# Supplementary material for: DNA methylation and gene expression dynamics during spermatogonial stem cell differentiation in the early postnatal mouse testis
Source: BMC Genomics. 2015 Aug 20;16(1):624. doi: 10.1186/s12864-015-1833-5 (PMC4546090; doi:10.1186/s12864-015-1833-5)
Supplement: Additional file 1: Table S1. — Sequencing runs and mapping summary. (XLSX 47 kb) [file 12864_2015_1833_MOESM1_ESM.xlsx]

## Sheet: Table S1
Additional file 2: Table S1. Sequencing and mapping summary
Sample	Sequencing platform	Read length (nt)	Raw reads	Total uniquely-aligned reads	Conversion rate (%)	Average depth (autosomes)	Covered CG (autosomes) (%)
Bisulfite sequencing
P0.5 PSG 1	HiSeq	118	1157603603	690845492	99.56	30.99	94.35
P0.5 PSG 2	HiSeq	101	101641671	63940836	99.38	2.46	78.61
P7.5 Kit- SG 1	HiSeq	118	1241806490	716978867	99.57	32.16	94.38
P7.5 Kit- SG 2	HiSeq	101	127244932	77582231	99.55	2.98	82.04
P7.5 Kit+ SG 1	HiSeq	118	1552067143	928972247	99.57	37.71	94.3
P7.5 Kit+ SG 2	HiSeq	101	129195243	78213863	99.56	3	82.34
Sperm	HiSeq	100	871441800	440123945	99.29	17.11	93.31
Oxidative bisulfite sequencing
P0.5 PSG 1 (oxidative)	HiSeq	101	116998773	46653429	99.9	1.72	49.53
P0.5 PSG 2 (oxidative)	HiSeq	101	112909826	52931897	99.89	1.95	53.7
P0.5 PSG 1 (control)	HiSeq	101	93497921	45652294	99.89	1.69	49.76
P0.5 PSG 2 (control)	HiSeq	101	86656261	33359722	99.89	1.23	40.75
RNA sequencing
E16.5 PSG 1	GAIIx	36	10826385	7660285
E16.5 PSG 2	GAIIx	36	31558463	22508945
P0.5 PSG 1	GAIIx	36	119221710	87420795
P0.5 PSG 2	HiSeq	101	83831895	62445079
P7.5 Kit- SG 1	GAIIx	36	112991467	87271211
P7.5 Kit- SG 2	HiSeq	101	106961372	78055778
P7.5 Kit+ SG 1	GAIIx	36	120664870	85404686
P7.5 Kit+ SG 2	HiSeq	101	103367934	74771346
