# Supplementary material for: DNA methylation and gene expression dynamics during spermatogonial stem cell differentiation in the early postnatal mouse testis
Source: BMC Genomics. 2015 Aug 20;16(1):624. doi: 10.1186/s12864-015-1833-5 (PMC4546090; doi:10.1186/s12864-015-1833-5)
Supplement: Additional file 3: Table S2. — Locations and methylation levels of the DMRs. (XLSX 437 kb) [file 12864_2015_1833_MOESM3_ESM.xlsx]

## Sheet: Cluster 1
Additional file 3: Table S2. Locations and methylation levels of the DMRs
Cluster-1 DMR (mm10)			CpG methylation in P0.5 PSGs (%)	CpG methylation in P7.5 Kit- SGs (%)	CpG methylation in P7.5 Kit+ SGs (%)
Chr1	9570500	9571299	96.6667	89.3322	54.2024
Chr1	34290000	34290799	97.4324	81.8418	50.8179
Chr1	36061000	36061799	94.429	90.4804	50.4035
Chr1	36540000	36540799	97.1264	82.8178	50.897
Chr1	38390200	38390899	93.1373	76.8943	46.29
Chr1	39525700	39526299	95.3125	88.1135	54.437
Chr1	41001000	41001699	93.4307	92.6615	65.0448
Chr1	42277700	42278199	67.5258	46.9513	15.1644
Chr1	61426000	61426699	90.6832	79.6849	47.3018
Chr1	72523300	72524199	96.3576	83.2471	51.4624
Chr1	74824700	74825299	54.6429	45.2761	14.3638
Chr1	84949100	84949899	94.2953	81.6031	45.6741
Chr1	88464800	88465499	96.7105	84.88	50.6104
Chr1	91058200	91058799	97.5684	80.0326	45.0367
Chr1	93228200	93228699	96.8872	80.8372	42.107
Chr1	132829800	132830299	94.3299	80.6871	48.5746
Chr1	133029800	133030399	97.4522	87.8258	55.9358
Chr1	150665600	150666199	98.8636	86.9839	48.7999
Chr1	153539200	153539699	94.3396	81.1944	42.7799
Chr1	154878600	154879199	96.0606	83.3108	52.0107
Chr1	158188600	158189299	88.9231	78.4965	45.5117
Chr1	161751100	161751999	75.179	71.6694	35.3144
Chr1	163203300	163203999	94.4915	76.5945	35.7484
Chr1	169601700	169602399	83.7736	81.2139	49.7951
Chr1	175699500	175699999	73.8916	60.1077	18.5929
Chr1	175936800	175937699	95.9302	89.3519	42.234
Chr1	176994100	176994599	98.5965	83.8845	51.3882
Chr1	178842300	178842899	98.1413	81.0937	50.5931
Chr1	179557300	179557799	97.4138	86.3427	55.1143
Chr1	181216500	181217099	91.8605	83.2357	45.5766
Chr1	185088600	185089499	94.2982	72.8519	36.1554
Chr1	185182600	185183399	95.7055	82.6201	51.3109
Chr1	188624800	188625299	95.8647	87.9354	57.717
Chr1	191208300	191208799	91.8033	72.4446	37.7128
Chr2	9856100	9856699	97.0492	87.2643	52.5957
Chr2	14195200	14195999	95.625	97.1975	69.2519
Chr2	28382200	28382699	95.0226	81.1477	50.6657
Chr2	30583500	30583999	98.8827	81.3397	39.1644
Chr2	30779100	30779699	88.8651	74.5738	37.5315
Chr2	33672400	33672999	97.561	90.2953	45.7779
Chr2	37715900	37716399	97.6636	87.7097	54.25
Chr2	37770600	37771099	61.3744	63.1968	32.5347
Chr2	57272300	57272999	93.9929	72.3151	40.614
Chr2	59780000	59780699	96.281	88.166	54.1952
Chr2	73452900	73453599	98.6254	85.0735	49.2403
Chr2	73803600	73804199	97.546	82.3231	45.0902
Chr2	74775000	74775799	92	83.1776	49.4264
Chr2	75618700	75619399	94.9153	82.3015	52.885
Chr2	76063200	76063899	93.75	86.7439	55.0388
Chr2	91018400	91019099	95.8333	86.7095	51.0331
Chr2	104086800	104087599	59.5	60.6046	19.2631
Chr2	104116400	104116999	90.3846	81.9332	34.2883
Chr2	105108600	105109299	77.5076	60.5969	25.6311
Chr2	110021500	110022199	94.2661	79.7731	51.922
Chr2	119332800	119333299	87.6652	82.5397	51.0546
Chr2	119828000	119828599	79.703	77.1491	44.9945
Chr2	119841800	119842299	97.6898	87.2964	55.8543
Chr2	121567900	121568599	96.0714	79.5275	32.669
Chr2	125704700	125705399	96.75	85.25	56.9283
Chr2	132085400	132085999	96.3801	83.108	39.0604
Chr2	132391700	132392399	96.496	84.1454	44.3124
Chr2	153703200	153703899	97.6378	81.892	46.0556
Chr2	154417900	154418499	95.5326	90.3727	56.5074
Chr2	155836800	155837399	96.9828	90.52	55.9645
Chr2	156425300	156425899	94.717	80.1358	47.1555
Chr2	156597200	156597999	92.3077	78.9491	34.2368
Chr2	157376100	157376899	94.6092	90.5035	61.1597
Chr2	157506600	157507399	94.4724	81.4158	46.8547
Chr2	161877800	161878399	93.6842	78.4225	41.1201
Chr2	162862400	162862899	96.1644	81.6508	45.8475
Chr2	163127000	163127699	93.3594	85.2553	48.3866
Chr2	163751000	163751499	92.5287	85.1428	48.9215
Chr2	166221900	166222699	96.7949	80.7062	37.4527
Chr2	167518800	167519299	97.0588	87.6032	55.5646
Chr2	167530200	167530899	95.2862	87.4781	61.0269
Chr2	172403600	172404299	96.1929	81.9372	52.6839
Chr2	173504000	173504499	95.4286	75.4489	39.0241
Chr2	174310800	174311299	89.1473	72.8406	41.0575
Chr2	174325200	174325799	93.578	83.2025	51.9053
Chr2	178689200	178689899	96.4286	77.1842	40.1816
Chr2	179448200	179448799	96.2733	77.8737	36.4493
Chr2	179596700	179597299	81.4286	71.3233	41.4437
Chr2	180517000	180517599	96.1783	84.119	52.0022
Chr3	7667800	7668399	82.0809	87.8703	50.6672
Chr3	19190800	19191399	98.2456	89.8861	57.6827
Chr3	27160800	27161399	90.4762	80.3793	50.0031
Chr3	29046200	29046799	93.2927	81.8205	38.5515
Chr3	29183900	29184599	90.2778	78.0577	39.0969
Chr3	30016300	30016799	79.9163	72.5657	40.8617
Chr3	32059700	32060499	97.4138	80.7476	46.6208
Chr3	34320800	34321699	95.9119	76.8139	44.0611
Chr3	38655400	38655899	93.8998	72.3059	39.8309
Chr3	38825700	38826199	92.381	85.9946	54.1057
Chr3	40504400	40504899	96.0265	84.031	49.2269
Chr3	51332900	51333799	97.3105	86.1914	53.299
Chr3	53466600	53467199	90.9308	72.1045	44.4345
Chr3	53650200	53650699	94.7205	80.7472	50.7167
Chr3	59062300	59062999	97.0899	86.6938	47.5219
Chr3	69139400	69140099	97.1193	84.9461	52.8271
Chr3	82237600	82238299	52.988	51.1236	17.5088
Chr3	87376700	87377399	95.4704	90.1344	56.1944
Chr3	87974100	87974999	92.8808	82.5972	52.6817
Chr3	96927900	96928499	95.0226	86.9046	52.0729
Chr3	97329400	97329899	96.2264	85.2109	51.1209
Chr3	101205100	101205699	95.3947	90.6471	60.2814
Chr3	103207700	103208299	97.2789	84.7469	49.6834
Chr3	105217700	105218599	91.1859	88.3267	59.7038
Chr3	108103600	108104099	87.5	84.9458	52.002
Chr3	123143900	123144399	93.5252	91.5326	60.2497
Chr3	123601800	123602399	97.0213	90.9533	57.1475
Chr3	128831300	128831999	92.2509	78.8425	46.646
Chr3	130214200	130214699	93.7729	84.7772	53.6261
Chr3	144287200	144287799	94.9153	79.6112	38.6141
Chr3	145704500	145704999	94.7977	85.1506	52.0405
Chr3	145742700	145743299	78.2816	57.1238	21.3011
Chr3	146025900	146026699	97.1326	78.0376	40.7527
Chr3	147924000	147924699	97.2222	85.6627	49.6282
Chr3	149444700	149445199	95.614	81.3768	45.6944
Chr3	152349200	152349799	95.9391	80.1981	44.6468
Chr4	8794600	8795299	92.1933	76.4196	39.8433
Chr4	8799500	8799999	83.9506	87.2755	48.9394
Chr4	9148500	9149099	64.5695	62.1045	29.1775
Chr4	19566200	19566799	96.2963	82.9001	40.0215
Chr4	32064000	32064599	96.3768	91.3059	56.8311
Chr4	32161300	32162099	97.3101	86.9384	53.4348
Chr4	32839700	32840499	96.3899	84.9511	47.7363
Chr4	33061600	33062399	97.5709	85.0216	42.0834
Chr4	42913600	42914199	94.9881	82.2521	38.4601
Chr4	45202800	45203999	94.8689	81.3792	39.2728
Chr4	45260400	45261299	96.124	87.2383	56.2738
Chr4	45596400	45597099	95.7555	77.3135	43.776
Chr4	45787800	45788499	94.0083	86.0984	59.6236
Chr4	57384800	57385499	93.8095	88.2939	46.3147
Chr4	62932400	62932899	93.1507	77.3269	46.6163
Chr4	63843700	63844299	90.7975	74.1357	41.3702
Chr4	63994500	63994999	87.013	70.382	40.1296
Chr4	83924800	83925299	87.7551	83.8595	34.6883
Chr4	100291300	100291899	96.6387	85.1866	52.3649
Chr4	103315400	103315899	92.5926	83.8205	53.2245
Chr4	104580100	104580699	94.9153	84.2975	50.0436
Chr4	108063500	108064299	96	77.4141	42.1644
Chr4	108760200	108760899	93.9394	88.3037	55.6145
Chr4	118071300	118071999	96.3061	85.697	54.4572
Chr4	118421700	118422199	95.0893	76.1621	45.5494
Chr4	119436700	119437599	92.233	78.4391	39.2733
Chr4	124973200	124973699	53.3088	57.1451	23.7322
Chr4	125136800	125137499	79.9578	61.5898	26.5377
Chr4	125261400	125261999	97.0516	80.0942	48.6425
Chr4	125609200	125609999	92.2428	73.3253	38.2572
Chr4	127642000	127642699	97.1284	85.309	58.0276
Chr4	132801000	132801699	78.3389	45.0932	7.90698
Chr4	133894200	133894799	97.4576	96.6092	63.546
Chr4	134903500	134904099	95.6811	88.8654	60.1033
Chr4	136238800	136239699	91.1111	75.6485	47.2518
Chr4	137563200	137563999	95.5083	78.7719	38.0099
Chr4	137760400	137760999	90	90.1626	58.8043
Chr4	138934100	138934999	93.3014	75.201	41.223
Chr4	139798600	139799199	93.6275	83.3377	50.4104
Chr4	150772700	150773499	93.5982	82.3419	53.2313
Chr4	150933900	150934399	96.5517	80.8461	46.1681
Chr4	151213200	151213999	93.9279	77.6388	48.9058
Chr4	151537200	151538099	96.7939	79.5899	50.6772
Chr4	151837300	151837799	97.7974	86.1317	53.2016
Chr4	152112600	152113199	93.4328	78.3044	47.7721
Chr4	153131800	153132599	95.0935	81.2595	49.9184
Chr4	153787600	153788099	94.7598	80.0506	48.7682
Chr5	3650400	3651099	84.8039	80.1087	47.7659
Chr5	5372800	5373599	97.7444	81.4429	43.8648
Chr5	9043300	9044099	92.3333	74.6161	41.3699
Chr5	28207400	28207999	96.6507	77.4715	46.761
Chr5	32462700	32463199	92.3077	72.1334	36.8938
Chr5	43663800	43664299	74.1036	86.3931	52.5739
Chr5	52608000	52608499	94.0476	88.6126	57.2058
Chr5	53145000	53145699	97.541	79.5521	42.1399
Chr5	53502000	53502699	65.7744	68.3659	34.3074
Chr5	53669000	53669899	83.9009	68.9051	32.1272
Chr5	65106300	65106899	64.2857	55.0588	23.4061
Chr5	65258300	65258799	92.7632	76.2609	44.3334
Chr5	66359800	66360699	98.6979	82.5227	50.4898
Chr5	66573000	66573699	95.6113	77.2287	40.3347
Chr5	73810000	73810599	93.5673	84.8646	37.9779
Chr5	88893500	88893999	96.2751	84.6605	54.319
Chr5	93162200	93162799	94.7761	81.7686	45.0115
Chr5	96012000	96012499	93.75	82.7567	47.2668
Chr5	100343900	100344599	96.0938	76.3164	41.6709
Chr5	100930000	100930499	92.4603	75.6717	45.4798
Chr5	101003200	101003699	96.6667	89.475	57.5705
Chr5	101425600	101426199	81.07	75.8466	41.4268
Chr5	101544100	101544699	93.4156	84.2269	50.832
Chr5	101687400	101687899	76.1905	79.0576	37.3855
Chr5	103603200	103603899	96.473	78.9276	47.3573
Chr5	110284200	110284899	58.2524	44.2512	13.9844
Chr5	111029700	111030299	98.8571	83.733	43.7739
Chr5	113326400	113326999	97.807	91.4632	48.3695
Chr5	113585200	113585799	97.3684	80.7344	45.1146
Chr5	114113300	114113799	97.5207	88.5338	57.0113
Chr5	114899800	114900299	96.4789	88.3333	54.6727
Chr5	116300300	116300799	98.1595	80.1339	46.459
Chr5	118359800	118360399	75.4153	59.6027	27.5753
Chr5	119420800	119421499	89.932	90.7246	64.2663
Chr5	120560600	120561099	94.6429	77.9717	43.1608
Chr5	121140000	121140899	96.4179	84.9182	42.1968
Chr5	121894400	121895199	96.173	83.0209	49.2594
Chr5	122045900	122046999	96.5074	85.9726	50.5168
Chr5	122550300	122550799	99.1416	87.6999	55.6447
Chr5	122773400	122774299	79.2793	78.4563	50.6497
Chr5	123090400	123090999	97.6744	89.9956	54.3988
Chr5	125692300	125693099	93.1774	71.8144	38.0609
Chr5	127060700	127061299	95.858	91.145	59.6268
Chr5	130547000	130547599	95.3069	84.0637	56.4291
Chr5	131545600	131546099	63.354	61.0104	25.4741
Chr5	139995500	139996099	94.2857	80.1164	45.7064
Chr5	140417000	140417499	77.8502	51.0831	15.8137
Chr5	142684100	142684599	90.4437	85.6591	55.6263
Chr5	144846000	144846499	93.7768	76.6534	45.3234
Chr5	146247600	146248299	97.6744	84.467	52.0982
Chr5	146452400	146453099	95.5307	77.0062	41.042
Chr5	147774900	147775399	93.8953	79.4722	34.8859
Chr5	148574500	148575399	84.5304	81.8685	37.2638
Chr5	148711800	148712399	94.1935	71.149	35.6549
Chr5	149751600	149752299	96.7742	91.2914	55.6543
Chr5	150460900	150461599	96.817	85.5622	50.7668
Chr6	17291800	17292599	95.1482	87.8998	63.5385
Chr6	30026500	30027099	66.3333	66.6715	36.5359
Chr6	30375900	30376399	96.5347	82.8171	49.0811
Chr6	34407400	34407899	71.1111	42.4201	12.2137
Chr6	34615000	34615499	93.4498	90.7784	55.9356
Chr6	34919000	34920599	86.9723	73.8932	36.8515
Chr6	39852300	39852999	96.7626	80.1141	36.7551
Chr6	47576300	47576999	98.0198	85.6211	37.806
Chr6	51002500	51003099	92.4658	79.0262	41.8844
Chr6	51162800	51163299	82.2086	58.7433	25.5039
Chr6	52153100	52153799	92.3944	83.5076	48.5975
Chr6	54224400	54224999	90.5797	76.3098	40.0889
Chr6	55460800	55461399	93.7778	75.3069	43.9734
Chr6	71007000	71007699	84.4311	75.9188	41.3302
Chr6	83421800	83422399	96.2825	81.0769	50.9569
Chr6	91881100	91881699	97.4138	83.6049	53.0005
Chr6	93923200	93923799	96.4	93.9937	55.0261
Chr6	93934000	93934899	96.8421	77.9307	43.3858
Chr6	98683200	98683999	94.5813	76.359	44.9456
Chr6	98984400	98985199	96.9697	78.2656	36.9842
Chr6	99651700	99652199	87.7193	88.6215	53.7144
Chr6	113026500	113027099	95.443	77.8753	47.3753
Chr6	113421500	113422299	95.0178	85.3978	54.5043
Chr6	114921900	114922399	69.4301	44.2239	11.2886
Chr6	116397700	116398199	94.4	75.8451	40.2594
Chr6	119307900	119308599	95.6403	79.6029	41.2664
Chr6	127144700	127145399	93.2432	85.261	54.3762
Chr6	140630000	140630599	97.0509	82.1999	48.3802
Chr6	143276200	143276799	94.6701	85.6012	55.4917
Chr6	143383300	143383799	97.0199	78.2906	45.9371
Chr6	143923800	143924299	97.7011	87.0686	51.9075
Chr6	145275200	145275999	89.011	76.6575	39.4396
Chr7	6244400	6244899	88.6228	71.5123	41.4286
Chr7	16697300	16697799	90.4255	79.1095	46.1882
Chr7	25693900	25694499	97.3118	85.1606	52.0244
Chr7	28876200	28876699	97.4359	79.7083	48.9201
Chr7	28964700	28965299	91.4557	84.2177	54.3092
Chr7	30767000	30767699	94.1667	74.6805	45.2606
Chr7	34543200	34543799	97.5524	83.2451	52.7471
Chr7	35821900	35822399	86.2595	73.105	34.327
Chr7	35900100	35900599	95.7055	86.0005	55.6815
Chr7	36045200	36045799	77.8584	61.601	31.0643
Chr7	37761800	37762499	84.6473	86.3259	46.4778
Chr7	43468900	43469399	96.4674	81.3162	49.7357
Chr7	44611200	44611699	96.6814	79.5577	46.6114
Chr7	65594600	65595299	94.0945	90.6183	58.3655
Chr7	66070200	66070799	97.8836	87.1811	51.2626
Chr7	66480300	66480899	96.347	78.7256	39.037
Chr7	67657500	67658399	91.6143	84.496	50.0253
Chr7	67771300	67771899	96.371	86.8653	55.5689
Chr7	68235500	68236199	94.878	76.297	46.299
Chr7	72307900	72308499	95.6284	88.6822	45.7366
Chr7	75695500	75696099	97.6852	89.3218	52.5852
Chr7	80113100	80113699	89.2704	72.8381	41.0048
Chr7	81604900	81605499	96.0784	81.8249	36.4309
Chr7	114141800	114142399	72.5888	65.1158	30.1325
Chr7	116721600	116722099	97.4874	87.1066	52.9619
Chr7	118083600	118084199	96.0912	79.1985	48.7648
Chr7	123838400	123838899	96.5116	81.5566	49.0655
Chr7	126632700	126633199	92.9878	80.2981	45.3897
Chr7	127173900	127174799	97.3799	83.1136	45.5327
Chr7	128388900	128389699	94.6939	77.3094	41.3504
Chr7	128503900	128504399	94.3609	86.0497	55.8972
Chr7	130205800	130206499	96.5318	86.7833	55.8769
Chr7	139942600	139943099	78.7097	48.304	17.3572
Chr8	10224600	10225199	95.1872	76.1329	41.5503
Chr8	11045100	11045599	95.1407	84.327	51.4577
Chr8	14882300	14882999	92.8339	84.2256	50.583
Chr8	22021800	22022399	93.609	74.0468	39.3013
Chr8	23104200	23104799	97.486	82.96	52.6404
Chr8	23109600	23110099	93.9271	80.2004	43.0631
Chr8	31269000	31269499	94.9495	85.9969	49.4953
Chr8	32367500	32368099	95.1691	81.6288	50.3525
Chr8	33067000	33067499	63.1902	43.4313	6.81692
Chr8	34078800	34079299	87.907	76.6187	45.3801
Chr8	34127500	34128099	92.8571	88.0553	49.6994
Chr8	35073000	35073599	96.7972	82.5846	52.2457
Chr8	35642300	35642999	96.8254	80.3285	42.0914
Chr8	36104700	36105199	71.9178	57.0118	26.0827
Chr8	36594600	36595299	94.4444	85.9498	52.5329
Chr8	36688900	36689599	86.0759	72.2934	43.4537
Chr8	46237400	46238199	91.404	79.9436	48.0116
Chr8	46859300	46859799	93.6416	72.569	36.4062
Chr8	47624400	47624999	96.2264	92.4972	62.0733
Chr8	48025700	48026399	97.6608	88.4467	59.1861
Chr8	48203400	48204199	82.7397	67.031	29.4512
Chr8	48579000	48579899	92.3567	71.1276	39.9189
Chr8	72316000	72316599	95.7672	94.4137	61.2904
Chr8	77440800	77441699	96.0591	79.747	40.8701
Chr8	79208600	79209199	74.2616	67.4748	36.5287
Chr8	89024300	89024799	57.7465	50.7811	20.7549
Chr8	95209600	95210099	93.6306	75.8362	45.33
Chr8	95270200	95271199	92.4444	77.2363	43.0109
Chr8	95509300	95509899	95.3947	87.0665	57.961
Chr8	105056000	105056499	97.7064	78.7238	44.1745
Chr8	106695100	106695999	96.8815	86.0236	49.7883
Chr8	107697000	107697599	77.6413	69.9027	35.9307
Chr8	108034300	108035099	97.6608	77.8743	42.1467
Chr8	108195100	108195799	62.0192	47.969	16.4832
Chr8	109538000	109538699	94.7991	78.3475	44.3103
Chr8	110068100	110068899	86.8056	79.2278	45.6096
Chr8	111167200	111167799	95.0851	79.0027	48.3357
Chr8	111173800	111174599	97.0803	94.142	63.6803
Chr8	111898900	111899399	54.6256	52.8775	16.854
Chr8	112323100	112323699	91.6473	70.2595	40.0422
Chr8	115445800	115446499	92.7022	86.5134	58.1108
Chr8	117630600	117631099	93.3775	80.4123	48.5941
Chr8	118309900	118310399	98.4536	89.1203	48.7569
Chr8	118374400	118374899	93.7107	84.835	52.8399
Chr8	119384200	119385099	76.5787	42.3946	12.26
Chr8	121017500	121018199	88.7931	69.5502	38.8846
Chr8	124196600	124197299	95.3668	78.9639	44.8872
Chr8	124501000	124501799	93.1217	77.5651	41.3056
Chr8	124961300	124961899	93.3555	76.8044	44.7981
Chr8	126446800	126447599	97.6471	78.1575	43.1584
Chr9	15678700	15679499	84.3458	91.7501	65.2943
Chr9	21516300	21516799	94.6667	81.5089	44.6369
Chr9	22599200	22599799	95.5263	87.4333	48.8318
Chr9	32675500	32676199	94.9686	75.8287	42.5441
Chr9	42209300	42209799	95.3271	77.5823	46.7667
Chr9	42686100	42686599	93.8144	77.7198	33.7301
Chr9	43711000	43711899	96.4835	89.9816	58.0037
Chr9	43747900	43748499	95.389	82.2869	50.1953
Chr9	47076800	47077599	94.7761	81.0457	46.3531
Chr9	48860700	48861299	77.7003	64.1308	32.0568
Chr9	49505400	49505899	97.2028	79.1584	43.9595
Chr9	54636200	54636699	92.3077	72.6302	38.112
Chr9	56747000	56747699	95.0156	91.612	61.2833
Chr9	58595500	58596199	97.5945	78.5307	46.9663
Chr9	62432400	62432899	93.7046	78.8769	42.8708
Chr9	63265100	63265599	95.6332	90.7908	58.6769
Chr9	65526300	65526999	95.1923	79.9495	45.5456
Chr9	73559000	73559499	72.7273	48.7739	17.7042
Chr9	78374600	78375099	90.4	81.4658	50.07
Chr9	80197100	80197899	96.2185	90.7788	55.2438
Chr9	83895000	83895499	91.5663	84.75	44.4002
Chr9	85874900	85875599	97.1429	84.9919	44.9952
Chr9	86469000	86469599	85.6209	78.5941	44.0764
Chr9	94860700	94861299	91.4676	78.0882	46.1085
Chr9	102198300	102198999	93.7304	78.4903	41.1423
Chr9	102785000	102785499	80.117	56.1493	21.2583
Chr9	104034700	104035199	79.703	58.435	27.0917
Chr9	104206800	104207299	95.4198	94.3556	62.4288
Chr9	105134300	105134999	96.6292	77.2632	48.5105
Chr9	110915600	110916099	47.4359	42.4267	9.01587
Chr9	119723900	119724399	86.7403	71.5231	38.0384
Chr9	120149300	120149999	96.831	84.3817	55.7197
Chr9	120196400	120197299	69.8391	72.931	40.2662
Chr10	8433000	8433899	94.1176	86.4498	46.8858
Chr10	14287400	14287899	81.6547	80.1258	46.2015
Chr10	21677800	21678499	96.8523	93.2716	68.9369
Chr10	39950200	39950999	97.619	89.0598	55.6736
Chr10	42193000	42193799	96.793	87.0832	48.1202
Chr10	43503000	43503799	96.8447	80.9553	44.5579
Chr10	56537600	56538299	95.5272	78.325	48.7499
Chr10	59445600	59446099	96.9432	80.7905	48.7159
Chr10	59641000	59641599	97.6077	85.8668	54.54
Chr10	61599900	61600899	95.5707	90.7236	46.5047
Chr10	61756400	61756999	96.0573	79.0312	42.8452
Chr10	69922000	69922599	97.7117	89.6493	58.8472
Chr10	71135700	71136599	98.6339	86.8684	49.6892
Chr10	71357700	71358299	96	77.4799	47.1032
Chr10	76067900	76068399	93.0556	84.8968	54.4371
Chr10	80592600	80593199	92.9134	84.1207	45.5165
Chr10	80997100	80997699	83.6653	65.6752	30.2457
Chr10	81188100	81188899	94.6708	73.6369	35.4499
Chr10	90697000	90697499	95.1613	89.4026	58.4383
Chr10	94416300	94416799	85.7143	75.1118	44.2379
Chr10	98800700	98801299	87.9668	86.04	55.5962
Chr10	108544200	108544699	95.4082	84.3232	52.2614
Chr10	111024300	111024799	78.0142	65.3845	29.3236
Chr10	111437400	111437899	94.0594	77.9211	46.3689
Chr10	116313600	116314299	94.8529	85.2521	51.1212
Chr10	116593500	116594099	89.4231	92.7901	65.4465
Chr10	117559700	117560499	81.5985	73.0464	43.956
Chr10	117727500	117728299	89.3023	74.4296	38.8483
Chr10	117785900	117786699	95.0397	82.1532	56.6308
Chr10	119293200	119293899	87.6761	83.2842	49.9689
Chr10	120092000	120092499	96.875	88.573	53.6451
Chr10	120831800	120832499	98.4556	82.1509	45.6285
Chr10	121285300	121285899	97.093	82.6964	47.5242
Chr10	121288400	121289199	97.5831	86.8789	55.292
Chr10	127143300	127143999	92.4925	86.6105	55.0511
Chr10	128146600	128147299	92.3954	76.0119	33.727
Chr10	128293600	128294599	93.6877	76.3729	35.3953
Chr11	4621500	4622199	91.4573	79.9088	38.1154
Chr11	4816000	4816799	95.9514	91.4692	65.7763
Chr11	5840000	5840899	94.5	89.7393	57.695
Chr11	11881300	11881999	89.7436	86.6325	52.9454
Chr11	24058400	24058899	89.9329	81.5018	46.6927
Chr11	24120900	24121599	95.2681	78.694	42.3634
Chr11	25679300	25680099	92.8854	89.1379	56.1218
Chr11	32166100	32166699	95.2381	83.3499	44.6322
Chr11	32186800	32187299	97.4194	84.3614	38.9986
Chr11	35105300	35105799	92.029	92.5428	62.0621
Chr11	35654100	35654599	92.7778	76.0484	42.8304
Chr11	44515900	44516599	95.3901	86.8153	51.8322
Chr11	44804100	44804699	97.1014	86.5972	53.0912
Chr11	52032400	52032899	93.125	84.6968	51.1276
Chr11	57201100	57201699	93.2039	90.6981	61.3297
Chr11	62482500	62482999	78.4141	67.4807	21.9959
Chr11	67562700	67563399	95.7055	83.8731	52.1365
Chr11	71592700	71593299	97.4619	86.7532	47.3993
Chr11	72511600	72512299	93.7778	87.0281	52.6541
Chr11	74761000	74761599	69.2913	75.4046	45.313
Chr11	75242000	75242599	95.1613	75.6586	38.8659
Chr11	77609800	77610299	96.2567	76.5726	40.9533
Chr11	77704100	77704599	95.679	85.1247	45.8662
Chr11	78785900	78786399	93.9597	80.2742	46.9466
Chr11	79943000	79943699	97.1386	94.4323	70.126
Chr11	80103800	80104299	77.8761	87.6488	57.5932
Chr11	80426400	80427199	78.7755	83.9375	50.7661
Chr11	81168200	81168899	95.5	86.7664	49.5687
Chr11	83527800	83528499	88.4244	82.0461	49.4632
Chr11	95506300	95506999	96.0993	82.6684	45.4577
Chr11	96018800	96019499	94.1818	74.3818	44.7997
Chr11	96785800	96786299	93.8202	89.8438	57.1682
Chr11	97577700	97578199	97.5369	88.1767	57.4081
Chr11	98402900	98403399	84.898	63.2027	29.8907
Chr11	100990000	100990499	89.0411	87.9962	53.8709
Chr11	102939600	102940299	57.3333	55.0556	23.2952
Chr11	105587700	105588599	80	67.0069	33.6149
Chr11	107527900	107528399	96.875	87.6045	48.5425
Chr11	107968700	107969199	94.2408	82.8608	48.5999
Chr11	108918600	108919499	76.4103	68.2211	38.4974
Chr11	109071900	109072399	96.0894	81.6475	37.5658
Chr11	109102500	109102999	98.7461	80.7853	48.6339
Chr11	112870500	112870999	63.4328	56.6292	26.0703
Chr11	114764000	114764499	71.1864	48.7784	13.1573
Chr11	115130500	115131199	92.9204	87.9275	56.7691
Chr11	115451100	115451699	98.017	90.5934	54.3768
Chr11	116206900	116207399	95.5621	87.39	53.0813
Chr11	116708700	116709199	95.6731	78.4906	39.1824
Chr11	118095800	118096299	97.3046	84.8215	53.2088
Chr11	118295600	118296099	91.6031	77.1887	42.8452
Chr11	118325600	118326399	96.5699	83.0086	53.026
Chr11	118390800	118391299	88.2759	73.4093	38.9868
Chr12	3788500	3788999	78.9602	44.3245	8.39695
Chr12	8906700	8907599	90.9308	79.2926	43.2513
Chr12	8934200	8934699	92.3077	95.7052	58.8889
Chr12	16718400	16718899	96.2617	80.8889	39.3304
Chr12	31547000	31547599	77.6536	66.056	38.3007
Chr12	40428900	40429699	94.2231	86.6558	56.981
Chr12	51545200	51545699	51.3514	44.0157	13.7168
Chr12	64686400	64687099	87.2404	71.1546	34.7134
Chr12	71834300	71834799	94.1667	88.0795	52.3871
Chr12	73063600	73064499	88.015	78.1257	33.5426
Chr12	73416900	73417399	97.3684	79.8363	38.2752
Chr12	75814700	75815299	85.0342	57.2721	25.9259
Chr12	79101600	79102399	96.2025	88.6858	41.7138
Chr12	79548500	79549199	97.2441	87.0396	54.2409
Chr12	80921800	80922299	75.7962	65.0396	28.8222
Chr12	81101900	81102499	97.9239	79.0922	45.4283
Chr12	81677200	81677899	92.674	86.8816	51.3464
Chr12	82115700	82116299	98.01	83.1649	51.342
Chr12	85118800	85119699	97.3373	84.7327	53.6819
Chr12	85654800	85655599	96.4706	75.6601	40.0928
Chr12	86776200	86776699	97.3881	88.1541	55.6542
Chr12	87016500	87016999	93.6	83.5042	47.9373
Chr12	99957900	99958699	94.1667	80.0737	45.8918
Chr12	100284200	100284799	97.2727	78.5526	49.2554
Chr12	103188400	103189599	97.619	80.661	34.4921
Chr12	104775000	104775999	96.5443	78.5138	46.7514
Chr12	104805200	104805799	96.0212	83.441	53.1086
Chr12	105002500	105003099	94.2675	85.5293	44.9394
Chr12	105938000	105938499	98.2609	84.9114	54.6803
Chr12	106179000	106179699	94.7541	85.9047	39.3962
Chr12	106642100	106642799	95.6427	88.7298	54.586
Chr12	110746300	110746999	98.0296	88.4901	51.2449
Chr12	111369800	111370699	95.1351	87.429	56.9248
Chr12	112755500	112755999	90.1554	77.1923	44.7037
Chr13	8841700	8842399	93.1507	78.0776	47.6624
Chr13	14460800	14461499	91.453	88.063	54.6878
Chr13	29034600	29035099	64.4444	67.3935	36.642
Chr13	34914400	34914899	91.2	89.6954	52.6789
Chr13	37926600	37927199	96.124	82.8641	51.8288
Chr13	43499900	43500399	87.027	83.1293	36.3033
Chr13	43540800	43541399	96.4467	89.0163	56.4115
Chr13	46833300	46834099	94.4118	91.5412	60.7308
Chr13	51211900	51212399	97.786	87.5457	54.091
Chr13	51920600	51921099	92.3497	84.0816	48.3478
Chr13	52930700	52931299	75.387	43.2286	6.06061
Chr13	54661400	54661999	93.7778	79.1194	40.8378
Chr13	58699800	58700599	97.9592	80.3705	40.9382
Chr13	59292700	59293299	91.3194	75.926	36.4143
Chr13	63979900	63980899	92.3497	85.3628	52.2662
Chr13	73881300	73881999	96.1538	88.4123	55.0935
Chr13	81435700	81436299	80.5495	48.7209	16.25
Chr13	88983300	88983899	71.5556	66.2635	34.9657
Chr13	93561000	93561599	94.9555	87.7582	57.1779
Chr13	94177100	94177599	77.1318	78.572	46.3274
Chr13	97066900	97067799	78.3351	44.0254	13.1034
Chr13	97256700	97257399	94.7867	79.8515	55.0293
Chr13	97341800	97342599	71.4521	56.8964	27.3422
Chr13	98198500	98198999	98.7234	87.7466	50.86
Chr13	98610200	98610699	94.3953	84.9771	42.7648
Chr13	99007900	99008699	97.1292	84.0164	54.5482
Chr13	100534100	100534899	94.9367	77.7982	34.6339
Chr13	103379000	103379799	94.4186	85.8426	53.7069
Chr13	112239800	112240399	97.9021	93.2832	61.1887
Chr13	112368400	112369299	93.6118	76.8453	41.4702
Chr13	113929100	113929799	92.9231	73.9145	42.7803
Chr14	22156200	22156799	94.6746	83.6122	50.891
Chr14	27265800	27266299	95.2174	92.5694	59.8486
Chr14	27616400	27616899	96.9231	98.125	61.9588
Chr14	35226700	35227399	95.1087	74.4488	36.2802
Chr14	55838200	55838699	94.9275	81.9286	49.8312
Chr14	58516700	58517599	82.4647	52.9765	23.6887
Chr14	69759700	69760399	95.7447	83.5967	38.7717
Chr14	70340300	70340799	93.1034	89.8358	55.7458
Chr14	71160100	71160699	89.3891	76.0091	38.7387
Chr14	73499200	73499899	95.2381	83.875	51.6599
Chr14	76693600	76694099	93.6047	89.7484	57.1603
Chr14	79035400	79036199	97.1503	90.6528	59.4568
Chr14	79442800	79443399	92.8058	86.9098	56.7511
Chr14	118194800	118195499	93.1034	87.2029	60.6491
Chr14	118317800	118318499	76.0355	75.9991	46.7655
Chr14	118869900	118870399	94.6939	83.5447	43.0949
Chr14	120985100	120985699	94.9367	94.2328	60.6214
Chr15	6602000	6602599	97.4576	90.7506	59.3254
Chr15	26874800	26875599	96.0591	86.1684	52.4411
Chr15	27799100	27799599	97.1429	78.8745	41.4663
Chr15	31282000	31282499	93.5028	74.8108	40.484
Chr15	38266700	38267299	97.8365	88.9407	56.0435
Chr15	41339500	41340099	75.1351	71.6962	40.5697
Chr15	42090600	42091299	73.5507	83.7981	47.9309
Chr15	54964400	54964899	94.6524	83.3628	52.7876
Chr15	59025600	59026399	97.5078	85.3824	55.0503
Chr15	66129700	66130199	95.671	87.1335	56.8773
Chr15	66418300	66418799	94.2966	92.1497	59.7193
Chr15	74171900	74172499	95.389	87.96	54.3091
Chr15	76039400	76039899	93.6019	82.2796	47.634
Chr15	76940600	76941199	95.5102	86.5677	48.9074
Chr15	77338900	77339599	95.0207	82.1562	45.6356
Chr15	78612200	78612699	97.8571	85.1218	53.2605
Chr15	80131200	80131799	88.4746	73.0106	39.0279
Chr15	81460500	81461399	93.0894	84.4726	37.0226
Chr15	83086500	83087099	93.25	73.9826	42.6338
Chr15	85209500	85209999	90.6832	78.2667	34.4277
Chr15	85602500	85603099	98.2353	86.1047	56.3745
Chr15	85829500	85830299	96.9512	84.4535	46.6686
Chr15	86820700	86821299	96.139	78.0194	39.1302
Chr15	87569600	87570099	94.7368	75.9887	41.137
Chr15	89549800	89550299	89.1753	74.7103	33.3416
Chr15	91616900	91617799	95.354	84.1077	57.3087
Chr15	93272200	93273099	94.1828	72.8739	42.3324
Chr15	94436200	94436899	97.5177	87.87	54.9632
Chr15	96088300	96088799	98.0583	85.5059	45.5864
Chr15	96095200	96095799	98.4043	84.5929	50.2428
Chr15	96639300	96639799	92.4107	75.399	43.0993
Chr15	96758800	96759299	94.0711	86.3977	55.9933
Chr15	97525600	97526199	97.3941	84.7508	42.9015
Chr15	98347500	98347999	96.3415	76.6291	41.1272
Chr15	98519600	98520099	96.0912	84.6092	46.4068
Chr15	99208700	99209299	95.3216	80.3878	38.173
Chr15	99573900	99574799	95.8853	85.4527	52.0323
Chr15	100462900	100463599	93.5065	87.9906	53.2119
Chr15	102262500	102263199	91.8067	72.9915	44.0574
Chr16	4629300	4629799	99	79.9826	41.0245
Chr16	9092300	9093099	97.5758	81.4598	51.4517
Chr16	12051100	12051999	91.6364	71.5885	39.2545
Chr16	21270500	21270999	93.3333	88.4907	56.4712
Chr16	21390600	21391099	96.6292	77.877	42.9291
Chr16	21835500	21836099	96.2162	88.6804	55.5222
Chr16	21838200	21838899	90.9091	81.3838	34.9487
Chr16	23230400	23231099	94.0476	80.872	40.7834
Chr16	24050200	24050799	98.4293	80.4419	43.5154
Chr16	31176000	31176499	100	85.8802	47.7447
Chr16	32739900	32740399	96.0699	81.2438	34.3253
Chr16	33319000	33319499	93.361	77.422	44.8372
Chr16	38615700	38616399	97.1831	90.5759	59.7577
Chr16	39080200	39080799	91.8819	80.727	44.5004
Chr16	57134000	57134799	95.8824	83.0588	52.7657
Chr16	89749500	89750099	97.093	90.9258	54.5727
Chr16	90199200	90199699	93.5484	76.8951	43.8128
Chr16	91391400	91391899	95.1087	86.7331	47.2155
Chr16	92716200	92716699	91.8269	80.2096	43.9507
Chr16	93693600	93694399	90.2798	77.482	45.3621
Chr16	94824600	94825199	86.194	73.1338	42.1325
Chr16	95560400	95561199	97.2826	79.2634	48.634
Chr17	5089200	5089699	80.6818	80.8426	46.8653
Chr17	5943300	5944099	94.7712	90.07	55.5428
Chr17	7762700	7763199	97.0732	77.0795	42.2814
Chr17	8733800	8734299	93.3014	77.6962	43.7806
Chr17	10195500	10196199	89.1304	86.2855	50.2548
Chr17	11962000	11962599	87.8935	67.9955	34.6532
Chr17	12348400	12348899	92.5234	78.5085	43.8273
Chr17	24646500	24647299	96.8109	83.4794	47.944
Chr17	27673700	27674599	97.7215	84.6337	51.0233
Chr17	27682200	27682899	96.7347	83.9369	54.5647
Chr17	28865600	28866299	92.4528	85.4034	54.7778
Chr17	28943400	28943899	54.8246	51.3788	19.4626
Chr17	30805500	30806199	95.3795	78.8165	48.6366
Chr17	32879100	32879599	88.961	71.309	35.9741
Chr17	44590200	44590699	94.0048	71.5782	40.1411
Chr17	45143200	45143799	91.6914	90.4127	59.8605
Chr17	46042500	46043099	92.4107	78.748	45.4167
Chr17	46360200	46360899	92.7114	73.6978	39.7022
Chr17	47987700	47988499	95.2381	85.8799	50.4087
Chr17	48478200	48478799	94.2387	77.1119	45.8684
Chr17	48499600	48500199	96.3899	88.5526	51.307
Chr17	49779800	49780299	96.7626	80.3513	41.2342
Chr17	56477500	56478199	74.6914	80.4202	48.9194
Chr17	57048600	57049099	90.1869	74.1658	30.6586
Chr17	62647500	62648199	95.0704	81.9935	42.4616
Chr17	63460000	63460599	96.3636	88.8446	56.4682
Chr17	64764300	64764799	95.2663	89.5494	57.1781
Chr17	66513400	66513899	63.354	54.8525	23.4692
Chr17	67522400	67522899	97.8723	91.2786	58.662
Chr17	78599400	78600099	97.2	85.2032	50.337
Chr17	79680400	79680999	94.8387	80.4006	33.2935
Chr17	79933000	79933499	80.9917	59.1424	23.4205
Chr17	79982500	79982999	57.9832	60.2936	30.1684
Chr17	80008400	80008999	93.865	74.2751	37.3636
Chr17	83352600	83353399	74.5833	69.671	30.0619
Chr17	84875700	84876199	94.2363	93.6231	62.7266
Chr17	86986500	86987099	93.5897	86.0331	54.5616
Chr18	4655300	4655899	94.686	85.5343	54.8754
Chr18	13382100	13382899	94.5701	92.4167	59.7001
Chr18	24599800	24600299	95.6693	83.6496	51.008
Chr18	33998300	33998799	94.7368	81.7784	42.8054
Chr18	34676600	34677199	95.6667	85.2993	52.7843
Chr18	35862700	35863499	90.5579	76.7777	49.303
Chr18	36277400	36278099	93.5484	84.9965	52.2054
Chr18	60800300	60800799	96.9027	81.3236	39.5649
Chr18	64635100	64635699	100	84.5834	55.299
Chr18	64911500	64912199	94.8509	83.0698	54.0929
Chr18	65803000	65803799	94.3983	89.6461	58.8218
Chr18	67216700	67217399	96.0474	83.0875	47.2977
Chr18	67246400	67247099	61.9469	56.7978	23.1972
Chr18	69404300	69404799	96.0938	83.823	45.3102
Chr18	70573900	70574399	91.4798	89.7059	52.6473
Chr18	74149600	74150099	92.2156	78.4186	42.109
Chr18	74449100	74449699	95.7286	85.6483	57.5383
Chr18	75350200	75350899	95.2218	79.5726	45.9672
Chr18	76417200	76417999	95.4106	84.7066	52.5978
Chr18	78106700	78107199	96.7742	89.0581	57.8137
Chr18	80065900	80066599	97.561	86.2067	47.4843
Chr18	80491000	80491599	94.4853	79.7261	50.299
Chr18	82736500	82736999	95.8333	92.881	61.0008
Chr18	84862900	84863599	99.2754	91.4551	64.3995
Chr19	6000900	6001599	94.8949	83.9226	47.3818
Chr19	7353400	7354099	94.7115	81.2024	47.4253
Chr19	10293200	10293899	96.6912	87.3661	53.39
Chr19	16331700	16332499	95.0617	93.5429	59.2401
Chr19	28505200	28505799	98.4962	92.9319	53.1534
Chr19	28525700	28526299	96.4968	78.3123	42.0645
Chr19	29023700	29024299	96.0133	81.0522	49.2021
Chr19	34218200	34218699	95.122	85.4859	51.9995
Chr19	36176100	36176899	91.2879	86.125	53.0564
Chr19	37419900	37420399	98.5612	87.5306	49.4874
Chr19	38288200	38289099	93.4866	81.4909	44.0804
Chr19	42937300	42937899	69.3989	80.9951	50.6937
Chr19	43502500	43503099	96.1326	76.1968	45.6722
Chr19	43919700	43920199	84.6809	83.2145	50.9775
Chr19	44461200	44461899	95.098	88.9734	58.9596
Chr19	47324100	47324599	96.5665	82.923	43.6215
Chr19	56470200	56470799	93.6441	85.8728	56.2993
Chr19	57224200	57224999	95.3488	89.3414	51.7161
Chr19	57613200	57613699	88.3178	72.7015	41.2307
Chr19	58644500	58645099	97.4359	86.3148	42.6464
ChrX	8263200	8263699	89.3204	76.671	27.5376
ChrX	13200500	13201099	69.2982	60.2731	29.0545
ChrX	13240800	13241299	84.4444	83.1703	48.4558
ChrX	13275900	13276399	88.0795	88.3801	57.4046
ChrX	18200800	18201599	94.0397	96.5792	63.8535
ChrX	37946000	37946899	59.1241	63.4179	29.8366
ChrX	38067300	38067799	53.5433	48.1503	15.7634
ChrX	50927200	50928099	91.0931	84.7302	50.1113
ChrX	140501300	140501999	87.6106	71.7339	40.354
ChrX	152241700	152242299	88.3929	74.029	41.4617
ChrX	160135800	160136899	77.3519	56.3054	17.6494
ChrY	4846100	4846699	77.7778	86.5455	53.6986

## Sheet: Cluster 2
Additional file 3: Table S2. Locations and methylation levels of the DMRs
Cluster-2 DMR (mm10)			CpG methylation in P0.5 PSGs (%)	CpG methylation in P7.5 Kit- SGs (%)	CpG methylation in P7.5 Kit+ SGs (%)
Chr1	9853100	9854199	94.1263	51.4925	39.3277
Chr1	12729400	12730099	94.4607	49.1313	27.8689
Chr1	13079000	13079499	97.0202	62.4968	23.5772
Chr1	20908200	20908999	94.2186	55.9491	29.1667
Chr1	34074300	34074899	97.0576	66.46	49.3188
Chr1	34292100	34292799	96.995	66.9329	34.7505
Chr1	35918600	35919199	96.899	53.642	36.6013
Chr1	37212300	37212999	89.5327	53.7475	46.9449
Chr1	37510100	37510599	97.0772	49.8283	24.8227
Chr1	37595200	37595799	94.845	48.1996	29.0657
Chr1	37717200	37717999	93.4965	62.5638	49.4574
Chr1	37745500	37745999	96.9677	66.7762	11.5578
Chr1	38357000	38357699	94.3801	41.8431	23.8227
Chr1	38515100	38515799	94.3509	60.4173	43.8202
Chr1	38552200	38552799	92.8	69.2577	36.9486
Chr1	38596800	38597299	94.1173	61.6401	29.2453
Chr1	38681000	38681499	91.0972	56.6556	20.5128
Chr1	38780300	38781099	91.2614	56.3884	50.3962
Chr1	38947200	38947899	92.5253	29.8662	22.4832
Chr1	39001800	39002299	89.6951	57.2056	16.9811
Chr1	39212000	39212499	96.5753	66.3802	26.3658
Chr1	39506700	39507499	98.8462	67.9016	19.656
Chr1	40625300	40626099	93.0585	42.1168	22.0159
Chr1	52790500	52790999	68.7103	29.0397	1.96078
Chr1	55438600	55439199	81.4671	53.2705	36.2903
Chr1	58716100	58716799	89.618	35.592	13.1579
Chr1	60372400	60372899	96.3542	66.1454	44.2509
Chr1	60593500	60594199	92.4925	57.3693	26
Chr1	61142300	61142799	95.8731	45.8139	14
Chr1	63149700	63150299	99.2857	69.4599	20.0817
Chr1	63700800	63701299	91.6278	17.2956	2.73224
Chr1	64118800	64119399	74.0758	38.7851	24.9322
Chr1	72936100	72936799	95.1801	59.6504	17.1429
Chr1	74175600	74176199	83.4678	34.7183	22.623
Chr1	75901800	75902399	92.2535	61.8617	38.8587
Chr1	78387700	78388799	96.3305	62.024	29.5833
Chr1	84878400	84878999	91.6392	46.65	25.641
Chr1	85933400	85934399	95.8215	49.0872	31.5789
Chr1	88462300	88462999	94.9772	51.8613	15.3615
Chr1	89038900	89039499	98.4921	66.9671	39.9177
Chr1	89065900	89066599	90.9128	60.0274	43.4238
Chr1	89072000	89072899	86.0505	54.255	29.878
Chr1	90449500	90449999	90.8046	70.3293	29.9017
Chr1	90543800	90544299	94.0034	60.4724	26.1765
Chr1	90956700	90957399	88.2937	56.1588	44.7853
Chr1	91038400	91039299	97.3611	56.5096	35.7143
Chr1	91624200	91625099	93.5398	62.5196	45.4177
Chr1	91911800	91912499	97.1417	25.1971	22.1498
Chr1	93068800	93069399	95.1435	54.8342	18.9655
Chr1	93447300	93448099	95.0141	58.9864	38.9744
Chr1	97652400	97653099	96.4506	66.8282	33.8346
Chr1	118759200	118759799	94.9431	40.5114	26.1838
Chr1	119366100	119366899	96.8863	64.9854	38.4615
Chr1	128535800	128536399	82.6559	47.7576	33.4337
Chr1	128547000	128547799	93.7398	60.5173	42.1903
Chr1	131822200	131822999	92.9857	53.1748	24.0275
Chr1	132222300	132223099	94.6306	59.9946	39.1304
Chr1	132623200	132624099	96.6997	70.8371	33.3531
Chr1	132684000	132684699	94.4539	65.54	57.5456
Chr1	132747900	132748499	95.4128	43.4734	12.0664
Chr1	133209700	133210199	95.7716	65.6578	28.2636
Chr1	133367300	133368199	91.8296	56.4634	30.1858
Chr1	133397400	133398099	95.0736	65.8251	50.2994
Chr1	133890700	133891899	80.1982	46.7563	39.8927
Chr1	134010500	134011299	93.0261	54.6876	49.0265
Chr1	134752700	134753499	97.1226	69.7969	57.6159
Chr1	135315400	135315899	96.7381	65.1738	23.0769
Chr1	136366200	136366699	91.5501	53.916	28.223
Chr1	137040600	137041499	87.9429	51.1458	26.2937
Chr1	137058500	137059099	89.4366	61.8057	24.7772
Chr1	138518700	138519499	92.969	35.1734	23.7838
Chr1	139210800	139211699	95.1237	48.2311	18.0818
Chr1	143731700	143732399	75.0965	13.7073	1.4218
Chr1	150591300	150592199	96.2082	66.2879	45.7778
Chr1	151597700	151598299	93.9667	56.5402	45.2145
Chr1	151659500	151660399	94.2802	60.6058	36.9565
Chr1	152069600	152070299	96.2521	65.3793	33.0303
Chr1	152080200	152080699	92.5843	57.3658	26.087
Chr1	152083200	152083999	93.4327	65.3347	52.1277
Chr1	153279500	153279999	98.2966	58.5195	18.3735
Chr1	153287800	153288399	92.1255	56.958	44.5312
Chr1	156284800	156285799	92.0643	53.5539	39.0323
Chr1	156961400	156962099	83.9346	52.6786	49.2063
Chr1	156964500	156965099	90.9193	50.3849	27.4809
Chr1	158015100	158015599	89.7473	59.4571	29.9401
Chr1	165118700	165119499	68.5988	37.7314	24.7573
Chr1	165537600	165538399	95.5078	54.0397	34.7328
Chr1	165670000	165670699	88.162	50.8629	25.9777
Chr1	171186700	171187199	97.4026	64.7831	32.3351
Chr1	171189300	171190099	82.1175	51.1255	38.1877
Chr1	171424400	171425399	95.713	53.1279	45.977
Chr1	172057900	172058399	93.0332	58.2105	28.0277
Chr1	172412600	172413499	89.2232	61.347	37.0787
Chr1	172455100	172455799	84.8214	63.2852	12.7655
Chr1	174762800	174763699	97.6476	62.2824	45.5479
Chr1	175468700	175469599	94.9826	61.4415	53.0021
Chr1	177494700	177495499	95.4582	58.6232	32.3432
Chr1	177584100	177584599	94.2183	60.9586	33.7278
Chr1	178508800	178509299	96.9801	49.5611	19.802
Chr1	179628500	179629099	94.2773	53.6176	24.5614
Chr1	179808000	179808499	98.2845	57.6976	31.5789
Chr1	180547300	180547799	79.8557	48.1788	29.0909
Chr1	181521300	181521799	96.0141	62.3707	44.4444
Chr1	182632800	182633499	95.4988	68.453	34.7349
Chr1	182689600	182690099	95.0503	62.0983	39.2
Chr1	182713400	182713999	92.4668	59.9907	42.623
Chr1	185163500	185164199	92.1559	57.4883	29.7935
Chr1	185442500	185442999	95.6701	52.3678	27.1028
Chr1	185472100	185472599	94.6875	63.6038	28.022
Chr1	185489200	185489699	97.2113	66.5586	21.9626
Chr1	185533400	185534199	96.1286	62.5994	26.1364
Chr1	186181900	186182499	93.5484	69.6518	35.5558
Chr1	188187100	188187899	94.2304	64.8663	57.2543
Chr1	188438500	188439199	97.1269	58.5064	38.806
Chr1	189424700	189425299	95.1968	66.7528	29.0909
Chr1	189459300	189459999	91.0394	69.6195	32.3269
Chr1	189633300	189633899	96.4049	59.6927	35.4098
Chr1	189929600	189930199	92.621	42.627	31.9249
Chr1	190027700	190028199	95.5588	64.9682	26.6667
Chr1	190061500	190062199	97.0656	66.1381	60.5263
Chr1	191030600	191031399	92.5137	63.2674	47.2973
Chr1	191107500	191107999	98.238	58.7191	15.1869
Chr1	191258700	191259299	94.3083	56.79	34.6801
Chr1	192054300	192054799	96.9925	72.9429	30.0123
Chr1	192103000	192103799	96.8154	62.4698	46.5426
Chr1	192237600	192238099	95.1401	63.524	19.8083
Chr1	192614200	192615099	92.9122	48.0789	25.9947
Chr1	192753000	192753699	91.1899	39.7376	15.2745
Chr1	192785500	192786399	94.4776	54.9318	42.8224
Chr1	193142300	193142799	95.3967	59.3923	41.1411
Chr1	193156600	193157099	83.7849	51.4111	17.7474
Chr2	3749400	3749999	99.2641	67.8928	45.2107
Chr2	4608900	4609499	97.7902	66.0308	46.6981
Chr2	5044900	5045799	94.4422	63.4244	56.5556
Chr2	5479900	5480499	96.4065	63.5027	35.1986
Chr2	5484700	5485299	96.6288	55.4299	28.9773
Chr2	5651200	5651799	96.5445	64.2857	42.1525
Chr2	5724800	5725499	94.8743	53.1511	43.1034
Chr2	11489200	11489799	92.1874	33.4561	15.3439
Chr2	20768800	20769399	95.2378	51.309	35.3135
Chr2	26117700	26118499	95.7143	76.7602	25.009
Chr2	27301300	27302099	96.3279	48.5364	23.2877
Chr2	27614000	27614699	96.3448	45.2683	26.9231
Chr2	27977400	27977999	97.6311	54.1241	37.5
Chr2	29766200	29766699	94.9713	64.7904	48.1572
Chr2	30915000	30915799	93.28	50.181	25.523
Chr2	31226300	31226899	95.7427	60.5229	30.5263
Chr2	31563800	31564599	88.5972	26.3418	22.542
Chr2	31695100	31695899	95.6535	54.4557	24.3151
Chr2	32726400	32726899	93.0922	58.7495	34.5946
Chr2	34030900	34031799	94.6406	60.7348	52.5882
Chr2	34570300	34570899	96.4912	72.5462	23.7943
Chr2	35015600	35016399	93.7955	54.1804	43.6853
Chr2	50913300	50914199	93.8965	48.3704	35.9404
Chr2	51927300	51927799	96.8415	65.8508	48.1675
Chr2	51936900	51937799	92.2241	56.354	36.6038
Chr2	52627800	52628299	94.2981	62.0706	40.6452
Chr2	52985200	52985899	94.1989	75.377	28.1119
Chr2	53119500	53120399	97.7215	76.5265	37.447
Chr2	58574700	58575199	93.75	69.2761	32.6397
Chr2	58626000	58626799	91.7492	57.0342	30.0275
Chr2	59698200	59698899	92.7228	63.1916	49.7758
Chr2	59701300	59701999	91.2334	60.4278	18.9189
Chr2	59742400	59743299	95.0064	55.2921	45.488
Chr2	59745700	59746299	94.3604	61.5261	44.4444
Chr2	60494900	60495799	88.0243	54.8333	36.5682
Chr2	60697400	60698199	95.024	66.0724	43.4622
Chr2	60712700	60713199	95.8293	61.1247	57.8348
Chr2	61013200	61013699	94.4097	59.418	53.7815
Chr2	66063700	66064199	94.8559	49.7716	26.2887
Chr2	66096900	66097499	95.8904	54.3039	17.2369
Chr2	68450200	68450799	90.4179	45.8649	15.1515
Chr2	68459100	68459799	95.5226	53.3146	29.4393
Chr2	70816000	70816799	96.7947	67.9578	32.6693
Chr2	70923100	70923899	94.746	65.8127	25.8537
Chr2	71167000	71167899	96.1017	58.4942	34.7107
Chr2	71328600	71329299	95.0071	65.9258	60.6061
Chr2	71603500	71604199	97.5904	70.9852	35.2499
Chr2	71955500	71955999	83.1431	48.1765	36.7978
Chr2	72136500	72137099	95.2663	70.3065	21.6953
Chr2	73054000	73054499	97.9054	64.3185	52.459
Chr2	73428600	73429099	92.7934	60.1503	47.3024
Chr2	73527500	73528099	64.8105	37.9312	22.1662
Chr2	73798900	73799399	95.5652	65.5429	42.4658
Chr2	73919500	73920199	78.7524	43.3181	20.5056
Chr2	77176100	77176999	77.6875	21.2364	8.62745
Chr2	79237000	79237599	94.8293	63.8121	22.093
Chr2	80461800	80462499	90.4246	52.2835	19.5688
Chr2	80594900	80595499	96.7347	49.4069	20.4545
Chr2	84933100	84933599	93.6321	46.0934	9.4697
Chr2	91090100	91090699	96.4889	60.9101	57.5972
Chr2	91448300	91448799	95.7019	63.6296	49.8008
Chr2	92690500	92690999	100	66.2137	35.3659
Chr2	92697800	92698499	95.0653	51.7352	42.4312
Chr2	102468500	102468999	98.8671	67.4665	38.9513
Chr2	103628600	103629399	94.0037	44.5068	26.7568
Chr2	103945500	103946099	97.0844	61.2212	36.7164
Chr2	104709800	104710299	88.3183	56.9112	21.7778
Chr2	105348400	105348999	94.3904	50.7285	23.2787
Chr2	106844800	106845399	94.8049	63.2083	23.2143
Chr2	120295400	120295899	96.9175	56.4328	34.3137
Chr2	121446500	121447199	89.8504	46.6508	33.2258
Chr2	122199000	122199499	95.7831	53.0473	12.6623
Chr2	125814400	125814999	94.2534	61.3411	35.0877
Chr2	126596500	126597199	95.4805	49.2993	11.8497
Chr2	126607900	126608499	95.6793	61.8237	51.7857
Chr2	126985100	126985899	94.2588	60.273	36.8675
Chr2	127136900	127137499	95.0804	56.7802	34.8601
Chr2	127985800	127986599	97.9487	51.7486	28.9157
Chr2	128680400	128681299	85.9651	38.3104	26.6504
Chr2	130256900	130257399	96.4258	60.3711	49.0141
Chr2	131888000	131888799	95.702	67.975	27.0833
Chr2	132234300	132234899	94.5542	53.5096	19.7183
Chr2	141298700	141299299	96.6998	55.8667	28.5714
Chr2	145886500	145887099	95.1242	58.8318	45.614
Chr2	152730200	152730899	96.3975	42.1631	19.5238
Chr2	155079600	155080099	95.9936	63.5608	39.8693
Chr2	157061200	157061699	95.7588	63.7499	35.0725
Chr2	157082500	157083299	91.1359	47.5415	22.9907
Chr2	157433800	157435099	97.1348	48.6867	28
Chr2	157601900	157602699	97.3981	68.5028	35.3312
Chr2	157619100	157619799	95.2759	64.9447	38.9163
Chr2	158084600	158085099	97.4955	66.5138	37.2796
Chr2	158139700	158140599	95.4175	62.4553	38.2306
Chr2	163042400	163042899	97.9487	75.8514	43.1558
Chr2	163086400	163087199	97.0123	60.6792	41.7518
Chr2	163430700	163431199	96.9543	76.7735	36.3744
Chr2	164077600	164078099	97.7352	67.1169	56.1151
Chr2	164591900	164592699	87.9999	44.8569	21.8045
Chr2	164676600	164677399	93.6015	59.3024	37.3464
Chr2	165409800	165410499	96.8291	66.0266	42.9448
Chr2	165512700	165513499	94.1137	48.5422	34.3575
Chr2	165999000	165999699	94.0873	55.162	52.3114
Chr2	166127400	166128299	95.1808	64.0784	25.6243
Chr2	166194300	166194999	97.2477	75.636	38.2877
Chr2	166439800	166440599	97.3458	65.6397	49.1117
Chr2	166471200	166471899	96.705	61.2079	56.5315
Chr2	167722800	167723399	93.2486	41.1015	14.7727
Chr2	168471300	168471799	94.9444	64.816	31.0345
Chr2	168545800	168546399	96.7952	67.3766	42
Chr2	168549500	168549999	97.5431	56.7964	38.5563
Chr2	168716100	168716699	92.9139	59.0033	18.8277
Chr2	169112500	169112999	95.8333	71.1799	28.9074
Chr2	169474800	169475399	94.0591	63.5295	41.1765
Chr2	169635400	169635899	97.4245	65.2013	22.807
Chr2	169685000	169685999	93.138	58.5476	27.7586
Chr2	169886600	169887099	92.0895	59.8131	48.9796
Chr2	170046400	170047299	89.3451	51.4945	14.4788
Chr2	170469400	170470199	94.2861	60.4204	46.124
Chr2	170698900	170699499	95.7692	76.5798	35.7269
Chr2	170700000	170700699	96.3564	69.8894	53.9197
Chr2	170767000	170767899	96.5314	67.2155	58.8987
Chr2	170857300	170858099	96.9644	67.5344	54.1205
Chr2	170867600	170868399	97.1926	53.9805	39.0805
Chr2	170876400	170876899	95.3846	71.4789	38.1426
Chr2	171629400	171629899	97.0464	69.7374	33.1773
Chr2	172034000	172034899	92.6165	52.3343	40.678
Chr2	172394700	172395199	95.8383	64.0454	19.764
Chr2	172500800	172501399	92.9878	74.7658	36.383
Chr2	172536100	172536899	95.6702	57.6152	40.613
Chr2	172763900	172764699	95.0644	61.8869	59.5109
Chr2	172977000	172977799	92.8433	54.555	31.5862
Chr2	173254100	173254599	95.6376	70.1253	37.5102
Chr2	173438700	173439499	96.0396	63.7522	47.9075
Chr2	173722300	173723099	95.8061	60.2769	48.8889
Chr2	174514900	174515699	98.3989	30.4001	17.4556
Chr2	178591700	178592199	81.6837	29.8741	12.2172
Chr2	178670300	178671099	96.2567	63.1529	53.913
Chr2	179238500	179239299	93.6499	64.1595	55.4511
Chr2	179573700	179574399	96.3798	67.0052	40.7692
Chr2	180540700	180541299	95.0495	70.2874	38.7249
Chr3	8723000	8723599	90.6516	68.6312	32.4503
Chr3	9295000	9295599	97.1647	61.8057	38.2872
Chr3	9830600	9831299	94.5789	36.5367	14.5985
Chr3	28711100	28711699	95.3709	60.5509	36.0784
Chr3	30597200	30597799	93.3523	60.4792	41.7614
Chr3	32409000	32409599	94.3502	58.8754	27.7372
Chr3	32580500	32581099	94.9722	59.8553	43.6242
Chr3	33903400	33903999	89.4367	61.4718	41.875
Chr3	34756400	34757299	92.2552	41.0422	25.5882
Chr3	35929700	35930599	92.6801	59.6577	36.0129
Chr3	36549000	36549699	94.5946	69.8727	24.5713
Chr3	37259100	37259999	95.0315	64.0674	56.1576
Chr3	37769200	37769999	93.3645	54.6882	37.3171
Chr3	41130000	41130799	96.0571	47.1558	30.6288
Chr3	41429700	41430499	94.311	61.0763	47.2803
Chr3	51114900	51115699	96.7429	67.9164	36.0485
Chr3	51193900	51194799	93.3451	49.639	39.6996
Chr3	51386200	51387099	86.0281	42.5536	27.1805
Chr3	51589700	51590199	93.3987	62.5744	13.1488
Chr3	51665900	51666499	94.2176	62.4278	36.9318
Chr3	51739400	51739999	97.7749	61.3376	38.5042
Chr3	51745100	51745799	97.0926	70.6341	36.5672
Chr3	51746200	51746799	96.0764	59.4683	29.3375
Chr3	51788300	51789399	75.2559	38.5989	24.774
Chr3	52255400	52255999	95.3781	63.5178	30.094
Chr3	52663200	52663799	66.4938	35.9648	16.5563
Chr3	52839500	52840399	87.2654	47.7203	23.2598
Chr3	55626200	55626699	88.8542	54.8426	22.3164
Chr3	58129800	58130299	90.455	43.7285	25.1012
Chr3	59031200	59031899	97.8133	57.1958	33.1719
Chr3	65802200	65802699	92.0245	58.8639	22.7914
Chr3	68374900	68375499	87.2068	63.6371	32.5881
Chr3	83587300	83587799	92.2739	52.0219	33.8129
Chr3	84435200	84435899	97.4777	62.9235	33.7931
Chr3	84635000	84635699	97.2092	66.852	26.1682
Chr3	87501500	87501999	93.4064	61.5222	55.4502
Chr3	87778900	87779399	94.6989	54.104	31.9048
Chr3	88073800	88074499	87.3205	54.2146	12.5828
Chr3	89466500	89467299	95.8837	48.6388	24.1888
Chr3	89653400	89654199	96.7707	57.4802	38.0334
Chr3	89843000	89843799	93.5117	55.4816	26.455
Chr3	90275700	90276199	86.9131	54.2348	11.4206
Chr3	90420500	90421399	96.2093	51.7034	39.6088
Chr3	95046100	95046599	93.452	61.4493	47.4638
Chr3	95279500	95280199	93.0145	55.7351	27.8592
Chr3	95943000	95943799	95.6309	71.8383	70.1072
Chr3	97288100	97288599	96.0883	49.8365	43.662
Chr3	97962200	97963099	93.2854	70.516	32.6367
Chr3	98419700	98420299	96.4381	48.0968	8.33333
Chr3	101112400	101113199	95.345	55.2391	41.0256
Chr3	101163500	101163999	95.4974	61.8685	31.1111
Chr3	101601300	101602099	93.5174	41.676	19.7411
Chr3	101840600	101841099	94.3341	52.6257	20.7254
Chr3	102979600	102980299	92.7548	43.1487	22.7425
Chr3	103553500	103554099	94.3251	48.1516	37.8571
Chr3	103653200	103653899	97.4178	76.5485	37.7022
Chr3	105069900	105070499	90.3457	50.4673	22.1154
Chr3	108219100	108219599	96.2478	64.5732	16.6667
Chr3	109030500	109030999	96.9923	66.9154	52.0938
Chr3	109543900	109544699	91.5785	59.9309	50.3432
Chr3	116740700	116741499	95.9758	65.682	49.3878
Chr3	121431800	121432499	96.4758	72.2027	38.638
Chr3	121525400	121525999	93.7742	62.0487	31.4103
Chr3	122462500	122463099	98.0034	65.8298	41.8079
Chr3	122998300	122999199	92.5906	54.9906	39.9691
Chr3	123111200	123111999	73.9714	25.1691	10.5536
Chr3	123309000	123309799	95.9756	70.9399	49.0909
Chr3	123329100	123329799	94.0827	60.8977	45.1104
Chr3	126606500	126607399	97.7692	60.6079	32.5893
Chr3	126609200	126609699	98.1548	54.7796	21.519
Chr3	127355000	127355499	87.0758	52.0421	31.2649
Chr3	129280200	129281099	95.1543	51.5329	27.907
Chr3	129535300	129535999	67.2493	30.249	19.0024
Chr3	131270300	131270999	94.6373	51.2775	18.9974
Chr3	135667300	135668099	98.2121	59.7532	44.4767
Chr3	138658500	138659099	87.1756	55.6009	20.5607
Chr3	138674800	138675299	96.5262	63.577	53.2468
Chr3	138735700	138736299	95.1628	59.4186	42.5
Chr3	138744300	138744799	86.4674	50.5754	13.6364
Chr3	138860100	138860999	96.245	47.0189	22.1785
Chr3	145910800	145911299	92.8205	71.3382	29.1796
Chr3	146011400	146012199	95.4361	42.3191	25.6881
Chr3	146203900	146204799	94.021	58.5582	43.318
Chr3	146258600	146259099	96.695	62.3653	23.2673
Chr3	148983600	148984299	96.9949	51.9214	32.6781
Chr3	149084700	149085599	90.9907	48.7769	37.4088
Chr3	149275500	149276099	95.2477	65.5378	36.1809
Chr3	152168600	152169199	94.661	47.9345	13.4259
Chr3	152772400	152772999	97.819	67.2599	34.5652
Chr3	153587800	153588699	94.2738	61.4961	47.7997
Chr3	153697100	153697799	93.9588	66.9747	44.5872
Chr3	153764700	153765199	86.1251	54.4739	26.3959
Chr4	5800400	5801099	93.2779	59.2081	23.6842
Chr4	8753000	8753499	70.7624	31.5345	8.93617
Chr4	32158200	32158899	95.8381	63.3245	36.9469
Chr4	32484000	32484899	96.0678	56.5094	40.5914
Chr4	32936800	32937599	94.0426	56.7372	40.6746
Chr4	33033300	33034099	96.7918	63.8575	39.4456
Chr4	40158000	40158699	95.7655	54.8072	27.2997
Chr4	43457000	43457799	87.3587	56.4766	41.0781
Chr4	43741500	43741999	90.5882	69.7459	32.809
Chr4	44108400	44109099	96.0791	64.5979	41.9295
Chr4	44252700	44253199	94.6991	56.6588	38.6667
Chr4	45287700	45288299	93.9394	70.5039	35.9349
Chr4	45568300	45568799	92.7873	57.7717	35.9268
Chr4	45655600	45656099	92.2788	54.6371	37.6471
Chr4	45714000	45714599	94.1802	57.0213	27.8912
Chr4	46597900	46598399	94.2004	63.1254	29.368
Chr4	48680200	48681499	77.366	47.1385	27.321
Chr4	49695200	49695899	95.5959	53.9406	33.2487
Chr4	53449200	53449899	95.4178	70.8638	35.1906
Chr4	53452800	53453599	92.0809	37.4612	17.757
Chr4	53969900	53970499	96.0754	57.5043	36.6492
Chr4	55396200	55396699	97.4638	55.6666	17.7515
Chr4	55522600	55523399	85.0575	63.8919	16.3729
Chr4	55567000	55567899	94.2127	50.7284	34.3119
Chr4	55843500	55844099	82.7705	46.9448	22.6537
Chr4	57275000	57275699	88.3416	47.4698	38.1356
Chr4	58932500	58933099	90.4167	67.7407	33.9711
Chr4	59430400	59431199	94.4782	51.0226	32.5581
Chr4	62731100	62731699	97.3539	62.0402	39.1685
Chr4	62962900	62963599	93.95	45.3602	37.3762
Chr4	82500300	82500899	92.0773	64.3814	37.4622
Chr4	97906500	97906999	93.9078	41.7912	21.2963
Chr4	99645200	99645999	97.6035	44.8091	32.2674
Chr4	102506900	102507399	91.7949	64.8377	28.8614
Chr4	102558100	102558699	95.8424	56.9984	36.3636
Chr4	104956700	104957299	92.9134	72.1356	31.9758
Chr4	105136800	105137499	92.0143	59.7875	38.1206
Chr4	105353900	105354799	97.5801	56.9859	48.0392
Chr4	106794300	106794999	94.373	62.5865	42.1212
Chr4	116308900	116309399	97.5409	59.2953	35.1206
Chr4	118330400	118330899	95.377	63.7557	25.4545
Chr4	120396200	120397399	59.9845	26.8166	10.1737
Chr4	121208900	121209499	94.381	52.7385	23.8372
Chr4	123005300	123006199	89.0489	52.7398	44.7833
Chr4	123045000	123045499	94.3361	52.1514	41.3386
Chr4	123243400	123244199	95.8959	71.1231	50.885
Chr4	123589000	123589499	93.3372	61.607	31.2281
Chr4	124418000	124418999	96.0503	63.0975	45.5314
Chr4	124647700	124648499	96.2153	59.9367	40.2062
Chr4	124972200	124972999	93.6162	54.0373	23.1183
Chr4	125197700	125198299	92.0021	66.1868	57.489
Chr4	125727900	125728899	95.2873	56.6532	48.4793
Chr4	126481300	126482099	83.7179	46.4317	14.4654
Chr4	127308200	127308799	85.6087	55.413	46.0699
Chr4	127416800	127417599	94.8251	67.0662	45.4653
Chr4	129015300	129015799	84.0731	47.7677	27.1429
Chr4	129670900	129671699	84.0901	55.1971	41.2069
Chr4	129764100	129764599	96.7751	64.4368	28.4133
Chr4	129834400	129834899	92.2106	59.6882	41.2245
Chr4	129917500	129918099	92.416	61.0368	46.5324
Chr4	130801900	130802699	93.9569	53.1161	32.5
Chr4	131439500	131440399	86.7733	58.3982	23.1383
Chr4	132069800	132070299	95.7126	61.4771	32.0796
Chr4	132233700	132234399	95.613	32.1972	1.28205
Chr4	132647200	132647699	93.4441	44.4198	29.5181
Chr4	132928600	132929099	87.4251	67.5121	28.4953
Chr4	133133700	133134299	94.7318	53.4311	33.4262
Chr4	133438400	133439199	94.6768	51.0841	31.8987
Chr4	133746200	133747099	91.4388	23.8349	3.73444
Chr4	134686100	134686599	89.1423	57.0225	21.4953
Chr4	135790500	135791099	92.8048	39.777	24.6334
Chr4	136570100	136570999	89.4523	50.2639	36.4723
Chr4	136765600	136766099	97.479	69.7235	37.4622
Chr4	137027500	137028099	94.1935	74.5081	23.932
Chr4	137037800	137038699	95.0003	45.4636	32.2359
Chr4	137249500	137250299	94.6586	66.0981	58.5761
Chr4	137579700	137580199	97.142	66.1693	34.6154
Chr4	138223500	138224299	91.2492	57.9029	48.3748
Chr4	138495500	138496399	78.9789	38.1051	21.2912
Chr4	138949600	138950099	94.6624	63.9774	35.4037
Chr4	139223100	139223899	94.4367	58.0268	45.409
Chr4	139386900	139387599	92.9857	20.1481	5.76606
Chr4	139526900	139527399	96.9215	66.5038	31.0345
Chr4	139761600	139762099	97.8102	72.4755	40.6497
Chr4	139818000	139818699	89.3405	54.6325	23.5872
Chr4	139962800	139963399	89.7658	58.1231	53.9867
Chr4	140039000	140039499	93.0002	60.3586	43.1944
Chr4	140404100	140404599	98.6486	67.3366	49.2754
Chr4	140988400	140989299	89.1318	40.5042	32.8808
Chr4	141526900	141527599	96.728	45.1628	13.1274
Chr4	141586800	141587499	93.0483	60.9961	43.1493
Chr4	141690300	141690799	96.4172	50.9448	22.1622
Chr4	141878500	141879499	94.0596	45.6852	17.1875
Chr4	142235000	142235499	94.5168	62.9049	29.6625
Chr4	142475700	142476299	89.2525	58.1027	38.0952
Chr4	142677400	142678299	94.8383	60.4717	53.1605
Chr4	142687500	142688199	90.9735	54.606	18.8976
Chr4	142819400	142819999	90.821	38.6645	29.2593
Chr4	143326100	143326799	79.7371	48.8083	35.7372
Chr4	148125800	148126499	93.3902	60.1235	33.8936
Chr4	148509500	148509999	95.3959	62.9652	27
Chr4	148640800	148641299	94.9255	64.631	50
Chr4	148871100	148871599	94.6443	64.1138	44.4444
Chr4	149047000	149047599	90.2408	57.7261	38.8535
Chr4	149452800	149453299	93.2308	59.52	38.8626
Chr4	149528300	149528799	85.0438	39.7612	14.4231
Chr4	149572500	149572999	98.5988	64.6219	25.641
Chr4	149625800	149626399	95.0909	55.1	26.9504
Chr4	149943300	149943799	90.4457	44.7007	35.0711
Chr4	149985100	149985599	94.7683	56.6972	46.5665
Chr4	150015400	150016199	90.7449	60.0317	36.9928
Chr4	150093700	150094999	93.3877	47.424	23.9496
Chr4	150704300	150704799	95.6349	64.9337	40.8889
Chr4	150786100	150786699	94.0932	45.1774	29
Chr4	151090600	151091399	96.6711	70.5178	46.5857
Chr4	151098800	151099499	95.1107	55.3879	43.9728
Chr4	151634400	151634999	97.4041	66.1796	33.6303
Chr4	151877200	151877899	87.9104	62.7308	31.703
Chr4	152005400	152005999	93.1585	60.193	24.6988
Chr4	152084500	152085299	94.2525	61.3018	39.0625
Chr4	152479800	152480599	96.7793	51.0701	25.365
Chr4	152520000	152520999	95.147	59.5886	45.614
Chr4	152521900	152522799	93.972	63.4895	45.8156
Chr4	153358000	153358699	90.3885	56.5578	20.7386
Chr4	153558300	153559199	94.5232	60.0229	48.853
Chr4	153630900	153631699	77.8175	42.8688	27.3585
Chr4	153636700	153637199	95.5423	63.1111	41.6667
Chr4	153661500	153661999	97.0709	63.0531	22.2222
Chr4	153692600	153693099	91.0571	52.5714	32.1937
Chr4	153715400	153716299	95.3514	42.4321	31.9182
Chr4	153768500	153768999	83.462	40.252	31.5175
Chr4	153809000	153809499	95.3594	60.4778	45.5665
Chr4	153949900	153950399	91.3714	49.5971	26.3768
Chr4	154055400	154055999	96.1231	54.9704	47.1503
Chr4	154143300	154144299	98.514	40.3896	16.7407
Chr4	154660900	154661799	95.5175	33.7693	27.2152
Chr4	154936700	154937199	97.9733	63.4209	32.2404
Chr4	155216900	155217799	96.579	66.285	42.6471
Chr4	155245400	155246199	95.6693	74.4487	29.5803
Chr4	155266500	155267499	91.1906	47.7423	29.6345
Chr4	155376800	155377599	87.6616	55.9699	40.7609
Chr5	21660600	21661399	93.5667	64.8113	42.3656
Chr5	22328300	22328999	96.8301	53.2156	28.9474
Chr5	25040700	25041499	97.2969	71.4961	61.9739
Chr5	25504000	25504499	90.5889	58.5041	50
Chr5	30738000	30738899	96.764	65.6303	45.4432
Chr5	31984200	31984799	92.5179	61.6562	30.2752
Chr5	37081800	37082599	96.0476	57.8269	51.6393
Chr5	37094900	37095599	95.7736	55.0774	31.4754
Chr5	45926000	45926799	92.8457	59.8056	39.0476
Chr5	51995600	51996099	92.5781	49.4752	21.0084
Chr5	52904500	52905299	92.8421	59.2336	34.4954
Chr5	63944200	63944899	96.0199	72.8338	27.8843
Chr5	64805900	64806699	87.285	60.4154	46.2389
Chr5	65112700	65113299	92.1053	69.3902	29.2517
Chr5	66062500	66063299	94.3722	58.0192	31.6327
Chr5	66604800	66605599	96.015	50.8756	34.8946
Chr5	67558600	67559399	92.8015	37.6544	10.25
Chr5	72396000	72396799	95.0571	63.2316	48.9564
Chr5	73215800	73216699	97.3121	64.4716	38.5359
Chr5	73237900	73238499	94.668	57.9234	40.121
Chr5	74796400	74796899	91.9801	59.9658	39.9449
Chr5	74903300	74903899	96.5517	74.7455	31.9185
Chr5	88882900	88883799	94.7678	31.6005	19.802
Chr5	89234500	89234999	95.999	65.107	45.4545
Chr5	92112400	92112999	76.7052	45.1029	25.5245
Chr5	92127000	92127899	90.3162	52.7973	30.1521
Chr5	92901800	92902499	95.0069	52.535	32.6034
Chr5	97017000	97017599	93.9208	60.7982	35.8442
Chr5	98861700	98862399	95.9085	56.098	29.3269
Chr5	99352600	99353099	95.3021	60.4236	46.9444
Chr5	99617100	99617899	95.6316	43.8861	35.2632
Chr5	99734300	99735199	95.5703	50.7052	35.3562
Chr5	101013900	101014399	97.2325	45.9822	35
Chr5	101475700	101476199	93.4075	59.2035	36
Chr5	101835300	101835799	96.6314	64.7886	42.7419
Chr5	102052400	102053399	94.4915	39.847	20.8065
Chr5	102550900	102551699	94.2318	58.2888	44.8347
Chr5	102671900	102672399	97.2667	66.5601	56.1576
Chr5	103376600	103377499	71.0577	42.414	37.8476
Chr5	103397400	103397899	94.8106	60.7027	27.5862
Chr5	103598800	103599399	93.617	67.1081	18.1187
Chr5	103719000	103719799	94.172	55.0458	36.7942
Chr5	103772900	103773699	96.8992	74.5256	33.8621
Chr5	104240300	104241099	93.2139	60.585	40.5172
Chr5	105715300	105716099	92.9731	64.7906	45.9665
Chr5	106072900	106073499	95.9204	64.7547	60.7287
Chr5	106795700	106796599	93.8549	61.2252	41.5119
Chr5	107104400	107105199	89.5374	61.9274	43.7919
Chr5	107137200	107137699	95.796	60.3972	22.9851
Chr5	107195800	107196699	90.9133	55.7097	48.5934
Chr5	107883900	107884399	94.964	63.7526	25.1662
Chr5	108395100	108395699	93.6295	58.6679	27.4854
Chr5	111066200	111067099	95.6671	67.0228	49.8168
Chr5	111323000	111323699	95.7459	44.9839	18.8755
Chr5	111823100	111823799	95.7601	64.2493	49.0798
Chr5	111835600	111836499	88.3062	54.7506	39.0938
Chr5	112141800	112142499	91.8484	56.0646	45.2247
Chr5	112381900	112382699	95.037	49.5669	35.6295
Chr5	112403700	112404399	98.2564	65.2592	37.9032
Chr5	112410400	112410899	94.6292	64.1392	37.1849
Chr5	112473300	112473999	89.9744	59.664	33.1742
Chr5	112485700	112486199	95.6198	65.0709	39.0342
Chr5	112583300	112583899	92.8691	54.1835	28.0277
Chr5	112771800	112772299	93.913	70.429	35.5604
Chr5	112954600	112955099	95.1468	61.9727	38.4615
Chr5	113035100	113035699	96.2971	63.2822	35.1499
Chr5	113122100	113122799	94.268	67.9608	55.4717
Chr5	113197200	113198099	94.0173	49.78	45.7187
Chr5	113472400	113472899	93.3526	64.9312	32.4367
Chr5	113694500	113694999	86.6251	53.522	27.9863
Chr5	113704400	113705099	93.9709	59.3549	29.4737
Chr5	113732200	113732799	93.1217	61.9856	41.5948
Chr5	114005900	114006799	92.9136	42.0606	13.6461
Chr5	114347200	114347899	96.7813	66.781	39.629
Chr5	114560800	114561299	66.4416	34.5604	24.8148
Chr5	114596900	114597799	94.4658	63.6459	44.7573
Chr5	114661300	114661799	94.9975	42.429	32.766
Chr5	114898400	114899399	93.8786	52.9594	26.0784
Chr5	115521800	115522599	96.8468	66.0282	52.2822
Chr5	115554600	115555399	96.0816	69.7756	61.5091
Chr5	115758700	115759199	96.6829	66.3018	51.9149
Chr5	115774100	115774899	97.5214	33.8525	19.2
Chr5	116079500	116079999	97.4886	74.7324	37.2485
Chr5	116283600	116284399	94.3208	70.0959	65.767
Chr5	116654400	116654899	93.0323	58.4901	41.791
Chr5	116706800	116707299	95.0903	64.215	35.5346
Chr5	117015000	117015499	91.9971	43.4345	26.6376
Chr5	117316300	117317099	97.01	65.1063	42.0824
Chr5	117415600	117416099	83.2597	40.9786	21.5613
Chr5	117443800	117444499	96.4968	65.3991	37.7682
Chr5	117514100	117514899	96.0422	66.1003	40.5088
Chr5	117521900	117522399	95.9255	63.1296	22.7692
Chr5	117533000	117533499	95.4749	64.0054	40
Chr5	117659400	117660399	92.7661	40.0179	21.8117
Chr5	117864800	117865599	95.4363	61.5476	43.9179
Chr5	117888800	117889399	93.6661	58.7473	14.5933
Chr5	117956000	117956599	92.4916	54.1143	48.4252
Chr5	118518600	118519499	92.8422	54.447	33.3761
Chr5	118538000	118538899	98.1637	60.9554	31.6667
Chr5	118556100	118556999	86.8578	54.7508	42.5725
Chr5	118801500	118802099	91.9461	46.421	10.6383
Chr5	118812100	118812599	95.9074	63.1961	24.3043
Chr5	118979900	118980599	85.1883	44.2333	40.0612
Chr5	119348200	119348799	92.9076	45.9501	27.3504
Chr5	119591300	119591799	96.9628	64.9529	36.5217
Chr5	119614900	119615399	97.907	64.0172	35.9673
Chr5	121588800	121589299	96.3624	46.3133	17.1429
Chr5	122026400	122027199	96.2609	65.3835	47.2906
Chr5	122062400	122062899	65.5595	34.0241	22.1951
Chr5	122225800	122226599	92.6525	64.5963	37.2222
Chr5	122412700	122413499	93.0059	61.3782	42.9204
Chr5	122617200	122617899	94.1664	68.4322	46.2121
Chr5	122649700	122650399	96.5	61.9283	32.0442
Chr5	122938800	122939599	96.7556	66.458	38.6688
Chr5	123002900	123003399	98.5901	59.4574	23.221
Chr5	123109800	123110499	92.7815	63.9794	47.5578
Chr5	123318100	123318799	94.1037	45.1973	26.4881
Chr5	125173000	125173999	94.3577	36.519	26.5096
Chr5	125685600	125686199	93.6673	63.4981	28.9225
Chr5	126069500	126069999	88.6727	46.1144	28.6408
Chr5	127664500	127665199	97.0673	68.2694	30.9751
Chr5	128571800	128572599	93.4857	67.0332	48.6022
Chr5	128833800	128834699	89.153	45.6393	40.6061
Chr5	129155900	129156699	93.1307	56.588	21.542
Chr5	130857300	130858899	92.9364	46.7621	29.559
Chr5	134210000	134210599	96.1351	60.9222	45.215
Chr5	134886900	134887399	97.0793	66.2517	31.877
Chr5	134889400	134889899	98.5185	68.2683	51.8841
Chr5	134963300	134963799	71.0603	38.8925	18.2203
Chr5	135115100	135115999	90.5316	65.4493	48.6326
Chr5	138975100	138975599	97.9167	63.9355	45.7944
Chr5	139595500	139596399	93.5637	61.3382	35.3591
Chr5	139877400	139878099	89.5522	58.7409	26.6746
Chr5	140732900	140733599	94.0703	43.0668	21.6638
Chr5	140827700	140828599	95.2557	31.1814	15.1741
Chr5	140871100	140871699	77.0166	45.0632	32.0144
Chr5	142413700	142414299	94.9532	55.002	38.3886
Chr5	142615400	142616099	94.2606	62.8249	31.5113
Chr5	142723500	142723999	68.2404	30.965	18.1818
Chr5	142881100	142881799	92.7536	67.8886	29.9093
Chr5	143767800	143768299	94.2919	54.9896	49.3151
Chr5	144415000	144415999	92.2686	38.8747	35.3345
Chr5	144479500	144480099	95.5728	65.4643	27.7778
Chr5	144605100	144605599	96.7463	56.5383	29.8851
Chr5	144766300	144766799	77.4425	42.0146	28.8136
Chr5	144772700	144773399	92.3007	47.3489	38.7755
Chr5	146334700	146335199	97.1902	62.0742	39.2857
Chr5	146702800	146703499	98.0843	73.9513	38.3265
Chr5	147116900	147117599	94.4262	52.9697	20.1613
Chr5	147127900	147128399	94.1102	44.4083	17.3387
Chr5	147450500	147451099	99.3103	63.3394	28.4153
Chr5	147721800	147722299	80.6429	50.4222	35.6354
Chr5	147920900	147921599	93.0402	57.2437	38.4083
Chr5	148005700	148006399	97.7778	75.9495	25.8707
Chr5	148773900	148774499	96.8589	54.5055	37.7301
Chr5	149081400	149082299	96.9793	56.7189	27.4809
Chr5	149457900	149458799	95.406	64.5698	31.5702
Chr5	150166100	150166699	94.5683	54.4805	30.2251
Chr5	150882700	150883199	98.9792	61.8245	32.7759
Chr6	7212600	7213099	84.1121	53.9916	35.533
Chr6	18654200	18654799	94.8133	54.2924	40.7563
Chr6	21848700	21849199	89.0244	62.7061	11.5033
Chr6	21999800	22000599	90.9665	55.0207	37.4046
Chr6	22005200	22005699	93.3398	33.4591	14.5078
Chr6	22349300	22350099	96.0566	63.8673	37.8453
Chr6	28990100	28990999	89.8763	48.6416	28.5714
Chr6	29094700	29095199	94.2551	56.0187	31.1927
Chr6	30199400	30200099	95.088	54.695	34.714
Chr6	31392700	31393299	97.1249	50.1574	39.1791
Chr6	31560400	31561299	95.8186	52.5407	24.569
Chr6	31943600	31944099	99.6875	62.9578	32.4818
Chr6	34149100	34149899	97.2124	64.8772	32.8926
Chr6	35288700	35289599	88.5737	41.4241	38.1226
Chr6	37169600	37170199	98.8858	67.4459	39.645
Chr6	37876600	37877099	97.7376	61.4425	41.875
Chr6	39497900	39498699	98.3414	72.2292	52.3985
Chr6	39745900	39746699	94.5567	56.742	22.9358
Chr6	40013300	40013899	90.8918	40.6893	23.1076
Chr6	40469300	40469999	95.2444	64.3245	49.6124
Chr6	47341400	47342099	91.7187	41.7097	13.2
Chr6	49166100	49166799	96.5889	64.643	53.0935
Chr6	50021300	50021999	96.236	61.1228	37.8313
Chr6	50440500	50441299	98.0661	52.0345	28.7105
Chr6	51324900	51325599	93.8292	64.9108	44.5946
Chr6	51399900	51400799	87.6763	55.8932	41.9831
Chr6	52115900	52116499	92.2186	47.1582	13.9706
Chr6	52534500	52534999	94.8889	55.4037	41.886
Chr6	52942100	52942699	96.5762	54.3941	18
Chr6	53372900	53373599	95.8033	53.5282	13.0435
Chr6	53806500	53807299	90.903	66.8785	53.3816
Chr6	54462000	54462499	95.0277	30.5447	13.253
Chr6	54934800	54935299	77.1608	30.8289	19.7007
Chr6	55108500	55108999	93.076	57.2403	43.8298
Chr6	65731800	65732399	96.9364	58.3114	46.6488
Chr6	66910500	66910999	95.4134	65.2256	60.7273
Chr6	71704100	71704899	96.3834	52.3017	15.8031
Chr6	72122400	72123199	97.3114	65.2866	39.2789
Chr6	72238700	72239299	96.9849	74.9474	35.1343
Chr6	72244200	72244799	72.0812	40.8674	17.5943
Chr6	72635800	72636399	88.2482	59.7162	36.64
Chr6	86485600	86486299	86.3837	52.0043	29.6825
Chr6	86655300	86656099	96.2592	58.8786	39.3443
Chr6	87793200	87793699	93.6709	73.4343	31.8114
Chr6	89051500	89052099	96.6525	64.8756	35.9633
Chr6	90789300	90790099	97.8425	61.6011	39.2996
Chr6	91742200	91742799	96.6211	65.876	32.4627
Chr6	93716500	93717099	93.7173	63.5346	32.8051
Chr6	94644300	94644799	97.4874	78.6408	34.8661
Chr6	99439500	99440299	96.1462	64.1952	55.914
Chr6	108216600	108217099	97.5024	50.5386	19.281
Chr6	112901500	112901999	95.0855	64.0286	56.0976
Chr6	113012200	113012899	93.4321	56.2751	37.1658
Chr6	113383300	113383899	95.1873	63.1262	39.645
Chr6	114901400	114902099	96.2017	61.752	54.7319
Chr6	114924700	114925399	93.5671	56.1264	31.7406
Chr6	115041800	115043099	92.1867	46.2714	23.4707
Chr6	117703500	117703999	90.6593	66.5224	34.3048
Chr6	117881700	117882599	92.3106	55.28	28.97
Chr6	118189600	118190499	95.2358	40.4308	31.5315
Chr6	118287000	118287799	96.3489	71.383	52.7514
Chr6	118395600	118396399	93.9456	39.2364	23.4637
Chr6	119009100	119009599	94.2001	63.8369	46.2791
Chr6	119475800	119476399	90.2882	55.3928	44.2623
Chr6	119526300	119526999	99.4169	57.1224	32.4826
Chr6	120109200	120109699	90.8856	60.6608	48.0702
Chr6	120193900	120194899	94.2427	50.3994	30.5152
Chr6	120878400	120879099	96.9123	66.1333	51.3619
Chr6	122624400	122624999	94.7115	69.5594	30.9706
Chr6	122714000	122714499	89.5735	56.7493	23.2
Chr6	125480700	125482699	94.6063	54.9407	39.491
Chr6	126746500	126747099	97.1582	46.7931	22.2527
Chr6	126747500	126748399	91.969	57.8674	35.0679
Chr6	127117700	127118199	96.3056	56.3203	52.1327
Chr6	127162400	127163299	97.5426	61.3228	54.5608
Chr6	128477400	128478299	92.8528	45.7979	40.339
Chr6	131380100	131380599	93.1332	39.0964	13.1757
Chr6	134592500	134592999	95.1904	62.1746	60.989
Chr6	134915900	134916399	88.5496	58.0945	22.8592
Chr6	135320600	135321099	98	71.0496	20.6601
Chr6	136929300	136930099	92.8182	60.9742	39.9491
Chr6	137493800	137494399	90.2256	48.9308	40.4348
Chr6	137573700	137574299	96.858	64.2398	42.9054
Chr6	137614000	137615099	95.5608	55.0477	50.3036
Chr6	140152400	140152899	73.0635	35.4756	23.5294
Chr6	140254500	140254999	94.4982	64.3809	32.4826
Chr6	140603300	140603899	94.7661	64.8311	21.0375
Chr6	142635900	142636399	95.5128	65.9213	24.4142
Chr6	142931300	142932099	91.5199	61.0612	39.2544
Chr6	143110200	143110999	95.0163	56.8385	51.9231
Chr6	143520800	143521399	92.4109	50.5545	20.1258
Chr6	144180800	144181799	94.8499	46.8776	33.7325
Chr6	144512600	144513099	92.2606	61.1506	26.8571
Chr6	144553100	144553799	89.2588	61.1659	31.0526
Chr6	144661300	144661899	94.4866	37.0133	19.3548
Chr6	144867100	144867999	96.0878	52.0898	35.009
Chr6	144956700	144957199	92.6267	69.291	35.3473
Chr6	145284300	145284899	95.6828	63.1185	39.5238
Chr6	145478900	145479499	92.0985	54.9861	36.7865
Chr6	145516700	145517599	90.1563	50.6932	41.8919
Chr6	146420600	146421299	96.2656	71.9565	37.0204
Chr6	146458400	146458999	96.1391	65.0126	21.0654
Chr6	146850500	146851399	90.2404	54.1582	29.454
Chr6	147097400	147097999	92.5655	57.4458	26.506
Chr6	149040200	149040699	98.125	59.0248	12.6598
Chr7	6813400	6814199	95.5867	57.1892	21.8579
Chr7	16418600	16419199	97.1249	50.9011	47.2441
Chr7	19122000	19122899	96.7999	63.5828	26.1456
Chr7	19185600	19186099	99.4898	65.1227	23.4889
Chr7	25176400	25177099	96.2263	70.6092	62.5731
Chr7	25194100	25194599	91.2621	68.22	26.0574
Chr7	27450300	27450799	70.5623	30.7885	12.2449
Chr7	27586100	27586799	93.6827	60.9321	42.8571
Chr7	28656900	28657699	96.2524	66.678	39.7661
Chr7	30274200	30274699	94.8109	63.526	40.6186
Chr7	30484200	30484799	79.7114	44.5793	39.7674
Chr7	30760700	30761499	96.3531	48.4515	11.2644
Chr7	30775000	30775499	93.0818	72.0583	33.3757
Chr7	30844100	30844899	94.8867	53.4731	28.6652
Chr7	34422000	34422499	80.0662	33.8515	19.5312
Chr7	35084300	35084999	83.1289	52.6474	29.8701
Chr7	35574400	35574999	97.9885	73.6271	34.3593
Chr7	35826600	35827199	96.8553	69.2503	34.6124
Chr7	36941700	36942199	88.9955	47.1173	13.8614
Chr7	37245300	37246199	91.875	69.908	31.2
Chr7	44693300	44693799	100	35.3932	24.6324
Chr7	45313000	45313499	89.8435	57.5131	39.3365
Chr7	45313700	45314199	94.0789	72.0488	31.5179
Chr7	45531900	45532699	88.9573	57.2512	44.8276
Chr7	49062100	49062599	96.5517	61.0163	22.1071
Chr7	49350700	49351299	95.9491	61.6893	45.2539
Chr7	49483900	49484499	90.36	56.1887	23.3645
Chr7	65728600	65729099	91.5332	68.0193	35.3726
Chr7	65833000	65833699	93.6842	71.5827	33.751
Chr7	66297000	66297699	94.0906	63.8035	41.5584
Chr7	67647200	67648099	87.5753	46.8805	21.9653
Chr7	67982600	67983299	93.4772	64.1787	40.2564
Chr7	67984200	67985099	98.5129	61.9551	28.3898
Chr7	68154700	68155599	97.8715	61.9039	44.7861
Chr7	68155800	68156399	96.2038	62.6152	44.6494
Chr7	73110500	73111099	96.8521	41.4388	24.4648
Chr7	73729800	73730399	87.999	58.54	40.8497
Chr7	80013900	80014499	76.9717	41.2372	22.623
Chr7	80049200	80049999	91.903	26.2769	7.47331
Chr7	80108500	80109199	89.6569	59.7889	37.5
Chr7	80437500	80437999	97.8634	62.4125	39.4737
Chr7	80696900	80697599	94.7843	53.093	31.1111
Chr7	82082900	82083799	83.2367	50.0841	32.9032
Chr7	82848600	82849099	90.2955	54.7855	13.6882
Chr7	83077000	83077899	96.4375	56.2377	42.8571
Chr7	83774900	83775599	65.6884	30.5297	20.9738
Chr7	90134900	90135399	95.873	64.8434	51.1111
Chr7	90226100	90226899	97.2878	63.4134	32.6923
Chr7	90437400	90438099	93.5673	73.6272	29.2395
Chr7	97040900	97041599	89.8855	49.7092	32.5153
Chr7	98099200	98099899	95.5356	63.1758	46.7213
Chr7	98770400	98770899	69.438	20.7164	9.23077
Chr7	99033900	99034399	95.7484	63.0117	41.2245
Chr7	99324000	99324599	94.1704	63.5447	22.3104
Chr7	99365400	99365999	94.2894	58.5962	29.7794
Chr7	99580300	99580899	65.4438	32.2191	23.0159
Chr7	99664900	99665499	92.3664	70.9772	32.8737
Chr7	101079900	101080499	93.7215	59.9199	18.894
Chr7	107606600	107607199	95.981	64.618	21.5805
Chr7	110736100	110736599	97.0875	52.6086	16.4706
Chr7	110859900	110860599	93.9838	56.6073	39.3443
Chr7	112172200	112172999	95.2271	60.4593	53.0151
Chr7	112207300	112207999	96.8421	69.9008	48.2625
Chr7	112506300	112506799	97.9181	60.8225	35.8079
Chr7	112743400	112743899	95.924	61.9445	46.0432
Chr7	113246300	113247199	86.2135	35.527	17.4479
Chr7	113622100	113622599	97.8395	61.1363	32.9341
Chr7	113670200	113670799	96.1722	76.7192	26.0923
Chr7	117368700	117369199	97.6746	61.1253	48.731
Chr7	118520600	118521499	90.8395	49.7692	38.2199
Chr7	122240200	122240699	95.4432	32.7876	24.2188
Chr7	122966600	122967099	94.9158	63.2548	39.9471
Chr7	126337400	126338099	94.7865	57.9704	35.2941
Chr7	126453600	126454299	92.4554	58.1361	41.7933
Chr7	127752800	127753599	89.7377	56.406	20.7831
Chr7	128591400	128592099	80.3607	40.7721	39.7015
Chr7	130649000	130649899	95.4408	61.3	50.4263
Chr7	130897500	130898099	95.3579	51.7956	10.0592
Chr7	131257500	131258199	97.9984	70.1877	42.3983
Chr7	131878600	131879499	96.7947	62.4539	27.5434
Chr7	132087300	132087999	94.7606	69.3814	54.902
Chr7	132106700	132107299	98.163	58.5334	22.4026
Chr7	132495100	132495799	97.9654	68.5592	40.4092
Chr7	133231400	133232199	93.9431	58.0035	15.5512
Chr7	138375500	138376199	91.9152	47.3223	23.4127
Chr7	138857800	138858299	96.3726	63.4688	37.6176
Chr7	139302000	139302699	96.3525	44.8874	28.9673
Chr7	139915000	139915599	86.7783	54.0759	28.6652
Chr7	141033600	141034199	88.8235	56.3099	36.3636
Chr7	141945900	141946599	92.2339	56.7981	45.7232
Chr7	144697600	144698499	93.8313	70.0083	43.4862
Chr8	3394400	3395599	92.214	60.3918	24.0741
Chr8	4220400	4220899	94.3176	42.9618	24.1259
Chr8	8367800	8368499	97.7099	59.2234	20.6941
Chr8	8755000	8755599	98.3385	61.7184	8.58586
Chr8	9435300	9436099	87.6162	57.2163	37.8788
Chr8	10925600	10926299	94.7021	56.311	41.115
Chr8	11476500	11477399	83.475	51.8564	37.8717
Chr8	11825300	11826199	95.5873	63.2167	44.3645
Chr8	11988000	11988499	97.166	69.7968	22.7117
Chr8	12021500	12022099	93.3751	36.9933	6.57277
Chr8	12155900	12156499	93.4343	66.4328	31.9456
Chr8	12163800	12164499	95.4575	56.0138	19.7115
Chr8	13044300	13044799	99.3333	66.5749	35.1351
Chr8	13683900	13684799	96.6048	57.1298	42.4116
Chr8	14664300	14665099	97.2414	78.0526	37.5862
Chr8	22761500	22762299	94.4472	59.082	26.3844
Chr8	23374900	23375499	84.1136	49.7945	31.7901
Chr8	23441100	23441599	96.4838	60.1596	40.4444
Chr8	23694800	23695299	97.2906	61.8586	35.4497
Chr8	25078600	25079099	95.0489	62.2047	40.1338
Chr8	25246200	25246799	95.0352	63.1222	56.7416
Chr8	25948600	25949399	96.6119	66.9067	58.7591
Chr8	26758100	26758799	95.4735	51.6882	33.0645
Chr8	26846800	26847299	92.3382	57.2691	22.2449
Chr8	26974500	26975099	86.4242	53.7943	29.5567
Chr8	31010000	31010899	75.858	42.5	30.2732
Chr8	31933300	31933799	89.3468	35.1801	23.3503
Chr8	33067700	33068199	84.8486	54.8386	49.5627
Chr8	33902300	33903099	73.6051	37.3605	30.5031
Chr8	33916000	33916499	92.3431	60.4649	55.5556
Chr8	33968000	33968499	97.6967	60.38	29.4798
Chr8	35237300	35237799	97.0833	63.6829	53.7572
Chr8	35599100	35599999	92.0873	52.5338	36.8992
Chr8	36358800	36359399	96.2964	64.3569	48.9362
Chr8	41026000	41026599	94.8477	64.266	47.678
Chr8	44967400	44968199	94.3213	51.9405	35.1145
Chr8	46206000	46206699	90.4365	53.3617	42.2857
Chr8	46690400	46691199	91.1302	47.9296	26.8012
Chr8	46888300	46888999	94.4883	56.0101	30.5455
Chr8	47379300	47379899	86.4987	51.9563	27.3239
Chr8	47380900	47381499	97.4401	56.4239	41.3669
Chr8	47592600	47593399	95.4291	59.1986	17.1765
Chr8	47727300	47727999	93.7242	53.2123	35.6364
Chr8	47993400	47993899	93.3796	42.5366	29.878
Chr8	48614900	48615799	92.8639	31.5561	25
Chr8	48686300	48686799	92.5	67.3187	23.6213
Chr8	57416800	57417299	97.8852	67.6563	38.0392
Chr8	68357800	68358599	96.3079	61.2341	43.5897
Chr8	77441900	77442399	97.5186	56.2474	11.6279
Chr8	79045900	79046399	96.1763	65.0092	42.9952
Chr8	79174000	79174799	96.47	68.7039	64.1854
Chr8	80962500	80963399	94.3085	53.1556	16.8342
Chr8	83315100	83315599	99.3056	60.0595	37.5
Chr8	83837800	83838599	65.4762	29.0117	18.9243
Chr8	84721800	84722699	97.0777	63.5185	41.4918
Chr8	86867300	86867999	92.7953	38.4578	10.453
Chr8	87198100	87198599	96.9326	66.1447	62.2137
Chr8	87413400	87413899	98.3784	77.642	34.2
Chr8	88297800	88298599	95.2069	60.4664	56.0778
Chr8	88988800	88989299	98.6667	75.9108	34.0434
Chr8	89153700	89154299	92.4058	50.1522	42.4615
Chr8	91072900	91073499	95.0893	69.288	33.6945
Chr8	91569900	91570699	97.6487	71.8978	58.7684
Chr8	91897200	91897999	95.7	59.8438	56.6724
Chr8	92059000	92059499	93.5901	62.3608	34.5369
Chr8	92266400	92266999	97.0904	60.9648	24.1176
Chr8	92844900	92845599	97.5369	74.1217	33.2168
Chr8	94485000	94485499	89.3481	55.2756	8.57143
Chr8	94967100	94967599	94.3776	25.1453	15.9236
Chr8	94983200	94983799	95.8333	66.8399	36.6507
Chr8	95063400	95064199	94.9375	60.9929	33.871
Chr8	95427500	95428299	94.0474	48.197	37.7704
Chr8	95878400	95879199	90.9875	39.7023	12.7983
Chr8	95908800	95909399	94.1	59.6347	40.1691
Chr8	104219900	104220499	75.8908	42.7258	18.8925
Chr8	104532900	104533399	83.0275	38.973	3.03659
Chr8	104633100	104633999	92.6794	33.1279	21.7923
Chr8	105947200	105947699	92.0204	57.4975	26.4984
Chr8	107586400	107587299	75.3924	40.7209	17.5227
Chr8	107686900	107687499	95.168	63.5092	27.7778
Chr8	108729900	108730399	88.5633	57.3469	41.5385
Chr8	108733100	108733899	95.1172	51.1898	34.0611
Chr8	110734200	110734699	92.0163	51.1241	41.7355
Chr8	110735000	110735899	95.1397	52.0598	27.5424
Chr8	111964300	111964799	97.8804	41.1832	39.8693
Chr8	113551600	113552299	71.8142	32.1763	15.6584
Chr8	113837000	113837699	90.0389	55.9347	40.9214
Chr8	114936600	114937099	96.8657	66.3568	21.1356
Chr8	115216600	115217499	96.2936	50.518	39.1081
Chr8	116527200	116528099	96.0617	56.9006	34.0369
Chr8	117222100	117222899	97.6324	45.303	28.866
Chr8	117328600	117329299	96.1555	70.0088	43.7946
Chr8	117504400	117505099	97.9134	65.3946	57.3801
Chr8	117544800	117545599	95.3365	59.8043	32.8947
Chr8	117578700	117579499	95.9267	44.2689	32.4415
Chr8	117632800	117633599	93.7551	58.6057	29.5
Chr8	117770900	117771699	95.3617	55.7695	42.5121
Chr8	117907200	117907899	97.5558	34.9678	26.3052
Chr8	117975300	117975999	96.9325	71.4627	22.6651
Chr8	118168600	118169399	97.1995	59.3665	44.4992
Chr8	118842900	118843499	96.4672	65.6644	31.0606
Chr8	118846800	118847299	93.4127	60.538	17.8378
Chr8	118851000	118851699	96.879	64.9727	58.1006
Chr8	119087500	119088299	98.0759	60.7804	48.5089
Chr8	119245200	119245799	94.203	63.147	26.4822
Chr8	119302900	119303799	93.3414	48.3595	28.6479
Chr8	119568800	119569399	98.9839	60.7047	34.3612
Chr8	119742900	119743499	95.3422	43.2474	28.0864
Chr8	119773900	119774899	94.6035	52.0086	33.0623
Chr8	119817000	119817699	97.3155	61.4515	50
Chr8	120046600	120047299	95.7263	66.3985	52.1472
Chr8	120058100	120058699	96.6667	70.2754	34.2002
Chr8	120079000	120079799	91.2279	59.3541	26.5079
Chr8	120242500	120243199	93.7743	67.2329	25.9583
Chr8	120331100	120331899	96.5965	70.023	50
Chr8	120334900	120335399	91.2005	60.7183	54.491
Chr8	120593300	120593799	96.06	65.8661	24
Chr8	120595200	120595799	90.9423	56.3338	45.5497
Chr8	121192200	121193099	94.5336	63.1197	46.1837
Chr8	121222300	121222899	87.1951	63.2043	21.6039
Chr8	121510200	121510899	95.4905	68.1542	47.7495
Chr8	121695000	121695799	93.5287	51.8668	45.6876
Chr8	121716400	121717299	89.6655	50.1804	43.2039
Chr8	121736000	121736599	90.8964	59.0286	50.8264
Chr8	121844900	121845799	95.8472	57.3905	38.9394
Chr8	121861000	121861799	95.3213	64.566	35.4793
Chr8	122178800	122179399	95.2485	55.1195	43.762
Chr8	122217500	122218299	97.7506	55.4867	33.5938
Chr8	122430800	122431399	95.3642	74.2318	30.5342
Chr8	122989400	122990199	96.2503	61.9825	29.4509
Chr8	123011500	123012299	98.6811	52.4376	23.1343
Chr8	123757100	123757699	96.7808	59.9156	51.7241
Chr8	123796700	123797399	96.7226	57.5228	48.2456
Chr8	123800000	123800599	97.0261	54.6344	48.7578
Chr8	123855100	123855899	94.4452	60.3734	42.4191
Chr8	124014400	124015099	93.8508	49.9365	16.2162
Chr8	124386600	124387099	95.9874	54.3523	41.3333
Chr8	124431200	124431999	95.1063	69.6651	63.0673
Chr8	124487700	124488599	93.9553	56.9196	35.1145
Chr8	125271000	125271699	96.3244	49.6327	21.7532
Chr8	126269500	126270199	96.3972	41.5587	19.6078
Chr8	126321800	126322499	97.6006	60.3739	56.044
Chr8	126590200	126590799	77.5909	40.195	35.8663
Chr8	126602700	126603599	94.4967	59.9991	52.439
Chr8	126788700	126789199	91.0265	41.3124	29.2308
Chr8	126862800	126863499	98.3834	74.1671	33.8879
Chr8	127221600	127222499	94.4219	66.4929	55.3648
Chr9	13528000	13528699	92.3302	60.8596	43.4375
Chr9	20794200	20794999	95.7985	57.3924	49.697
Chr9	21327800	21328299	97.8069	58.3044	29.4372
Chr9	21512100	21512599	94.9195	55.5206	36.7925
Chr9	21718000	21718699	96.1896	54.8815	37.8289
Chr9	23563500	23563999	95.4746	64.463	37.3333
Chr9	29775300	29776099	91.336	57.9532	49.8221
Chr9	31053500	31054299	94.2203	69.5337	62.5954
Chr9	32136500	32137199	94.8374	54.4384	35.7298
Chr9	32517600	32518199	69.6414	37.3623	17.3633
Chr9	32709100	32709799	92.9837	43.8088	20.1389
Chr9	34823200	34823699	95.7891	53.0305	27.8846
Chr9	35020700	35021399	96.6285	41.7229	21.1382
Chr9	35359700	35360299	93.5679	48.4796	24.498
Chr9	40759100	40759899	94.5936	60.2332	42.4719
Chr9	40760200	40760999	94.0239	55.0592	44.898
Chr9	41001600	41002199	90.6494	66.9311	33.4521
Chr9	41970000	41970899	96.9596	65.0935	55.1456
Chr9	42756600	42757399	95.9492	55.5684	40.3026
Chr9	42868400	42869199	96.8032	67.5347	50.6986
Chr9	42920300	42920899	96.8198	67.6397	30.308
Chr9	43973900	43974599	98.1303	64.7439	42.0323
Chr9	44737200	44737799	89.0135	38.183	29.7674
Chr9	44977900	44978499	97.3485	69.5505	26.5385
Chr9	45039300	45039999	92.7463	61.9347	39.5639
Chr9	45305200	45305799	97.3145	61.3581	38.5714
Chr9	45363600	45364099	93.7681	60.5924	24.8879
Chr9	45555100	45555899	91.4914	62.8748	38.3178
Chr9	45677300	45677899	95.8792	65.595	58.2343
Chr9	45822400	45823099	93.6714	63.0171	33.2627
Chr9	46679000	46679699	95.0867	33.3607	23.0769
Chr9	48286700	48287199	98.3152	64.2843	43.5185
Chr9	48847600	48848499	95.4927	55.2816	42.4242
Chr9	48951300	48951799	96.655	65.0879	51.8931
Chr9	49206200	49207099	83.3039	54.4983	33.4661
Chr9	49672600	49673399	93.946	38.8201	19.1693
Chr9	51727600	51728099	95.2851	64.6797	41.6031
Chr9	52206900	52207399	96.4667	66.2655	56.3536
Chr9	53768200	53768999	96.8159	53.2505	38.5382
Chr9	53806600	53807099	96.2488	64.2218	58.2979
Chr9	55141700	55142299	91.5212	51.8726	29.3333
Chr9	56166800	56167399	93.2149	50.5701	40.4444
Chr9	56396900	56397599	93.1229	58.581	30.9816
Chr9	58275100	58275799	87.8145	44.4065	26.4831
Chr9	58521400	58521999	97.9853	43.5151	14.786
Chr9	60054900	60055399	97.0214	56.7825	39.4659
Chr9	60268200	60269099	96.1608	51.5288	29.3542
Chr9	60994900	60995599	95.6684	53.7554	41.6335
Chr9	61306500	61307199	92.3205	60.0825	34.5029
Chr9	61361100	61361599	92.981	44.9158	26.7857
Chr9	61441100	61441699	92.9765	63.2568	26.0546
Chr9	61513100	61513999	93.3593	59.6144	42.2067
Chr9	61753400	61754399	82.9144	46.2971	30.3548
Chr9	62193000	62193799	93.5048	57.6116	42.2297
Chr9	62662300	62662799	92.32	58.0403	47.5352
Chr9	63007500	63007999	96.3249	58.4562	29.1196
Chr9	63768600	63769299	94.9685	44.9411	29.1411
Chr9	64683800	64684499	94.6796	43.9351	15.9259
Chr9	65386500	65387099	96.696	63.4366	18.3575
Chr9	65462400	65463099	86.7955	27.7927	14.4033
Chr9	66246100	66246599	92.478	62.0995	40.1596
Chr9	67388200	67389099	96.7273	58.6959	28.2609
Chr9	68257100	68257799	96.5676	61.5541	27.9167
Chr9	69223800	69224599	94.4259	65.4712	43.8961
Chr9	69301200	69302099	93.1448	46.5492	29.1297
Chr9	70301800	70302699	97.7116	66.3365	52.8046
Chr9	71836900	71837499	89.1005	34.8429	11.1455
Chr9	72820400	72820999	94.0921	52.406	27.8261
Chr9	74834600	74835099	87.5945	56.9952	36.3636
Chr9	75580300	75581099	96.3096	65.7025	57.7586
Chr9	85856100	85856699	93.6255	74.7885	35.2656
Chr9	86667300	86667799	89.3119	31.3957	33.8816
Chr9	89833300	89834199	95.8926	57.4185	40
Chr9	91981800	91982399	66.3835	34.8482	13.75
Chr9	94412100	94412599	95.0166	70.5046	20.1529
Chr9	95412000	95412599	90.3307	60.3097	37.6623
Chr9	96136800	96137699	90.9997	48.4415	27.7008
Chr9	96160900	96161499	92.9473	41.0534	28.9855
Chr9	96173500	96174399	91.7601	56.5057	41.2429
Chr9	96773200	96773699	87.2761	54.6126	40.1338
Chr9	98852300	98853099	95.5113	64.412	17.1488
Chr9	100334700	100335499	98.323	58.1958	21.0526
Chr9	103158300	103158799	90	58.607	21.4487
Chr9	103214200	103214699	94.8354	64.051	33.7875
Chr9	103234600	103235399	94.0958	51.2255	32.9082
Chr9	103488800	103489599	95.2211	69.6333	61.4424
Chr9	103654300	103654799	92.9057	59.0385	33.2278
Chr9	103660500	103660999	97.4199	41.4179	28.3843
Chr9	104266800	104267399	88.2583	48.659	18.5596
Chr9	105562600	105563499	92.6579	47.0748	34.7619
Chr9	107298300	107299599	90.1493	40.8433	30.6152
Chr9	107630600	107631099	89.7959	60.7911	21.2327
Chr9	109023100	109023899	97.1654	68.3241	58.4307
Chr9	110665800	110666399	92.2648	49.2903	23.2877
Chr9	113645100	113645599	90.6371	59.6337	29.0179
Chr9	113935500	113936199	95.8631	64.6341	17.9104
Chr9	114556400	114557099	82.1004	43.8236	30.6584
Chr9	114659900	114660799	94.3429	67.5263	62.3464
Chr9	114854800	114855799	93.2854	59.3347	43.96
Chr9	114886100	114886899	93.3816	54.2425	27.8646
Chr9	114899900	114900799	96.5857	64.1041	31.4667
Chr9	115045000	115045899	95.4949	60.1565	49.5098
Chr9	115340200	115341099	93.0071	59.649	36.7788
Chr9	116103600	116104099	63.099	30.4185	10.1093
Chr9	116576200	116577099	94.2593	46.3132	32.5416
Chr9	117030600	117031299	95.585	59.5272	35.9574
Chr9	118255300	118255999	90.7121	60.9115	41.6667
Chr9	118698100	118698899	94.4415	65.2952	38.6598
Chr9	118738500	118739099	94.1349	63.6395	26.4
Chr9	118784700	118785599	97.985	66.4018	27.3834
Chr9	119021000	119021799	96.7481	65.2132	41.8182
Chr9	119110200	119110699	99.5556	61.2469	36.4103
Chr9	119750600	119751499	93.5148	62.4259	48.7407
Chr9	119778600	119779399	88.0271	56.1179	34.4064
Chr9	119798400	119798899	94.7079	59.4629	10.6838
Chr9	120009100	120009799	96.2677	66.4511	52.027
Chr9	120154300	120155199	97.4133	57.5063	27.6423
Chr9	120527000	120527599	95.9617	65.628	28.0374
Chr9	120764400	120765099	73.7964	47.6178	29.7902
Chr9	120873900	120874499	96.001	41.6341	26.4368
Chr9	120918500	120918999	89.6122	50.5242	31.8681
Chr9	120926900	120927599	91.1763	54.1994	36.8653
Chr9	121491700	121492299	91.0736	23.6636	8.61111
Chr9	122576800	122577399	97.2441	62.2229	54.0698
Chr9	123158500	123158999	89.1292	58.7114	37.8289
Chr10	3975400	3976099	95.4074	68.857	22.6351
Chr10	4278200	4278799	96.8421	74.2189	44.6054
Chr10	4977900	4978599	96.0526	75.7704	34.7681
Chr10	7104400	7104999	96.0784	72.4349	34.0837
Chr10	8084400	8084899	92.4147	46.0484	18.1818
Chr10	12547000	12547799	88.2636	48.8445	44.3946
Chr10	13753600	13754199	95.0681	59.4725	46.5909
Chr10	13924800	13925399	97.4545	71.663	29.6238
Chr10	14207400	14207999	85.8792	36.129	20.1646
Chr10	18352600	18353299	95.291	43.4792	28.5714
Chr10	19613100	19613699	97.2707	63.6168	40.8578
Chr10	19721000	19721699	96.0494	69.0399	31.441
Chr10	20135100	20135799	98.2443	67.3303	66.0643
Chr10	20205400	20206199	98.4772	76.5109	38.9602
Chr10	21968400	21968999	98.0603	44.8282	21.4689
Chr10	23761900	23762399	94.0354	46.4589	43.6123
Chr10	24165900	24166799	94.0212	58.9239	32.1678
Chr10	24927000	24927499	89.588	55.0399	23.9819
Chr10	25211700	25212199	96.1588	61.4271	14.4928
Chr10	25280000	25280599	92.9578	44.3072	27.8884
Chr10	25552600	25553099	95.3239	63.8779	49.2013
Chr10	31600100	31600599	94.9314	58.9537	53.1722
Chr10	37260700	37261399	94.8831	57.9152	29.4118
Chr10	41702900	41703599	93.634	66.289	37.104
Chr10	42007700	42008199	91.4309	61.0006	24.5098
Chr10	42198400	42198899	91.2429	58.8154	54.1096
Chr10	42597200	42597799	96.5444	70.5383	37.6437
Chr10	42763700	42764199	96.5152	23.3694	11.7647
Chr10	44532200	44532799	96.7463	62.4761	30.0518
Chr10	44730800	44731499	95.5276	63.4204	31.9249
Chr10	56426200	56426799	71.6551	39.3033	32.8244
Chr10	58671000	58671799	95.4641	55.3471	39.1753
Chr10	59502000	59502899	93.6656	61.2473	41.0584
Chr10	59657000	59657499	86.6981	46.9894	16.0526
Chr10	61786500	61787299	92.1606	43.4646	29.2105
Chr10	61880700	61881299	93.2226	65.1858	32.6371
Chr10	61904100	61904899	93.6852	53.3646	33.8346
Chr10	61909100	61909599	95.4876	49.703	35.8824
Chr10	62955100	62955699	97.0747	66.9919	47.1698
Chr10	63157100	63157599	94.8509	41.7749	34.7973
Chr10	63167000	63167899	94.498	44.1099	33.1897
Chr10	63194100	63194699	92.0639	58.3673	48.4848
Chr10	63212200	63213199	91.2281	74.3843	22.1374
Chr10	67068800	67069599	93.3829	58.1342	34.3675
Chr10	67302400	67302899	85.7752	43.808	27.8986
Chr10	67365000	67365699	97.6576	51.2325	19.3299
Chr10	67460400	67461199	96.2144	68.1557	51.6026
Chr10	67518200	67518899	94.8246	55.2674	44.1595
Chr10	67706900	67707399	93.5458	60.0886	29.3333
Chr10	67741700	67742499	84.3278	41.1032	20.4276
Chr10	69333600	69334499	95.7001	60.9939	34.5745
Chr10	69524300	69524999	94.0815	43.4333	31.8421
Chr10	69595000	69595799	96.5806	63.0816	43.9542
Chr10	71488100	71488699	92.4204	62.3706	24.2902
Chr10	75068500	75069499	94.6544	49.3577	31.5966
Chr10	75143200	75143899	95.1391	57.324	24.1294
Chr10	75418500	75418999	95.5692	59.8147	32.2464
Chr10	75425000	75425599	97.2145	61.0981	40.3756
Chr10	76189800	76190299	98	43.1083	19.3833
Chr10	76625100	76625699	95.3352	52.6469	31.4721
Chr10	77097400	77098199	97.8525	61.4948	53.3958
Chr10	77101500	77101999	97.2124	67.0497	30.0353
Chr10	80024200	80024699	96.8846	52.0117	43.8406
Chr10	80824000	80824799	81.2552	26.13	11.5456
Chr10	81025800	81026499	75.849	35.853	22.4747
Chr10	82796300	82797199	86.6189	51.7549	22.6277
Chr10	82844200	82844899	95.8569	63.9613	48.8753
Chr10	83064300	83064899	95.6989	63.6663	34.9246
Chr10	83697100	83697599	95.0601	60.6119	37.9085
Chr10	83708200	83708799	90.9423	49.8144	41.3534
Chr10	84024800	84025599	92.6829	72.9679	24.6759
Chr10	87234600	87235099	99.044	56.07	33.0508
Chr10	88514600	88515499	93.871	53.4594	38.3592
Chr10	90799800	90800299	97.6233	66.8294	45.7447
Chr10	93623600	93624399	93.2499	59.7681	35.8134
Chr10	93755800	93756299	96.323	63.4521	24.3103
Chr10	94062300	94063199	93.4232	57.0293	44.7619
Chr10	94235000	94235699	96.6531	53.5207	43.6658
Chr10	94458200	94458999	93.8889	53.7222	46.3869
Chr10	94567700	94568599	95.6239	60.6032	36.8247
Chr10	94627500	94627999	95.3642	57.2178	24.8408
Chr10	94792200	94792899	95.5304	52.5671	19.9074
Chr10	94921900	94922799	94.6994	63.9629	56.2559
Chr10	95566500	95567199	95.7034	51.2215	36.9979
Chr10	98798900	98799499	99.4118	33.9061	20.5674
Chr10	111539500	111539999	82.1675	47.066	22.7468
Chr10	111583700	111584699	93.2802	47.3206	29.5669
Chr10	115323100	115323599	81.7193	49.4913	40.0568
Chr10	115829300	115829799	96.0529	64.5904	29.6073
Chr10	115830100	115830999	97.1991	53.6551	27.1084
Chr10	116211400	116212199	96.1123	66.9579	52.3256
Chr10	116310300	116311199	96.4345	53.295	43.3708
Chr10	116360700	116361499	95.8366	60.1917	45.0431
Chr10	116819100	116819699	95.9216	52.3662	34.5455
Chr10	117455900	117456399	92.2222	69.1758	31.4079
Chr10	117471500	117472299	94.9051	53.4465	40.9091
Chr10	117519700	117520399	96.6615	46.7144	27.4699
Chr10	117624900	117625599	86.6278	45.6878	24.8031
Chr10	117653100	117653599	96.6215	56.631	31.2727
Chr10	117669900	117670599	99.4485	72.1146	65.587
Chr10	117997600	117998399	94.1434	68.1568	49.4208
Chr10	118122200	118122699	88.8657	58.8288	42.6606
Chr10	118208000	118208799	93.5348	55.4308	32.5823
Chr10	118987900	118988699	95.6275	60.4147	54.9327
Chr10	119003800	119004399	94.6958	46.6074	16.6102
Chr10	119007900	119008399	95.1116	64.9712	41.0211
Chr10	119110400	119110899	95.424	63.1242	17.4194
Chr10	119810500	119810999	96.9141	66.835	48.7245
Chr10	120338900	120339399	97.1193	72.5634	38.4119
Chr10	120405900	120406599	96.6621	67.3534	61.7904
Chr10	120783100	120783999	94.6229	53.9835	44.391
Chr10	120787100	120787799	84.3651	57.5386	37.9436
Chr10	120950800	120951299	95.3333	77.8686	27.6377
Chr10	120989600	120990099	81.4762	38.795	14.3836
Chr10	121062000	121062799	89.9555	60.2832	42.2062
Chr10	121074300	121074899	95.6989	71.7764	31.8001
Chr10	121251200	121252099	95.056	56.5012	50.517
Chr10	121318100	121318899	96.5537	58.8944	35.7616
Chr10	121323600	121324099	96.4295	56.3246	18.1507
Chr10	121423400	121424099	95.6518	67.2717	46.7603
Chr10	121756700	121757399	94.4405	66.9931	37.7207
Chr10	121832300	121833099	94.5971	65.7407	49.7288
Chr10	122016800	122017599	96.3868	61.0053	31.2834
Chr10	122571300	122571799	91.6104	56.3002	30.0885
Chr10	122902000	122902599	94.9249	63.2117	58.1227
Chr10	122930100	122930599	95.4113	57.3531	40.1869
Chr10	125996900	125997699	94.6041	62.3504	44.9045
Chr10	126609600	126610299	83.1935	35.4987	18.1818
Chr10	126644000	126644499	95.6863	76.0592	33.3123
Chr10	126836300	126836799	94.1706	63.4821	18.3486
Chr10	126925800	126926599	90.0905	54.346	35.2727
Chr10	126949800	126950299	92.7942	62.0531	39.8714
Chr10	127033800	127034699	92.3543	52.415	36.7622
Chr10	127114500	127115399	91.2028	62.2223	43.6575
Chr10	127618100	127618899	95.0783	59.7409	58.0263
Chr10	128062200	128062999	93.193	46.6665	22.3684
Chr11	5498600	5499199	96.7379	68.5414	37.3206
Chr11	6421400	6421899	98.4505	64.3639	43.125
Chr11	6560500	6561299	95.3913	51.7756	31.57
Chr11	8634500	8635399	97.6279	43.3961	28.6082
Chr11	17053200	17053799	66.577	36.3004	11.0727
Chr11	20033400	20034199	95.3267	59.2905	21.5847
Chr11	20940700	20941199	95.3905	57.5445	51.1029
Chr11	22199700	22200199	94.9957	64.2343	57.5
Chr11	24162100	24162699	95.3039	64.2756	34.2857
Chr11	24234400	24234899	86.7089	51.2967	24.6334
Chr11	30176200	30176799	97.845	66.056	29.0323
Chr11	32099900	32100599	94.4064	64.3188	27.6712
Chr11	32560300	32560899	95.1067	61.6294	48.3092
Chr11	33563300	33564099	93.7231	50.9628	33.0275
Chr11	35064000	35064799	97.421	46.748	18.1818
Chr11	35139900	35140599	95.5925	63.7963	49.8008
Chr11	35204000	35204899	93.7876	48.7699	27.6718
Chr11	36697800	36698499	77.9157	50.786	39.0698
Chr11	37031600	37032299	86.9522	40.9993	33.3333
Chr11	46133500	46134299	95.3089	57.3027	21.2528
Chr11	49823400	49823899	93.8591	49.7903	29.4118
Chr11	49995900	49996599	95.5268	66.2517	41.8605
Chr11	51928500	51929099	94.7977	69.7342	31.6202
Chr11	52368100	52368799	93.1381	48.5033	34
Chr11	52714500	52715299	91.9689	59.9181	50.5034
Chr11	52919300	52920199	92.2881	65.2154	40
Chr11	53892700	53893599	84.0062	42.5783	20.985
Chr11	54145700	54146499	93.909	37.8284	11.6022
Chr11	55056800	55057299	96	60.7079	45.5319
Chr11	55141600	55142099	98.0031	39.1898	18.2648
Chr11	57799200	57800099	87.5535	54.7128	14.8297
Chr11	57887800	57888599	93.4705	60.7698	36.0614
Chr11	57984200	57984799	92.0622	62.6271	41.5648
Chr11	57986200	57987099	93.2331	59.1385	42.7978
Chr11	59812900	59813599	96.5568	55.0051	38.5593
Chr11	59891800	59892599	93.3037	62.8287	41.5459
Chr11	60744500	60744999	95.7654	59.4737	29.4444
Chr11	61107600	61108399	92.0569	56.8131	47.4609
Chr11	61583000	61583599	89.5585	56.4318	11.985
Chr11	63000600	63001099	96.4858	52.9679	37.5465
Chr11	64085800	64086299	96.2162	66.6189	32.7463
Chr11	68315500	68315999	96.5215	54.1234	41.1255
Chr11	68369700	68370499	96.2414	46.5326	37.9507
Chr11	68445200	68445799	94.7606	63.1831	42.0147
Chr11	68579300	68580299	87.2318	46.1453	37.4644
Chr11	70193300	70193999	94.3151	47.6383	37.6582
Chr11	72325000	72325499	96.6165	66.2724	37.9947
Chr11	72940500	72941299	81.5128	48.1893	32.0833
Chr11	74876500	74877399	94.0903	51.356	18.3333
Chr11	76198400	76199199	92.883	41.8992	32.5843
Chr11	76333000	76333499	91.9643	62.9096	27.3489
Chr11	76335100	76335799	98.0167	69.4147	27.9773
Chr11	76572900	76573499	92.6232	46.71	17.1756
Chr11	76655500	76655999	90.9836	57.6489	23.4375
Chr11	77917000	77917499	72.3973	42.2418	27.0115
Chr11	78257600	78258099	97.9303	60.4868	18.7097
Chr11	78412100	78412899	95.4859	60.7533	59.8889
Chr11	78784000	78784499	95.3367	61.157	29.1755
Chr11	78976900	78977499	98.8988	67.1343	37.6682
Chr11	80890500	80891099	92.3528	39.2269	10.8
Chr11	80977800	80978299	99.7183	67.6679	34.471
Chr11	85941400	85942499	82.6974	40.5728	14.7841
Chr11	86052800	86053299	93.2782	61.1701	45.7386
Chr11	87675500	87675999	90.625	37.3312	26.1364
Chr11	87876700	87877199	93.8096	63.7563	33.1169
Chr11	88491600	88492299	95.6908	56.9912	35.8396
Chr11	88714500	88714999	93.228	56.0596	25.6
Chr11	89107400	89107999	89.0912	48.8984	29.2225
Chr11	89115700	89116199	95.7041	65.6128	21.0317
Chr11	89862300	89863099	91.6536	57.1764	36.3257
Chr11	90368500	90369899	94.8334	53.9942	41.3119
Chr11	94893600	94894399	93.6449	58.1782	25.3054
Chr11	95400500	95401099	91.4944	37.2823	18.4358
Chr11	95544600	95545199	94.8149	56.9769	26.6272
Chr11	96188500	96188999	96.2632	62.8723	45.8647
Chr11	96516700	96517199	97.6609	62.4155	34.7291
Chr11	96742800	96743599	93.3798	64.5435	23.5457
Chr11	97793800	97794799	93.6242	38.4663	20.7661
Chr11	98743700	98744299	96.3934	74.4922	28.6905
Chr11	98925000	98925899	90.3808	39.8222	18.1416
Chr11	99167700	99168399	91.1222	57.3399	23.4414
Chr11	100931200	100931999	94.1884	68.6403	37.6643
Chr11	100979500	100980499	94.626	39.6646	28.5016
Chr11	101110400	101111299	94.562	48.1503	22.2025
Chr11	101637200	101637999	89.9605	40.774	24.1627
Chr11	101656400	101656899	88.1835	50.2029	30.0813
Chr11	102214500	102215199	96.1818	64.8713	55.3763
Chr11	102335100	102335899	95.4899	48.2502	16.2791
Chr11	102933000	102933899	90.3017	28.3323	10.6509
Chr11	103777700	103778199	88.2173	44.7612	19.943
Chr11	104580000	104580499	95.8867	47.2254	39.7826
Chr11	105439700	105440499	94.5582	41.5141	28.1065
Chr11	105508000	105508599	94.715	62.742	58.0645
Chr11	105957200	105958499	81.0898	44.0026	29.3056
Chr11	107287100	107287999	93.0069	38.1841	16.934
Chr11	107318900	107319699	90.7139	53.2249	42.1515
Chr11	108101400	108101999	95.8759	63.7833	33.913
Chr11	108363100	108363699	96.9707	48.8025	36.5625
Chr11	109076400	109077299	96.6129	61.1142	31.6537
Chr11	109135600	109136099	97.2603	72.6104	38.8057
Chr11	109269600	109270399	94.5433	64.5051	38.5417
Chr11	109545500	109546199	95.729	73.8279	45.4358
Chr11	109607500	109608399	91.1203	54.8923	24.6085
Chr11	109631900	109632599	96.3303	76.6324	35.1385
Chr11	109849100	109849799	86.1635	55.7788	35.1351
Chr11	110435000	110435499	92.5395	49.9176	26.6932
Chr11	112746900	112747799	92.7187	51.7001	32.8155
Chr11	113276900	113277999	92.6412	58.4322	40
Chr11	113609600	113610099	97.0207	61.869	36.8421
Chr11	113616900	113617599	90.0147	61.6849	41.7607
Chr11	114872500	114873299	91.0296	57.2978	42.1846
Chr11	115058800	115059399	97.6369	63.4152	53.0667
Chr11	115101400	115102199	87.1425	35.4508	23.0519
Chr11	115251200	115251899	84.6798	35.5635	15.411
Chr11	115293200	115293699	97.8159	67.4342	48.5149
Chr11	116311100	116311999	95.0291	44.9907	36.1386
Chr11	116432300	116432899	92.9936	67.4762	31.636
Chr11	117082800	117083399	94.0199	63.0267	53.7313
Chr11	117826700	117827499	95.349	62.6849	48.7055
Chr11	117927900	117928399	94.2076	49.5345	24.8555
Chr11	117939600	117940199	92.1699	49.5197	31.2676
Chr11	118142600	118143199	94.1176	66.0124	20.4113
Chr11	118941400	118941899	91.4062	49.0883	18.8032
Chr11	119082600	119083399	66.5849	37.0859	27.7254
Chr11	119184100	119184599	97.1739	62.7496	24.6628
Chr11	119834100	119834999	96.0454	66.2846	41.3885
Chr11	119907700	119908399	96.2076	67.474	41.4072
Chr11	120037800	120038399	93.2449	61.1692	36.039
Chr11	120054800	120055399	98.3607	72.5715	41.7178
Chr11	120752500	120753099	93.1034	68.5319	26.6169
Chr11	121520000	121520899	94.2576	43.3145	22.7723
Chr12	5202800	5203299	96.3555	63.2708	49.8182
Chr12	5366400	5367199	92.3135	38.552	22.9829
Chr12	5415900	5416499	95.3851	57.8873	27.3504
Chr12	8307600	8308099	78.0302	43.2841	19.1919
Chr12	12920400	12921399	90.2585	25.584	11.2069
Chr12	17306000	17306499	95.8159	55.5244	11.3112
Chr12	17747600	17748399	93.6348	37.8604	27.0557
Chr12	27150500	27151599	81.4337	30.4165	9.92736
Chr12	29094500	29094999	96.8016	35.5963	16.4103
Chr12	31218000	31218799	97.8283	54.8564	32.0346
Chr12	31233100	31233899	96.7222	56.6174	36.0065
Chr12	33117500	33118299	95.4448	58.2887	25.5973
Chr12	41026100	41026599	97.5085	66.7422	32.3864
Chr12	53977700	53978399	92.5139	61.1325	28.4916
Chr12	54454800	54455299	95.4141	63.6029	39.6114
Chr12	57482200	57482999	93.8279	55.3776	48.1061
Chr12	69436900	69437399	93.6568	53.5603	25.9516
Chr12	69674600	69675299	91.6036	36.4773	28.1553
Chr12	70578300	70578799	91.8256	73.3753	35.7828
Chr12	70828400	70828899	92.8784	39.8294	30.0885
Chr12	71296500	71297199	87.3677	55.8807	54.4355
Chr12	71781100	71781999	96.2264	75.4663	32.2873
Chr12	72721100	72721599	92.2018	66.8221	29.2189
Chr12	73468100	73468799	95.9044	63.5009	46.8354
Chr12	73599900	73600399	96.6018	55.1558	24.4813
Chr12	75663800	75664299	96.4602	69.7021	19.8607
Chr12	75857300	75857999	94.9889	59.0918	50.8772
Chr12	75894700	75895599	92.8614	43.9177	31.8333
Chr12	75983100	75983999	96.2348	64.941	36.7803
Chr12	76033300	76033799	95.405	61.0853	39.6285
Chr12	76345600	76346099	96.3985	43.2875	32.5688
Chr12	76892900	76893399	96.8124	60.5598	35.6618
Chr12	77130400	77131099	92.0178	63.5685	50.2155
Chr12	77131200	77131999	97.7872	59.8904	39.6313
Chr12	79687700	79688199	97.5	71.8581	32.4921
Chr12	79741900	79742799	93.9529	42.297	23.956
Chr12	79929400	79929999	92.7523	52.4207	32.4841
Chr12	80270700	80271199	81.1569	45.2054	33.5793
Chr12	84618800	84619299	96.6255	58.3216	20.4893
Chr12	84696600	84697399	95.6659	66.1709	43.4146
Chr12	85619000	85619499	97.7717	63.228	25
Chr12	86073300	86073999	95.1754	55.1838	26.1905
Chr12	86429300	86429799	85.8222	55.6286	16.6446
Chr12	86475800	86476299	96.1573	64.4309	48.3871
Chr12	98167700	98168499	91.6386	54.3746	44.5205
Chr12	98534200	98535099	96.1612	56.2874	35.6838
Chr12	99304000	99304699	98.2186	66.7387	27.1062
Chr12	99324700	99325399	96.0884	66.3639	32.6316
Chr12	99417200	99417999	95.488	68.6013	45.0116
Chr12	99444100	99444899	92.3802	39.7595	35.2403
Chr12	100220900	100221699	93.8512	61.0693	46.0888
Chr12	102320600	102321099	92.8562	48.2701	15.9011
Chr12	102696400	102696999	96.4428	68.8112	46.3014
Chr12	103181300	103182199	94.1968	56.3709	30.0469
Chr12	104987800	104988599	92.6017	41.2466	27.9267
Chr12	105374500	105375199	95.9243	71.1479	50.9972
Chr12	106542400	106543099	96.8422	55.7708	38.255
Chr12	108070300	108070999	96.4399	58.071	45.8993
Chr12	108491700	108492199	95.3271	69.7703	30.4972
Chr12	109421600	109422499	94.7634	59.203	45.283
Chr12	109520000	109520899	96.5825	65.6765	47.8605
Chr12	110215500	110216399	95.0846	52.7984	42.5225
Chr12	111020500	111021199	95.3645	44.1291	23.6467
Chr12	111102900	111103799	95.2594	64.5499	29.0749
Chr12	111125900	111126599	97.8131	69.2436	47.5439
Chr12	111235500	111236299	95.5932	70.8469	25.8051
Chr12	111366900	111367599	94.0538	67.3363	53.0658
Chr12	111379600	111380299	93.9955	44.6743	24.0924
Chr12	111489400	111490099	92.9392	58.492	36.8515
Chr12	111499600	111500099	94.8413	50.9682	23.9726
Chr12	112099800	112100599	88.0856	51.4868	20.5357
Chr12	112127000	112127499	94.5552	62.9633	26.6943
Chr12	112150800	112151699	96.6445	64.8506	32.19
Chr12	112164600	112165299	89.5173	43.2068	18.0247
Chr12	112233200	112233799	91.8788	66.2517	47.0085
Chr12	112349200	112350099	90.9749	60.8022	49.8413
Chr12	112715100	112715599	90.0023	55.1931	31.7784
Chr12	116952600	116953399	95.223	63.8745	54.9937
Chr12	118020100	118020699	93.9536	48.2217	21.7778
Chr13	5831700	5832599	94.0827	34.2917	15.9892
Chr13	6193100	6193899	95.2686	46.451	31.5126
Chr13	8119200	8119799	96.2431	61.0645	49.8127
Chr13	9767400	9767899	90.0282	57.9602	54.9849
Chr13	24693300	24693799	95.9946	65.7201	27.2506
Chr13	28653300	28653799	97.1267	46.3261	17.2897
Chr13	28670300	28670899	95.6994	44.6497	25.6881
Chr13	29956600	29957499	94.3482	64.4383	40.4631
Chr13	34119200	34119799	95.9459	73.298	31.1111
Chr13	35834000	35834699	92.8709	45.9468	32.4675
Chr13	36050400	36051199	93.0114	62.0471	26.2136
Chr13	37432700	37433199	94.6775	54.8571	29.7935
Chr13	37795200	37795899	96.9395	48.5442	15.71
Chr13	37924800	37925299	98.7857	56.4409	34.7826
Chr13	38522000	38522499	93.3333	72.3436	21.8413
Chr13	44502600	44503399	94.3308	57.4155	38.3292
Chr13	44683500	44684199	96.7729	60.608	50.8889
Chr13	44717500	44718099	97.5721	65.2285	34.1837
Chr13	45514700	45515699	92.9841	50.7558	45.0271
Chr13	46980800	46981499	95.4364	63.6976	43.4211
Chr13	47039700	47040499	94.7113	50.1565	23.8739
Chr13	47284300	47284999	91.0238	61.0469	51.4583
Chr13	48245400	48246199	92.3713	37.6278	14.9007
Chr13	48309700	48310599	96.8405	65.2104	37.7171
Chr13	48340700	48341499	90.413	27.4889	3.82022
Chr13	51378200	51378999	90.8356	51.6461	31.0627
Chr13	51730200	51730699	96.8948	58.4093	36.8627
Chr13	51762700	51763199	95.8996	64.1401	49.2823
Chr13	51783300	51783899	96.7027	40.5562	20
Chr13	51828500	51829099	94.5557	55.1872	37.6582
Chr13	52104800	52105599	96.7636	57.0841	39.7415
Chr13	52691900	52692699	94.9206	61.358	51.087
Chr13	52999400	53000099	93.4052	55.5811	41.2844
Chr13	53158400	53158899	94.7439	63.8462	61.5646
Chr13	53176900	53177899	93.1478	46.4856	34.4564
Chr13	53316200	53316999	87.4763	43.0771	37.1336
Chr13	53903500	53904399	93.8546	65.3387	48.8178
Chr13	54079800	54080299	96.9535	63.0407	25.8772
Chr13	54158500	54159299	91.2294	57.7234	42.6667
Chr13	54188300	54188899	94.9227	61.4981	41.0029
Chr13	54255500	54256199	95.1161	63.3546	59.5604
Chr13	54323600	54324399	88.1009	59.7231	50.5995
Chr13	54498500	54498999	95.2624	61.063	26.6968
Chr13	54535000	54535799	98.4372	65.3445	27.3504
Chr13	54608400	54609299	85.5991	33.0142	22.3881
Chr13	54888600	54889199	86.7052	54.0877	34.1085
Chr13	55384600	55385399	94.6319	57.0628	45.9701
Chr13	55386500	55387299	93.0275	54.7427	36.4791
Chr13	55795500	55796199	94.9046	64.6495	21.3333
Chr13	55847400	55847899	68.9023	34.8135	21.7195
Chr13	55901800	55902399	95.9326	63.6526	27.8642
Chr13	56175600	56176199	95.5541	52.3707	28.2167
Chr13	56341500	56342099	96	75.2976	46.2304
Chr13	56830400	56831099	88.9431	63.0211	40.9938
Chr13	57016500	57017499	94.0682	55.4503	41.5473
Chr13	57323700	57324399	95.0363	65.9614	37.3206
Chr13	57517500	57518199	94.7204	40.2364	16.1644
Chr13	57655900	57656699	95.5974	63.837	49.2683
Chr13	57666700	57667199	93.3378	62.3979	34.202
Chr13	57928600	57929199	97.2761	57.9645	49.0826
Chr13	58220800	58221499	95.4089	49.1504	18.1102
Chr13	58230800	58231499	96.7558	64.2836	57.2581
Chr13	58547400	58548099	97.343	74.8918	35.1923
Chr13	58580300	58581099	97.5676	74.3241	35.7932
Chr13	59943600	59944199	96.6924	54.653	33.2344
Chr13	59972900	59973499	84.1167	51.8897	33.8983
Chr13	60522900	60523399	98.0226	50.9344	39.4904
Chr13	63557700	63558199	95.3296	64.0023	58.6572
Chr13	64417000	64417699	93.5307	48.2586	29.4118
Chr13	68720400	68720999	94.5137	64.3585	41.784
Chr13	70837400	70837899	93.0869	55.7219	34.8214
Chr13	70881000	70881499	96.1832	72.1801	30.2023
Chr13	71106500	71106999	90.2302	56.8795	35.7955
Chr13	71980700	71981299	95.2381	71.1186	30.8388
Chr13	73450100	73450599	92.3243	41.5161	23.1132
Chr13	73482300	73483099	95.3363	45.8691	38.2199
Chr13	73722800	73723499	89.7598	43.4589	21.6625
Chr13	90874000	90874699	93.549	59.6887	46.2264
Chr13	92324300	92325099	96.0249	61.4032	21.5827
Chr13	94065600	94066299	93.6209	55.9578	28.7958
Chr13	94116600	94117499	92.9766	62.9322	27.1318
Chr13	94269700	94270399	93.818	36.5456	19.5122
Chr13	94696900	94697399	96.3312	61.0432	33.213
Chr13	95488100	95488699	92.6128	43.2906	18.595
Chr13	95547300	95547999	89.7441	64.8726	64.3636
Chr13	95658800	95659599	95.1155	62.3573	47.1483
Chr13	97224100	97225099	80.8446	46.2581	31.3019
Chr13	97242700	97243699	90.8402	45.5198	31.5871
Chr13	97244600	97245299	97.2981	66.4964	63.5754
Chr13	97523800	97524399	92.4886	63.8047	48.368
Chr13	97806600	97807299	95.514	71.9422	38.0421
Chr13	98249400	98250199	95.6283	63.4642	39.0728
Chr13	99999300	100000199	94.9975	55.6625	37.1765
Chr13	100658000	100658699	93.8976	43.0935	26.7905
Chr13	101760200	101760899	95.457	46.9656	37.8049
Chr13	107466900	107467799	88.8176	56.7824	38.8535
Chr13	107488400	107489099	94.4935	28.1389	7.81893
Chr13	107665000	107665599	95.1192	63.831	42.5287
Chr13	107681800	107682299	94.697	73.656	40.315
Chr13	108129000	108129499	94.169	55.9964	41.6667
Chr13	108132100	108132699	93.1165	35.8567	32.2835
Chr13	110537800	110538599	94.4516	58.974	26.817
Chr13	111795900	111796799	96.3343	52.3812	34.1338
Chr13	111856600	111857099	98.433	67.7451	46.9565
Chr13	112214700	112215399	92.2795	59.7298	34.127
Chr13	112424300	112425199	96.1204	63.5301	47.5634
Chr13	113220300	113221099	97.011	66.9662	32.1905
Chr13	113347800	113348499	90.9343	65.0651	38.914
Chr13	113661300	113662199	95.5406	54.3813	39.7959
Chr13	113774000	113774699	94.6059	45.9657	36.1413
Chr13	113812500	113813099	92.9853	66.0388	62.1701
Chr13	113873700	113874299	95.8509	64.7496	55.665
Chr13	113898300	113899099	96.0963	60.4718	46.4481
Chr13	114085500	114086999	94.8288	63.6861	52.9046
Chr13	116801200	116801799	96.0863	35.7705	17.1053
Chr13	117035100	117035699	90.4762	40.4503	15.7895
Chr13	117196800	117197399	92.2306	62.548	44.0644
Chr13	119761600	119762299	95.6665	38.5073	20.7792
Chr14	7833300	7833799	95.4918	61.998	32.312
Chr14	7925000	7925499	98.7729	57.3288	44.8087
Chr14	8134800	8135299	90.7887	56.4329	25
Chr14	20774800	20775599	95.3056	52.1698	47.767
Chr14	25143500	25143999	97.8022	74.0641	25.4899
Chr14	25173200	25173899	96.7435	66.0845	54.4643
Chr14	26558500	26559199	92.778	63.0061	43.9781
Chr14	27065000	27065699	94.798	55.0862	20.331
Chr14	27350600	27351299	94.9865	62.0514	39.6552
Chr14	29804900	29805499	93.7255	74.8286	36.1189
Chr14	30366100	30366599	96.4288	64.3621	34.8315
Chr14	31993900	31994699	92.9354	52.2463	44.0529
Chr14	32467400	32468099	88.7578	55.1536	51.7241
Chr14	33112600	33113299	96.1664	36.5883	19.2308
Chr14	33793900	33794499	96.1126	54.593	48.1884
Chr14	45433000	45433499	93.2221	52.533	22.4377
Chr14	47026700	47027499	95.7412	60.0564	41.8129
Chr14	47156400	47157099	96.3009	63.0425	59.6413
Chr14	47465200	47465799	94.419	33.0883	14.7059
Chr14	48164200	48164999	95.0123	61.353	58.7601
Chr14	48549900	48550499	95.2491	62.9019	23.6246
Chr14	51054100	51054899	94.0379	72.4792	33.5216
Chr14	54898200	54898999	87.8691	56.7431	33.574
Chr14	58613800	58614299	93.5431	50.1707	25.2033
Chr14	60518900	60519499	95.0722	63.754	43.6441
Chr14	60623200	60623799	98.7654	47.4331	8.20312
Chr14	60797500	60797999	97.0779	76.329	43.6031
Chr14	62797800	62798399	91.7031	68.3252	22.8718
Chr14	64921400	64922299	95.4112	58.1262	50
Chr14	67584900	67585599	94.8826	62.4821	33.1058
Chr14	68129100	68129999	93.4263	39.475	26.0784
Chr14	70070000	70070499	92.7126	63.3107	32.0584
Chr14	72155200	72156099	86.3497	45.7133	28.5097
Chr14	73180100	73180899	98.1063	65.8725	63.2027
Chr14	74902900	74903499	97.551	50.4601	35.3448
Chr14	75057000	75057799	90.3837	64.9455	48.0874
Chr14	75070400	75070899	88.9796	62.4362	28.8795
Chr14	75770600	75771099	91.8478	64.8242	25.4631
Chr14	75863800	75864399	93.0735	62.6115	30.0813
Chr14	76181100	76181699	91.9498	60.2683	12.233
Chr14	76520500	76520999	96.0129	57.0474	31.6062
Chr14	76671300	76671799	94.7653	60.5862	30.4878
Chr14	77580600	77581099	95.871	59.8743	52.6042
Chr14	78241700	78242499	95.5074	51.8414	31.3544
Chr14	78678600	78679099	95.3901	43.0637	35.8491
Chr14	79249400	79249899	96.0738	66.0304	47.6994
Chr14	79290300	79290999	96.308	69.2678	58.6842
Chr14	79755100	79755899	94.5487	54.4626	47.551
Chr14	101506100	101506699	96.9957	72.8697	36.9948
Chr14	103553000	103553599	94.2617	64.5239	37.6384
Chr14	105168000	105168599	97.3893	47.6307	21.6931
Chr14	105733300	105733899	83.7951	32.3997	16.1943
Chr14	114946900	114947599	89.7107	58.2041	31.6754
Chr14	115095700	115096399	92.9879	62.4423	26.3514
Chr14	118544100	118544899	95.7118	69.8171	60.6838
Chr14	120278500	120279599	94.5471	56.1433	49.7791
Chr14	121397800	121398699	90.1392	46.8541	28.3784
Chr14	121423300	121423899	97.6161	61.6606	42.8169
Chr14	122223400	122223999	91.797	60.9592	52.5952
Chr14	122532300	122532799	88.6063	58.523	31.5068
Chr15	5149000	5150099	93.4522	48.0928	26.8041
Chr15	8635700	8636199	92.8972	54.1651	37.9421
Chr15	12454500	12455299	98.1394	70.1452	49.2693
Chr15	12492400	12493499	91.7466	53.9645	39.2774
Chr15	13008300	13008899	95.1613	70.1469	33.911
Chr15	25924800	25925399	98.8548	48.7773	38.2353
Chr15	27648100	27648699	94.0038	28.6275	14.8325
Chr15	27724600	27725299	95.5948	63.6245	38.6694
Chr15	27754700	27755599	96.4144	61.8365	39.1003
Chr15	28017200	28018199	97.2288	62.5775	29.3353
Chr15	30931800	30932499	95.2057	52.4261	32.093
Chr15	31546100	31546899	94.3182	39.6334	32.9843
Chr15	36895000	36895599	97.5284	66.0777	27.0655
Chr15	37238800	37239299	94.824	64.1818	32.1534
Chr15	37268900	37269399	97.9773	62.6451	32.8571
Chr15	37357200	37358099	93.9633	71.3887	33.8486
Chr15	38072000	38072699	91.2311	42.9615	17.7258
Chr15	38130000	38130799	93.0304	55.7792	26.195
Chr15	38282000	38282999	93.2369	49.6116	31.5287
Chr15	38485300	38485899	87.9895	54.2118	53.8095
Chr15	41079300	41079999	90.9408	67.3423	35.099
Chr15	53343100	53343899	87.0189	43.4594	30.8176
Chr15	55196000	55196899	95.9005	61.6147	37.1622
Chr15	57954900	57955599	95.5527	59.278	41.5147
Chr15	58137200	58137699	92.2848	48.9395	34.9776
Chr15	58386800	58387699	77.6824	42.4282	29.7436
Chr15	58746900	58747399	94.1258	63.8672	44.8921
Chr15	73182000	73182899	83.1968	42.5104	24.1715
Chr15	75550600	75551299	96.3102	57.4555	44.3243
Chr15	75965800	75966299	87.7938	52.902	48.2609
Chr15	77299700	77300599	94.2813	42.1066	22.906
Chr15	78074100	78074599	96.3645	65.7893	23.6515
Chr15	78130400	78131099	98.7881	52.7015	16.7742
Chr15	78471800	78472499	95.0088	64.4558	46.5483
Chr15	78610800	78611399	91.9938	61.8379	22.0721
Chr15	78617600	78618199	95.564	60.6764	32.8402
Chr15	78901300	78901799	82.9617	51.7074	28.9235
Chr15	79321600	79322399	93.4531	62.5365	56.0976
Chr15	79693400	79693899	97.5514	65.6028	52.766
Chr15	79881400	79882199	90.8428	50.2579	28.8372
Chr15	79911000	79911899	93.059	54.8746	25
Chr15	79964200	79964999	97.434	61.4435	32.1149
Chr15	80135800	80136599	96.5703	61.1979	29.5552
Chr15	80586200	80587099	92.4124	59.6481	43.4247
Chr15	81240300	81241199	90.0789	49.533	30.9659
Chr15	82312900	82313499	98.1702	57.5898	27.6596
Chr15	82902100	82902799	97.2085	52.5293	33.5897
Chr15	84665200	84665699	97.7049	66.9254	35.4666
Chr15	86057200	86057899	68.7047	38.1385	28.8172
Chr15	86103700	86104299	97.4786	67.476	35.8916
Chr15	86178100	86178999	93.054	59.0941	43.8168
Chr15	86928700	86929299	96.0119	64.9722	60.3524
Chr15	88514300	88514899	96.9466	39.6329	16.4609
Chr15	88555800	88556299	95.5801	74.0257	40.2665
Chr15	88624000	88624499	96.6407	33.8519	13.6882
Chr15	88631900	88632399	95.5414	76.1029	34.3902
Chr15	89521700	89522599	94.6822	62.545	45.2519
Chr15	90670100	90670799	98.3744	62.3083	30.6452
Chr15	91186100	91186999	95.0303	47.8715	28.5714
Chr15	92936100	92936999	90.8168	48.6582	36.5422
Chr15	93005500	93006399	89.9918	53.7636	37.2642
Chr15	93663600	93664499	95.1419	47.9038	17.1492
Chr15	94641900	94642599	91.1007	58.9924	46.8687
Chr15	94810400	94811299	92.1126	53.7856	43.097
Chr15	95651700	95652199	93.4307	72.7278	27.3692
Chr15	95825200	95825799	96.6667	73.1025	38.4849
Chr15	97374400	97375199	93.4533	60.8076	36.3454
Chr15	97446500	97447099	92.5681	62.118	20.339
Chr15	97598100	97598599	72.401	40.5702	27.9693
Chr15	97763000	97763499	94.722	62.4538	43.5028
Chr15	97938800	97939299	93.2734	51.2287	38.5366
Chr15	98574000	98574899	91.7923	54.7244	28.046
Chr15	98622600	98623199	97.619	65.0057	24.3902
Chr15	98945100	98945699	95.2362	51.7929	12.4514
Chr15	98969300	98969999	83.3538	51.2621	31.7308
Chr15	98994900	98995599	86.349	52.9516	17.9487
Chr15	99045400	99046199	97.9402	69.165	48.9489
Chr15	99226900	99227699	95.737	56.94	47.3236
Chr15	99413200	99413899	78.497	38.7056	24.8214
Chr15	99601700	99602399	90.5881	63.6238	46.7643
Chr15	99652400	99653099	77.4548	47.3463	22.7642
Chr15	99684900	99685799	94.5015	62.0505	32.0717
Chr15	99691300	99692099	92.3994	65.3767	46.2329
Chr15	99694100	99694999	95.9511	63.086	55.7502
Chr15	99857600	99858499	77.6087	48.6318	30.0983
Chr15	99903000	99903599	96.3949	61.6559	32.7519
Chr15	99914600	99915299	94.5452	65.6157	38.6905
Chr15	100885300	100885899	97.4224	57.6619	23.9234
Chr15	101005100	101005599	89.7456	54.5214	34.4828
Chr15	101155900	101156699	94.1392	73.7548	33.6369
Chr15	101744500	101744999	97.9952	65.5765	57.9137
Chr15	102109300	102110199	92.3196	66.0907	59.0613
Chr16	8520400	8520999	96.3848	65.423	43.9689
Chr16	8808000	8808899	89.5615	54.5148	33.5807
Chr16	10316100	10316799	89.3333	63.0665	27.5057
Chr16	11063100	11063699	94.3795	65.997	60.2067
Chr16	13445400	13446099	82.8742	40.3956	40
Chr16	20554900	20555599	96.4139	60.5221	44.2348
Chr16	20818700	20819199	94.9965	62.0858	48.6784
Chr16	20833100	20833799	90.7798	54.9446	22.6044
Chr16	21452400	21453099	95.7725	64.5072	59.4907
Chr16	23270300	23271099	94.9547	53.7891	31.6794
Chr16	24476800	24477299	96.2919	62.5359	42.5532
Chr16	24599600	24600399	96.3602	70.3702	61.9835
Chr16	26545900	26546499	94.14	57.3061	50.4673
Chr16	26597400	26597899	91.7859	61.4055	54.9587
Chr16	28861700	28862599	96.1937	57.3878	44.2553
Chr16	29657600	29658499	93.4793	62.8862	38.0032
Chr16	30100700	30101399	94.3757	61.0116	41.4125
Chr16	30208300	30208799	97.9021	77.6078	32.7785
Chr16	30553100	30553699	92.0709	57.6782	30.2752
Chr16	30769200	30770099	92.3379	40.383	29.1375
Chr16	31502700	31503199	93.4156	69.6273	30.5956
Chr16	33053100	33053999	94.0403	31.272	18.136
Chr16	33745200	33745899	95.2031	61.7815	42.3841
Chr16	34671700	34672499	96.6014	54.3429	34.8884
Chr16	35126000	35126699	95.5775	59.093	47.4359
Chr16	35146100	35146799	96.9412	65.1112	34.5018
Chr16	35205300	35205899	97.601	49.7241	25.2033
Chr16	35236800	35237299	96.506	65.5042	46.5328
Chr16	35597700	35598199	96.975	63.9607	38.6179
Chr16	37686100	37686599	91.7034	57.9779	37.9104
Chr16	37731300	37731899	93.8557	40.6558	33.75
Chr16	38044200	38045099	91.5105	34.5082	31.1653
Chr16	38280700	38281499	93.4356	61.8293	49.6084
Chr16	43788800	43789399	94.002	60.6541	30.9091
Chr16	55948800	55949599	93.127	53.2327	31.8681
Chr16	58403000	58403699	93.0973	60.9842	47.2
Chr16	59421300	59421899	81.8505	37.0223	31.2849
Chr16	87545900	87546399	96.4707	56.7898	36.8966
Chr16	87604500	87604999	98.1818	61.1061	29.4118
Chr16	87694900	87695699	95.4849	59.1238	33.853
Chr16	89577200	89577899	95.8782	57.9917	35.5932
Chr16	89938300	89938799	91.1989	59.2259	31.1927
Chr16	90115900	90116499	93.6018	63.4866	39.0071
Chr16	90125400	90126299	97.0086	62.6379	48.7572
Chr16	90483400	90484399	96.8646	49.4732	21.9626
Chr16	90518400	90518999	89.8428	56.465	20.3081
Chr16	90834700	90835599	96.6574	72.4302	38.3347
Chr16	90852300	90852899	96.2217	73.8616	40.3639
Chr16	91443200	91443899	85.7748	55.651	30.1075
Chr16	92024500	92025099	96.3358	62.5517	42.2727
Chr16	92397600	92398399	96.3513	61.9019	37.5303
Chr16	92501600	92502099	94.2304	59.6183	32.8671
Chr16	92521000	92521699	93.5536	56.9633	39.6122
Chr16	93356600	93357099	97.8949	64.8894	17.6955
Chr16	93893100	93893799	93.105	37.2253	13.1488
Chr16	94758600	94759299	90.8534	43.6805	31.25
Chr16	94839300	94839999	90.0761	62.1997	55.0122
Chr16	95368100	95368599	93.8389	68.8153	35.9886
Chr16	95460800	95461699	91.7319	44.6815	29.3651
Chr16	95504100	95504899	97.0679	27.4921	4.60251
Chr17	6009000	6009699	97.5192	67.8281	38.5892
Chr17	6778300	6778799	65.7564	30.7307	14.7126
Chr17	7414400	7415199	93.2997	59.3247	22.028
Chr17	7718100	7718599	99.2248	60.7596	19.4275
Chr17	8238700	8239699	94.5889	58.658	40.1982
Chr17	8393200	8393999	93.6062	59.1997	19.1419
Chr17	12127100	12127599	93.9068	66.2453	36.1663
Chr17	12405400	12405999	92.2827	52.6462	25.5172
Chr17	12750100	12750999	98.1497	48.5661	18.3838
Chr17	13703500	13704499	94.4157	63.5439	41.8182
Chr17	14201200	14202099	86.4527	54.5699	37.8869
Chr17	14263700	14264799	93.9286	18.9063	5.89623
Chr17	14293600	14294099	96.9792	50.9117	15.8385
Chr17	14417700	14418399	93.5921	64.6359	45.1737
Chr17	14554900	14555399	98.5363	60.8895	20.354
Chr17	14710300	14710999	96.0239	57.5433	31.6742
Chr17	15341800	15342499	93.3258	63.4298	46.0389
Chr17	17380500	17381299	91.4226	51.2782	31.5457
Chr17	23720600	23721399	91.9244	53.5996	25.8065
Chr17	24025100	24025599	96.5705	62.8742	25.2918
Chr17	24844900	24845399	90.5334	51.6982	37.1501
Chr17	24845500	24845999	98.1818	50.7278	30.4636
Chr17	25759900	25760699	95.7212	64.4723	38.3648
Chr17	26346700	26347299	96.8459	56.118	16.4286
Chr17	27006000	27006799	82.5014	34.7569	12.3862
Chr17	27571300	27571799	93.545	61.494	43.7018
Chr17	27644600	27645499	94.4693	62.2234	41.1364
Chr17	27916100	27916899	96.0669	52.3587	34.608
Chr17	27999400	28000399	94.4773	63.9269	33.7513
Chr17	28086200	28086799	95.5577	65.0569	49.7041
Chr17	28317500	28317999	92.5896	61.7435	20.649
Chr17	28781400	28782199	96.5897	61.5105	46.0352
Chr17	28854000	28854899	92.7295	62.3414	42.4149
Chr17	28922100	28922899	91.4968	50.3853	23.5417
Chr17	29066000	29066599	93.228	61.0969	30.137
Chr17	29345400	29345899	96.7891	64.7723	36.6935
Chr17	29418200	29418999	96.9192	52.6795	24.5211
Chr17	29643400	29644299	94.5281	65.8531	61.3636
Chr17	31166200	31167099	94.9166	62.1786	49.3783
Chr17	31231900	31232799	93.9864	50.3514	31.8667
Chr17	31424600	31425499	95.3039	62.4996	57.9162
Chr17	31451200	31451799	95.1365	58.1008	40.3846
Chr17	31482000	31482799	88.908	48.9433	38.2353
Chr17	31486400	31487099	96.6001	68.3983	58.3077
Chr17	31898800	31899399	94.3339	64.1646	55.2632
Chr17	32515800	32516699	97.3229	65.6015	33.5863
Chr17	32870500	32870999	95.2681	49.9179	35.2632
Chr17	33892300	33892799	86.6667	60.0293	23.9053
Chr17	33898400	33899199	89.59	56.2585	48.0287
Chr17	33902200	33902799	88.2812	57.3121	50.813
Chr17	34975300	34975799	98.0828	53.6253	35.6164
Chr17	35226300	35226899	94.8688	49.298	40.6619
Chr17	35233500	35234499	87.1848	50.5646	36.8566
Chr17	35707800	35708599	87.2936	55.3027	39.4687
Chr17	35777500	35777999	95.8385	56.1061	42.3197
Chr17	35875300	35875799	94.5946	68.3114	32.8399
Chr17	36931000	36931499	91.179	59.6328	31.0185
Chr17	43403800	43404299	96.455	63.7391	40.9722
Chr17	43585300	43585999	91.1206	42.9401	18.9024
Chr17	43890800	43891499	95.3297	61.2404	42.9708
Chr17	44717900	44718599	93.8466	58.9237	50.8065
Chr17	44813300	44813799	98.8235	68.5181	69.0722
Chr17	45690200	45691099	93.2077	50.0071	16.692
Chr17	45891000	45891899	93.1506	29.0884	19.0114
Chr17	46245700	46246399	96.03	67.8259	42.1836
Chr17	47195700	47196499	96.4285	67.2587	34.471
Chr17	47554900	47555599	89.8757	47.4773	37.037
Chr17	48484000	48484499	95.0413	69.1351	34.9003
Chr17	48814700	48815199	98.1966	65.7524	42.9167
Chr17	49782100	49782699	91.7522	60.4782	38.5057
Chr17	63368100	63368999	95.1599	56.0742	47.2793
Chr17	63697000	63697599	87.0968	64.4364	25.6504
Chr17	64578300	64578799	94.7429	40.901	23.4973
Chr17	65650200	65650899	92.6245	65.1836	51.6605
Chr17	65656600	65657499	95.6302	38.9952	12.6761
Chr17	65730000	65730599	94.0849	54.7353	43.3628
Chr17	65748700	65749499	96.0123	48.2302	34.0237
Chr17	66404900	66405499	96.4912	70.1731	32.216
Chr17	67084100	67084599	96.0938	74.8154	42.2358
Chr17	67235700	67236199	97.0899	51.0227	26.1364
Chr17	67268400	67268899	90.0511	59.6616	45.3968
Chr17	67949700	67950599	97.1218	66.8573	47.7612
Chr17	69103200	69104099	94.2987	53.0584	29.2
Chr17	69204200	69204699	95.6581	60.6341	33.213
Chr17	69466700	69467299	95.4939	40.9002	12.8631
Chr17	70663700	70664599	93.1971	45.5399	24.5868
Chr17	70747300	70747899	78.7072	40.7074	35.1351
Chr17	70780800	70781399	94.9832	53.7583	44.5614
Chr17	71486100	71486799	90.6855	55.6513	37.6997
Chr17	71809400	71810099	95.7432	50.2889	30.6667
Chr17	73269900	73270799	93.8185	61.6657	37.3777
Chr17	74340400	74341099	84.8485	61.8425	22.2222
Chr17	74618500	74618999	98.7179	63.5802	19.4574
Chr17	75109900	75110599	93.3902	51.0157	36.4444
Chr17	78456000	78456699	77.5055	44.5794	41.5313
Chr17	79818900	79819699	96.7568	72.9802	30.6917
Chr17	79981100	79981799	96.4615	29.173	11.4114
Chr17	80476600	80477199	96.7178	48.2169	12.1547
Chr17	83353500	83354299	89.0774	43.0773	12
Chr17	83525800	83526599	92.4794	50.0436	27.3148
Chr17	83596700	83597399	95.1338	49.913	25.5193
Chr17	83627600	83628299	91.7519	60.2929	32.716
Chr17	84600200	84600699	95.9391	67.828	27.4459
Chr17	84726700	84727299	98.6111	56.725	41.5301
Chr17	84855300	84855799	90.4799	44.9068	35.1974
Chr17	84963300	84964199	90.8027	47.3251	29.932
Chr17	85077400	85078099	92.2891	45.0706	34.7701
Chr17	86518700	86519299	95.7701	68.3567	35.5505
Chr17	86749800	86750499	95.0772	45.05	26.9939
Chr17	86932100	86932999	97.2179	50.4854	29.4404
Chr17	87201000	87201699	94.7801	61.7664	38.3152
Chr17	88513500	88513999	95.1868	63.3757	56.4885
Chr18	10869200	10869999	97.4141	63.756	41.8719
Chr18	34072600	34073399	95.3003	74.4426	40.984
Chr18	34871200	34871999	91.5577	48.7118	18.4669
Chr18	34926900	34927499	97.0507	61.8524	34.5395
Chr18	38148600	38149099	98.1884	74.2987	41.1716
Chr18	38637600	38638199	96.3943	64.826	59.4005
Chr18	39472700	39473599	94.1805	46.4289	36.9048
Chr18	44591900	44592399	94.977	63.539	43.9462
Chr18	52954200	52954699	93.1711	61.3682	37.587
Chr18	53309300	53310099	96.4834	58.4989	34.8249
Chr18	53486900	53487799	92.9125	44.4222	21.0526
Chr18	53680200	53680699	98	66.6107	32.8205
Chr18	53751900	53752499	94.2615	59.4846	13.079
Chr18	54677100	54677599	93.9877	59.9125	36.2445
Chr18	55624300	55624899	97.2222	76.0616	44.4925
Chr18	56366400	56367299	93.1335	51.3705	37.6645
Chr18	56372800	56373299	97.5883	64.2621	21.6828
Chr18	57466600	57467099	91.2775	42.9227	11.828
Chr18	60706700	60707499	96.1802	64.8295	36.6577
Chr18	60761900	60762799	97.6781	44.1816	24.2308
Chr18	60856600	60857099	95.3807	64.7849	50.1742
Chr18	60950600	60951099	98.7055	72.4341	30.0705
Chr18	61087600	61088099	96.7074	51.8683	33.4337
Chr18	61381100	61381999	94.7274	54.6562	40.4568
Chr18	61402400	61403299	97.1065	45.1665	18.7719
Chr18	61776200	61776999	96.2084	42.2584	24.9567
Chr18	63018400	63018899	93.5695	39.9578	21.5962
Chr18	63549100	63549599	95.7931	65.0172	42.4528
Chr18	63699700	63700399	96.5865	58.7687	41.9192
Chr18	64312100	64312599	98.3809	67.6218	59.6939
Chr18	64894700	64895499	95.6486	32.235	20.2479
Chr18	65025500	65026099	94.6391	62.9808	53.2197
Chr18	65353300	65353999	95.0915	65.0064	51.3514
Chr18	66425700	66426299	90.8238	33.7774	12.6316
Chr18	67335000	67335899	97.677	63.6413	56.6288
Chr18	68048500	68049199	95.8316	59.9334	39.0428
Chr18	68161100	68161899	95.1141	63.4069	38.3372
Chr18	68220500	68221399	92.6535	55.8811	36.5385
Chr18	69368200	69368699	100	58.4592	20
Chr18	69469100	69469899	93.2159	53.487	32.3108
Chr18	71866600	71867299	95.8908	63.1517	40.873
Chr18	73758700	73759199	97.4013	63.5084	52.987
Chr18	73872000	73872599	94.3852	65.7232	46.9965
Chr18	74056600	74057099	93.0908	44.9836	31.6667
Chr18	74432200	74432799	91.5542	53.287	20.9003
Chr18	74438300	74438799	95.0704	69.5619	27.0537
Chr18	74607900	74608499	94.8691	46.3245	31.8777
Chr18	74967100	74967899	96.4626	57.9905	48.0363
Chr18	75024300	75024899	98	66.4571	37.5
Chr18	75284400	75285199	94.7493	64.4601	52.6248
Chr18	75386200	75387099	95.5827	62.4472	51.4607
Chr18	75682000	75682499	96.2465	57.903	51.5625
Chr18	75915800	75916399	94.9367	66.725	61.7978
Chr18	75957400	75958299	93.0755	67.1738	52.5226
Chr18	75976200	75976799	97.1989	68.6597	43.3526
Chr18	76187600	76188399	90.3959	58.8767	45.3237
Chr18	76203000	76203599	94.2332	66.5177	53.2258
Chr18	77939500	77940299	93.2851	49.3957	40.7494
Chr18	77944200	77944899	97.5698	38.7781	35
Chr18	78079200	78079699	98.3322	38.8588	12.1622
Chr18	78122800	78123399	71.4264	41.3775	17.6617
Chr18	78153200	78153999	97.4623	59.0527	29.3333
Chr18	78484600	78485099	93.8957	58.1761	39.2713
Chr18	80275100	80275599	98.7044	57.1702	40.9266
Chr18	80465200	80465999	94.4456	60.6128	52.1201
Chr18	80487400	80487899	96.0396	65.7362	31.5281
Chr18	80490100	80490699	94.5567	67.7036	47.1459
Chr18	80535400	80535899	97.2653	64.5069	47.7895
Chr18	80615900	80616699	96.8057	66.4725	63.9319
Chr18	80955500	80956199	98.4647	64.3776	46.9945
Chr18	80979500	80979999	92.7909	60.4435	48.7472
Chr18	81033000	81033599	82.9913	43.5198	21.256
Chr18	81051700	81052399	94.9672	63.0203	43.2203
Chr18	81917400	81918199	89.9014	55.0428	50.5155
Chr18	82519600	82520499	97.8008	63.5489	49.1275
Chr18	82520500	82521099	95.7643	74.7112	46.592
Chr18	82521500	82522499	95.8045	53.918	32.4427
Chr18	82558800	82559399	95.7763	64.6029	44.5325
Chr18	82564200	82565099	95.0507	53.2813	31.6716
[truncated: 95 more rows]

## Sheet: Cluster 3,4
Additional file 3: Table S2. Locations and methylation levels of the DMRs
Cluster-3 DMR (mm10)			CpG methylation in P0.5 PSGs (%)	CpG methylation in P7.5 Kit- SGs (%)	CpG methylation in P7.5 Kit+ SGs (%)		Cluster-4 DMR (mm10)			CpG methylation in P0.5 PSGs (%)	CpG methylation in P7.5 Kit- SGs (%)	CpG methylation in P7.5 Kit+ SGs (%)
Chr1	38589300	38590099	92.9383	50.8508	49.5856		Chr1	97523100	97523599	52.193	37.7646	67.7993
Chr1	39713900	39714699	93.4374	59.2182	61.7647		Chr4	131392600	131393099	11.4286	17.2249	56
Chr1	39859200	39859699	95.3163	62.336	66.6667		Chr6	131642700	131643199	59.4737	57.9047	88.0654
Chr1	89457000	89457599	93.0861	56.0685	69.4545		Chr7	93673300	93673899	52.5773	60.8135	91.8838
Chr1	129217300	129217999	83.1554	52.3832	56.9288		Chr7	102063700	102064199	26.7081	25.2401	55.5194
Chr1	138724500	138724999	46.406	12.9423	34.0996		Chr9	84179100	84179599	37.7193	32.794	66.9696
Chr1	159538300	159538799	100	69.8402	95.082		Chr9	92631500	92632199	52.7675	46.1991	76.3258
Chr1	171162200	171162799	90.2874	59.2208	84.9624		Chr13	89549900	89550499	43.1655	47.5077	78.7503
Chr1	171617300	171617799	88.6636	50.6616	57.1429		Chr14	94627300	94627999	35.2	34.5419	65.0651
Chr1	173420200	173420899	97.4379	57.6857	58.3658		Chr15	43337100	43337799	56.7308	40.8467	77.066
Chr1	177609300	177609999	91.8214	60.5905	59.6		Chr15	96216900	96217499	54.3103	40.0325	69.8425
Chr1	181860500	181860999	90.073	52.4767	51.9608		Chr16	45056200	45056699	18.9189	24.2809	61.5385
Chr1	192823000	192823499	82.5382	50.3194	56.2189		Chr17	59099200	59099899	40.8451	28.2673	60.0979
Chr2	10283600	10284399	92.6579	43.0253	46.3636		ChrX	161635900	161636399	48.1481	25.8255	62.6923
Chr2	11429500	11430199	94.2322	62.2237	75.0842		ChrY	3914200	3914799	40.7407	40.8205	72.7143
Chr2	31256600	31257099	84.1317	52.2912	56.4356
Chr2	63926200	63926699	60.0157	18.1424	7.14286
Chr2	74129500	74130499	93.9582	58.5853	64.3466
Chr2	75562900	75563499	96.4757	51.9195	54.7368
Chr2	92373200	92373999	57.9253	24.4259	11.1111
Chr2	116923200	116923699	97.0833	43.7184	46.5753
Chr2	116979800	116980399	86.8348	55.6486	61.3402
Chr2	118730500	118730999	90.5476	58.8114	65.2406
Chr2	151574500	151575199	54.4781	22.251	10.6538
Chr2	164430600	164431299	54.8463	20.4956	13.2515
Chr2	164942600	164943099	91.6298	60.5441	61.5385
Chr2	166030800	166031599	91.3437	61.9497	62.0879
Chr2	168807600	168808299	92.8058	43.5788	46.124
Chr2	170354600	170355299	50.02	19.9457	22.7749
Chr2	180040400	180040999	56.4328	20.963	11.4058
Chr3	37686600	37687099	47.186	13.7445	2.78746
Chr3	41194000	41194599	91.7216	54.0899	61.6327
Chr3	41544300	41544899	55.8714	28.3701	26
Chr3	53541800	53542399	95.001	44.659	51.3393
Chr3	94379900	94380699	97.0064	57.5213	75.4667
Chr3	96198600	96199099	61.6135	27.2053	17.734
Chr3	96488900	96489599	61.5611	31.5431	18.7739
Chr3	146196100	146196799	95.8983	49.7283	48.2587
Chr3	154454900	154455399	94.4645	47.7785	46.9828
Chr4	14965700	14966399	53.7499	22.6527	10.4167
Chr4	21849100	21849799	50.7268	6.56439	3.36788
Chr4	45654300	45655199	60.9122	25.2419	13.0168
Chr4	58994800	58995699	62.1285	25.3991	15.7447
Chr4	117392200	117392699	92.5	51.4701	74.2574
Chr4	133675500	133676099	88.7093	56.2748	65.8462
Chr4	135391000	135391699	95.7242	67.2513	76.2478
Chr4	135403800	135404699	94.469	66.3873	69.4757
Chr4	138969600	138970499	95.1873	56.0026	55.7229
Chr4	140102700	140103199	37.8558	5.82396	3.57143
Chr4	142076600	142077099	80.0361	49.2674	72.956
Chr4	155178200	155178699	94.4886	62.1112	64.3678
Chr5	10802600	10803099	65.9242	35.1692	60.7843
Chr5	40442100	40442799	81.0878	37.7246	65.7143
Chr5	103771300	103771999	93.8581	54.8281	59.2771
Chr5	108903300	108903999	47.6011	11.4719	19.8864
Chr5	110858900	110859399	43.238	12.6176	8.60215
Chr5	112550900	112551599	62.6492	31.8283	22.8625
Chr5	113946700	113947499	93.7989	65.6048	66.0537
Chr6	30354700	30355299	93.8523	45.9656	55.4348
Chr6	48547500	48548199	95.0166	48.9762	48.6264
Chr6	62114900	62115699	62.5797	27.6529	31.2883
Chr6	119448300	119448999	41.5691	13.9969	12.9412
Chr7	23462400	23462999	74.359	58.1537	89.2577
Chr7	66406100	66406599	75.482	37.402	41.3194
Chr7	100733000	100733599	95.2531	64.6792	76.2431
Chr7	116133100	116133599	92.3561	61.6363	60.307
Chr7	118364500	118365199	91.0962	59.5032	76.0606
Chr7	127766700	127767299	44.71	12.3102	4.69613
Chr8	33826800	33827299	97.5923	65.1222	65.508
Chr8	47301300	47301899	94.466	65.9588	65.9459
Chr8	124762100	124762699	96.8031	59.0438	61.3412
Chr9	9872100	9872999	76.0127	45.8443	68.8312
Chr9	56738100	56738799	94.1051	67.0631	73.5632
Chr9	65345600	65346199	43.1958	12.6565	14.0875
Chr9	65640800	65641399	92.0792	55.6742	53.2189
Chr9	107723600	107724499	95.0611	59.6033	69.7115
Chr10	18468700	18469199	90.9018	56.7517	63.5983
Chr10	44084400	44084899	95.5412	56.4901	60.6061
Chr10	76447300	76448199	97.1732	58.5383	57.1773
Chr10	82857800	82858599	54.2387	25.6038	11.2263
Chr10	83004500	83004999	94.1639	44.8284	47.2669
Chr10	94409500	94410299	89.5672	61.5998	69.6056
Chr10	122739700	122740499	93.339	57.5328	57.5255
Chr10	126438600	126439399	62.1753	31.5677	23.1618
Chr11	32515200	32515699	94.9853	63.3876	74.2188
Chr11	33873800	33874499	91.2497	48.6022	55.7491
Chr11	44421700	44422199	89.0873	56.062	81.1966
Chr11	49827100	49827899	83.9625	48.1022	48.5605
Chr11	58013400	58013999	94.9932	61.8618	64.878
Chr11	61051400	61051899	94.9355	64.2082	77.3893
Chr11	77775800	77776299	80.2666	46.939	50.9709
Chr11	77915100	77915699	60.2389	27.9439	20.9932
Chr11	90224600	90225499	93.3572	59.2046	73.3333
Chr11	95993000	95993499	87.7777	57.1504	63.4069
Chr11	98778200	98778699	93.5484	54.4156	87.9648
Chr11	99292800	99293399	85.3776	49.9989	53.5316
Chr11	116103900	116104499	94.9894	65.7882	75.4448
Chr12	3368100	3368999	84.5833	47.2913	49.1139
Chr12	16765400	16765899	90.2174	62.5236	95.3458
Chr12	31250200	31250699	90.1392	56.9303	59.6899
Chr12	55339300	55339799	89.7959	64.4613	96.2927
Chr12	55454500	55455299	52.5705	20.2627	10.5919
Chr12	70268400	70268899	65.1348	24.6048	15.6923
Chr12	70842600	70843299	95.4013	54.4839	54.1761
Chr12	73682900	73683499	90.2478	55.1082	54.5455
Chr12	91546100	91546599	95.7576	49.9963	74.3243
Chr12	93595600	93596499	70.9677	49.8247	82.5979
Chr12	110391200	110391899	93.0686	56.4595	55.6901
Chr13	18526400	18526999	84.2857	62.5758	96.337
Chr13	49361200	49361899	98.2008	56.9405	62.5
Chr13	97297500	97298199	96.7415	65.882	68.4524
Chr13	113631400	113632099	58.5174	31.031	19.49
Chr13	120033800	120034299	74.3056	56.1806	88.2075
Chr14	25847600	25848099	66.1721	33.3974	37.2792
Chr14	52025300	52026099	94.9829	52.2425	53.7275
Chr14	65089100	65089999	94.3101	65.9461	67.377
Chr14	79588600	79589299	50.7441	23.0897	12.2083
Chr14	90882300	90883199	68.8623	62.0707	93.0803
Chr15	19499900	19500399	70.1923	44.2334	83.0023
Chr15	28618500	28619399	69.0377	38.8798	82.9677
Chr15	31622900	31623499	85.4321	65.0186	97.22
Chr15	33166300	33166799	87.9518	59.5274	94.4682
Chr15	38730800	38731699	64.6814	42.4875	78.5134
Chr15	51601400	51602199	68.3206	53.8195	84.2241
Chr15	55898600	55899399	88.7356	44.5083	49.3976
Chr15	65904900	65905399	81.4815	61.3436	93.3366
Chr15	66547700	66548199	84.127	56.2957	91.0824
Chr15	72021200	72022199	82.2894	64.9007	96.2636
Chr15	79859500	79859999	91.862	59.9105	97.2727
Chr15	80020900	80021499	97.0451	66.5631	93.8547
Chr15	86562600	86563099	90.2446	56.4454	91.2442
Chr15	88697300	88698099	87.2063	56.3913	76
Chr15	91122000	91122799	81.8182	65.1991	94.1829
Chr15	92222300	92222899	90	56.5451	97.1713
Chr15	93024000	93024599	82.4189	49.238	92.5651
Chr15	93399800	93400399	50.8929	6.10504	7.25389
Chr15	93605900	93606399	79.941	56.6392	88.2231
Chr15	94817700	94818199	89.3258	67.5577	97.6989
Chr15	95567300	95567799	88.8889	59.9589	95.9075
Chr15	95906100	95906599	90.1696	58.5194	93.6893
Chr15	98921300	98922099	95.8123	49.3244	53.5385
Chr15	100083700	100084499	95.5406	61.2373	63.0854
Chr15	100635000	100635599	38.8121	6.87179	1.40187
Chr16	12660300	12660899	96.1139	65.4114	85.2941
Chr16	97676900	97677499	70.7738	38.5456	59.854
Chr17	5057900	5058699	93.8351	59.8035	66.7401
Chr17	15809100	15809899	97.5434	63.4483	65.6425
Chr17	34589700	34590199	48.7271	17.5104	19.4444
Chr17	35870000	35870599	90.632	51.8577	61.4583
Chr17	37746500	37746999	76.1615	33.262	44.3396
Chr17	47507800	47508399	91.5595	59.2481	70.2564
Chr17	49195800	49196399	56.6695	17.235	10.0592
Chr17	49205100	49205599	92.5188	59.6603	75.1938
Chr17	49225400	49225899	98.7388	66.1772	80.6122
Chr17	66510400	66510899	94.9733	63.0486	68.2274
Chr17	70522000	70522599	40.3912	9.49232	11.2821
Chr17	70737300	70738099	48.231	15.1567	12.7886
Chr17	72523200	72523699	58.2738	26.602	44.1696
Chr18	14262100	14262699	91.48	62.4806	65.4321
Chr18	66509300	66510099	58.5008	25.964	13.2673
Chr18	68204800	68205499	90.2419	48.4291	48.6146
Chr19	4217000	4217699	94.5731	55.9461	60.1382
Chr19	4221100	4221699	93.6991	65.0559	80.3519
Chr19	19662900	19663399	85.5581	54.3086	65.2778
Chr19	24258700	24259399	95.4631	61.65	66.9339
Chr19	58196400	58196899	69.3447	31.9728	53.8136
ChrX	13206300	13206899	39.7851	8.8936	3.86266
ChrX	56820800	56821499	42.9062	9.28215	8.29268
ChrX	56827200	56827699	46.6929	16.6463	14.4737
ChrX	80291000	80291599	58.5281	27.2727	36.7521
ChrY	20872500	20873299	75.3846	52.0558	82.5958

## Sheet: Cluster 5
Additional file 3: Table S2. Locations and methylation levels of the DMRs
Cluster-5 DMR (mm10)			CpG methylation in P0.5 PSGs (%)	CpG methylation in P7.5 Kit- SGs (%)	CpG methylation in P7.5 Kit+ SGs (%)
Chr1	3311200	3311699	46.809	77.1271	75.1111
Chr1	4762500	4763499	42.8533	80.0773	68.1342
Chr1	9824800	9825699	51.7095	81.986	75.0656
Chr1	13057200	13057699	34.9762	65.2424	57.3705
Chr1	17737800	17738499	38.227	70.4967	61.5942
Chr1	19530200	19530799	44.1694	74.264	72.3214
Chr1	26055500	26056199	28.3038	58.4058	49.3151
Chr1	26372200	26372699	39.0683	70.0162	77.193
Chr1	26603600	26604099	46.1406	78.0506	66.4894
Chr1	26744600	26745499	49.436	81.6902	83.7838
Chr1	30284500	30284999	65.0431	96.2031	91.1765
Chr1	31384000	31384599	30.2538	62.9842	53.9735
Chr1	32217100	32217699	55.2287	84.8668	87.3134
Chr1	32484100	32484599	53.4808	84.2786	84.1584
Chr1	34368200	34368699	31.4372	68.5926	61.2319
Chr1	37551400	37551899	54.9541	88.12	87.9518
Chr1	37724600	37725099	53.1292	83.1695	79.0698
Chr1	39816300	39816999	39.9938	72.465	61.7458
Chr1	45983500	45983999	47.8808	80.0009	78.7072
Chr1	46426400	46427099	34.5194	66.2179	54.6763
Chr1	47624500	47625199	35.6723	69.2634	58.3756
Chr1	50625900	50626499	35.1639	67.121	69.7115
Chr1	51526500	51526999	56.3219	86.7881	68.617
Chr1	55119800	55121099	58.7265	89.6603	84.807
Chr1	57654800	57655399	55.6012	84.4835	74.2424
Chr1	60006700	60007199	46.9814	77.0922	75.3676
Chr1	63111500	63112199	39.601	72.1938	65.3137
Chr1	64577700	64578299	32.2152	63.5602	56.8214
Chr1	65570100	65570699	51.2281	81.4837	88.7574
Chr1	67442200	67442699	45.0904	75.9806	51.0896
Chr1	69109500	69110299	35.3267	65.6326	61.6
Chr1	71250000	71250499	58.4194	88.6031	76.6187
Chr1	75447000	75447499	40.625	61.4702	31.4287
Chr1	75491700	75492599	34.4795	63.8501	50.6378
Chr1	75547000	75547899	38.495	70.4452	68.7342
Chr1	76896500	76897099	45.7247	76.5508	67.0185
Chr1	84858300	84858899	57.2817	87.58	82.1501
Chr1	86015500	86016299	55.7856	82.9977	69.4323
Chr1	87182600	87183099	34.2694	72.923	57.2727
Chr1	87249500	87250399	38.998	78.0728	66.9546
Chr1	92537100	92537599	33.601	64.3059	56.4417
Chr1	96005900	96006399	42.0633	80.0542	76.7857
Chr1	99604100	99604699	54.0597	84.2682	78.8945
Chr1	100647600	100648499	38.452	69.7027	60.8527
Chr1	102273400	102273999	31.9861	62.3972	66.2602
Chr1	102458900	102459599	47.5629	79.1454	69.7115
Chr1	102491500	102492199	39.3277	69.8032	71.5054
Chr1	103049700	103050399	39.2417	76.4683	65.9091
Chr1	103072400	103072999	32.7882	65.4979	59.589
Chr1	103091100	103091999	28.8493	59.7117	48.8701
Chr1	104047800	104048299	32.9207	64.4775	56.9697
Chr1	112669000	112669499	54.9797	86.4764	78.5276
Chr1	113401500	113402099	38.6698	69.9671	69.2308
Chr1	113473600	113474099	38.1026	68.1871	70.4698
Chr1	115855800	115856699	47.5111	76.1245	81.8519
Chr1	132601600	132602299	35.3342	65.703	55.9788
Chr1	134109400	134109899	54.4525	85.0335	69.927
Chr1	134328100	134328699	53.1158	85.6245	83.3773
Chr1	136604800	136605299	40.3941	67.368	33.1843
Chr1	136961600	136962399	50.039	81.0365	74.1573
Chr1	140098200	140098999	44.5301	79.5476	78.5714
Chr1	141952900	141953699	61.378	91.904	83.8095
Chr1	142954800	142955399	63.8284	94.0572	90.6977
Chr1	144532600	144533099	34.8073	67.8046	64.3275
Chr1	144757100	144757999	58.4123	90.7822	78.3951
Chr1	145349800	145350299	38.9734	69.3925	58.4906
Chr1	146831000	146831499	29.8304	60.0833	50
Chr1	147791800	147792299	49.247	82.9953	81.068
Chr1	150391300	150391999	34.5592	66.0478	69.7059
Chr1	151753700	151754499	44.469	51.579	21.5062
Chr1	154798000	154798799	36.9802	70.9366	68.1018
Chr1	155084500	155084999	30.5809	66.8697	57.0946
Chr1	156982700	156983699	60.2326	71.1088	39.831
Chr1	159378100	159378899	32.4829	61.9271	57.0803
Chr1	162628200	162628799	41.9045	72.3484	61.2973
Chr1	171737400	171737899	48.2707	78.4609	69.2308
Chr1	180815100	180815899	40.9212	71.0877	69.7068
Chr1	185330000	185330599	31.2057	56.6824	25.3882
Chr1	191108500	191108999	45.2927	75.8879	71.1066
Chr1	191452200	191452699	36.4282	67.3355	57.5269
Chr2	7608100	7608699	50.0883	82.4065	68.306
Chr2	7673300	7673899	33.0043	65.3365	54.5455
Chr2	8556300	8556899	39.9007	71.4968	58.6387
Chr2	10090100	10090799	56.3818	85.5117	88.8959
Chr2	12161300	12162199	34.4449	65.6856	55.1613
Chr2	16626700	16627599	46.4761	78.5018	72.8972
Chr2	16922700	16923199	50.0526	81.9439	85.1351
Chr2	17784800	17785299	46.7914	77.6992	69.4079
Chr2	19693600	19694099	46.6127	78.9325	66.6667
Chr2	19729400	19730099	51.3599	83.3963	84.1304
Chr2	21741100	21741599	45.9871	78.7665	53.3333
Chr2	22305100	22305599	54.8739	85.2041	80.9783
Chr2	22739800	22740299	53.9855	84.4364	88.2353
Chr2	26090500	26090999	46.0586	79.0108	70.4188
Chr2	29757700	29758199	40.6579	72.9893	56.7376
Chr2	31462100	31463199	38.6127	76.13	64.392
Chr2	36774700	36775199	35.5462	66.0909	53.8462
Chr2	40490100	40490799	53.497	84.5842	70.339
Chr2	42430300	42430899	40.2485	75.9289	59.3407
Chr2	47821400	47821999	34.0004	67.6027	58.8571
Chr2	50990500	50992099	37.4691	79.6657	65.8009
Chr2	54330500	54331299	33.6758	67.0169	56.1798
Chr2	62472500	62472999	63.1828	93.614	91.3043
Chr2	63337400	63338299	57.7172	89.005	85.2679
Chr2	64227900	64228499	57.8763	88.0645	82.2157
Chr2	68464900	68465399	41.6739	73.0159	80.9816
Chr2	83024900	83025399	32.9221	68.3213	60.3604
Chr2	85623000	85623499	48.3135	78.8782	73.0496
Chr2	85728100	85728699	30.266	70.4455	60.1156
Chr2	85918100	85918599	37.1433	67.2222	75.1381
Chr2	85984000	85984599	52.7225	81.9201	72.7564
Chr2	86654100	86654599	36.7774	67.5285	60.1449
Chr2	86667400	86668099	31.1466	60.5515	53.6424
Chr2	86822100	86822699	37.9657	68.3483	60.8696
Chr2	87496800	87497299	47.2536	80.5488	64.3939
Chr2	88206500	88206999	40.1877	75.0512	66.0714
Chr2	89503500	89503999	31.167	61.78	53.3835
Chr2	91035600	91036399	42.9524	72.3281	56.7696
Chr2	91644500	91646299	42.678	88.2592	89.3809
Chr2	91773000	91773499	35.5705	66.4926	72.7079
Chr2	91944900	91946199	45.0749	78.1011	77.2158
Chr2	93013500	93013999	45.9308	82.583	74.4589
Chr2	94274800	94275499	35.7823	64.6684	54.1509
Chr2	94967500	94968099	36.4312	54.4182	23.1918
Chr2	97394300	97394999	51.5584	82.4057	67.8571
Chr2	99350000	99350499	34.1888	64.3665	59.2965
Chr2	99716800	99717399	32.4488	76.1855	79.1667
Chr2	101823200	101823699	31.4685	57.7213	26.841
Chr2	102173800	102174699	41.7961	74.1398	71.6312
Chr2	110104200	110104699	46.2701	78.8472	51.5528
Chr2	110629100	110629599	48.7381	80.7257	79.602
Chr2	116541900	116542399	41.6672	72.3237	61.3208
Chr2	118421700	118422499	41.2903	72.6848	73.3333
Chr2	118689700	118690199	46.7302	77.7363	71.2264
Chr2	119512600	119513199	43.6758	73.9398	59.292
Chr2	119899500	119900399	44.4041	84.5717	68.9769
Chr2	134613100	134613699	39.8692	70.8692	71.0037
Chr2	144305100	144305599	47.0412	77.72	72.0588
Chr2	144308400	144309199	41.9391	73.2558	51.378
Chr2	152505200	152505699	40.4791	71.2651	57.8261
Chr2	152706100	152706799	40.4358	69.9683	77.438
Chr2	155538300	155539199	60.5735	81.2873	51.2518
Chr2	160937800	160938299	61.2185	94.5055	91.1765
Chr2	164425600	164426199	36.9213	67.1325	72.6562
Chr2	164487800	164488599	41.8974	71.3997	79.0055
Chr2	164825100	164826199	47.0085	77.7786	76.5889
Chr2	165785200	165786199	50.4492	85.6122	80.3223
Chr2	168410700	168411199	29.6552	55.5	21.7236
Chr2	168749900	168750399	54.8884	85.406	89.6907
Chr2	170211000	170211999	27.5263	68.8393	54.7724
Chr2	178014400	178014899	41.7017	78.3207	72.3684
Chr2	179723000	179724299	49.9293	85.1451	78.3107
Chr2	180594400	180594999	57.1047	90.1156	83.2481
Chr3	5525000	5525799	52.5644	81.2043	79.2627
Chr3	6376600	6377099	45.8151	75.8155	64.5669
Chr3	6480100	6480599	55.5001	85.5389	82.659
Chr3	8022200	8022799	40.2103	73.366	64.9203
Chr3	8360300	8360799	50.3374	83.2543	66.1692
Chr3	9060800	9061299	55.9405	86.7798	84.4538
Chr3	9082600	9083199	37.8619	59.445	28.8337
Chr3	11741700	11742599	37.1395	68.8716	67.3077
Chr3	12540700	12541199	54.1385	84.3137	87.5
Chr3	12776600	12777099	39.2619	69.8686	73.057
Chr3	13965100	13965899	51.8856	83.796	76.4085
Chr3	14189000	14189699	50.625	71.3808	40.0794
Chr3	16774300	16774899	47.0507	78.7048	70.2326
Chr3	19070000	19070799	44.9059	78.9663	63.7387
Chr3	19658300	19658799	34.81	66.1721	53.268
Chr3	23732700	23733299	50.0088	83.4182	83.2461
Chr3	24108500	24108999	56.6129	86.6371	64.4737
Chr3	26475800	26476299	45.3947	70.303	36.2262
Chr3	28283300	28284199	44.9541	74.263	44.2166
Chr3	33173000	33173499	50.7341	85.4651	69.2308
Chr3	36904800	36905699	47.3545	82.7483	85.8051
Chr3	41512500	41513399	29.9761	59.1501	48.1218
Chr3	42395400	42395899	41.1211	71.7134	53.4031
Chr3	43275400	43276199	53.8839	81.5491	76.8519
Chr3	45470200	45470699	32.5811	68.5217	65.1042
Chr3	47184400	47184899	56.3808	87.205	91.2281
Chr3	47679300	47680199	36.6505	72.1214	65.8436
Chr3	48049500	48049999	40.7098	72.0159	64.5963
Chr3	49041900	49042599	41.3516	73.1765	57.384
Chr3	49767000	49767799	41.7831	73.2058	64.4269
Chr3	50702800	50703299	45.6401	79.5955	63.0178
Chr3	54737100	54737599	44.9875	76.6652	59.6273
Chr3	56462100	56462599	49.7462	77.0765	47.012
Chr3	60260000	60260499	51.4619	81.5826	62.2951
Chr3	62091700	62092199	59.6871	90.0312	77.5
Chr3	64040700	64041199	48.5106	55.4425	23.9441
Chr3	64277000	64277499	38.8356	70.0544	64.2857
Chr3	67003900	67004399	34.8688	66.209	72.1649
Chr3	71575500	71575999	56.5603	88.3729	74.6575
Chr3	73025900	73026799	57.8358	70.6743	39.3075
Chr3	74758700	74759299	45.0709	77.7427	75.3247
Chr3	81258900	81259499	47.4796	77.6637	51.4523
Chr3	87742300	87742899	32.0696	64.6293	55.4094
Chr3	89432300	89433599	51.5821	81.6886	84.4697
Chr3	89940800	89941799	42.0034	75.3508	69.6401
Chr3	90808000	90808499	32.208	64.6872	61.1684
Chr3	92777200	92777999	46.7478	79.3761	73.8589
Chr3	92788800	92789399	48.0795	83.5746	74.0506
Chr3	93695000	93695799	52.0201	82.6932	70.3008
Chr3	94690000	94690799	39.915	71.9666	57.3134
Chr3	95167100	95167699	31.7139	62.0391	60.1227
Chr3	95683600	95684899	33.1703	70.2403	51.3103
Chr3	95816900	95817599	41.3665	74.2956	76.2332
Chr3	95955200	95955699	65.5125	96.2603	89.1473
Chr3	96068900	96069399	41.026	72.0962	59.9476
Chr3	96392200	96393199	40.9518	72.8187	67.4841
Chr3	96561200	96562399	38.9492	69.2481	73.9082
Chr3	96808200	96808799	52.9761	84.5144	69.8582
Chr3	97210100	97210899	52.6793	84.0266	83.9939
Chr3	98401500	98401999	57.4584	90.1878	81.2785
Chr3	99862500	99863399	51.4504	80.7084	78.0488
Chr3	102990800	102991599	32.2639	61.765	55.0725
Chr3	104663400	104664099	49.2122	78.9415	68.5558
Chr3	107550800	107551399	50.9091	90.3075	80.7175
Chr3	110199700	110200199	33.2309	69.0311	65.9686
Chr3	112178200	112178699	39.9228	69.9713	58.9928
Chr3	112988300	112988799	51.1485	81.2905	68.2353
Chr3	113979700	113980299	55.2588	87.917	64.5714
Chr3	114815900	114816499	44.2659	75.4989	65.0794
Chr3	118012700	118013399	48.1136	79.237	69.7917
Chr3	118168800	118169299	44.3452	77.2673	79.0698
Chr3	118517400	118517899	36.6126	67.668	74.0741
Chr3	130731500	130732199	29.3927	61.8979	51.8519
Chr3	132324700	132325199	39.236	69.9833	60.7595
Chr3	138897400	138898199	53.3231	83.2947	86.2191
Chr3	140397500	140398399	34.6141	69.9145	56.4815
Chr3	141306700	141307299	40.6339	70.9535	52.5373
Chr3	150158300	150158799	40.8905	74.739	62.2318
Chr3	155513500	155514199	55.1211	88.1802	80.6452
Chr3	155908800	155909299	40.9976	71.4584	67.0683
Chr3	155985500	155985999	50.8995	84.0432	75.3846
Chr3	158032700	158033499	38.0221	74.7782	72.6531
Chr3	158968600	158969399	39.8946	71.9717	74.1935
Chr4	7234500	7234999	36.2089	67.5634	55
Chr4	7400400	7400899	43.5124	77.7976	58.9744
Chr4	8122800	8123399	55.6957	88.8782	67.9612
Chr4	8123500	8124399	39.4051	75.3893	65.6805
Chr4	8271900	8272499	45.6013	76.4702	73.43
Chr4	9228000	9228499	54.8574	87.3381	76.2097
Chr4	9775400	9775899	62.5672	92.8519	90.4959
Chr4	12915100	12915599	39.0625	59.579	26.9592
Chr4	13973400	13974199	31.9161	62.4741	53.1835
Chr4	14782200	14782999	30.6776	59.9139	52.9268
Chr4	14789700	14790399	34.1006	65.7682	54.9801
Chr4	14931800	14932499	41.6506	71.674	58.2677
Chr4	15771200	15771899	49.7816	80.7511	82.963
Chr4	17328800	17329499	45.041	77.1631	67.4312
Chr4	17984800	17985699	50.2964	83.859	86.1789
Chr4	22700200	22700799	37.2807	70.55	58.4699
Chr4	24120900	24121399	67.7778	98.8235	86.7647
Chr4	26376300	26376999	39.7652	70.7551	69.7987
Chr4	26646300	26646999	36.4807	67.6954	55.4264
Chr4	27253700	27254499	45.2474	79.057	63.6364
Chr4	28522400	28522899	39.246	69.7913	62.8458
Chr4	29245400	29246299	37.6938	72.4503	68.4314
Chr4	29955500	29956099	46.086	76.4123	80.5785
Chr4	30216300	30216799	39.7632	70.0881	62.2222
Chr4	30555000	30555599	42.9162	74.6976	66.2651
Chr4	33246000	33246599	40.161	71.072	69.2308
Chr4	35781400	35782099	45.2654	76.2967	58.952
Chr4	37054100	37054599	53.4994	85.2891	80.4598
Chr4	37493000	37493599	50.7451	81.3667	70.8661
Chr4	38143900	38144399	60.5547	91.5948	89.7436
Chr4	38384100	38384899	55.793	83.8094	77.6786
Chr4	38921600	38922499	44.6691	75.2235	76.2626
Chr4	38976600	38977299	41.3417	75.1626	69.697
Chr4	39021000	39021499	35.6218	73.4369	63.2653
Chr4	39125900	39126399	54.3713	84.5071	63.7168
Chr4	39160500	39161399	41.6688	73.0287	62.6812
Chr4	39296700	39297399	45.0569	73.7432	65.6357
Chr4	39829100	39829799	57.4891	87.6027	73.6842
Chr4	41724200	41724699	42.1208	73.7396	63.5659
Chr4	43036100	43036799	37.6636	69.9922	62.578
Chr4	46445200	46445699	33.1618	70.9168	55.8442
Chr4	46615200	46615899	68.438	94.3305	89.2039
Chr4	48697200	48697699	46.988	61.3916	29.7234
Chr4	58042500	58042999	61.1111	75.372	44.1566
Chr4	62523600	62524299	31.9979	60.9444	54.717
Chr4	70712200	70712799	46.9542	80.0013	62.8019
Chr4	73230200	73230799	48.4925	83.6294	71.4286
Chr4	74390300	74390799	43.0851	71.4911	39.9371
Chr4	74735700	74736199	43.2323	73.4219	63.7066
Chr4	77690300	77690999	53.4827	84.8329	82.5688
Chr4	78796400	78796899	48.424	84.9689	85.7988
Chr4	79519800	79520299	59.3103	92.6081	90.3448
Chr4	84001500	84002099	41.6226	71.9719	60.3982
Chr4	85034600	85035999	49.0871	80.8523	63.4981
Chr4	89511200	89511799	37.7045	70.0263	58.0913
Chr4	91874200	91874699	44.1821	74.8703	74.8299
Chr4	106176100	106176599	51.5022	83.6946	79.4366
Chr4	108341600	108342499	34.6216	67.5178	58.3987
Chr4	109537600	109538099	48.0228	78.286	68.9873
Chr4	110876500	110877399	47.7193	80.7739	61.2903
Chr4	111694900	111695399	55.9098	88.0134	72.6531
Chr4	117637200	117637899	63.3745	94.0882	91.4286
Chr4	118435900	118436399	32.695	66.6726	68.2759
Chr4	118548000	118548899	28.5483	58.658	48.5237
Chr4	119398100	119398599	55.5493	85.5934	71.161
Chr4	123410400	123410999	31.5678	64.4357	65.6613
Chr4	124851900	124852799	41.3805	69.7078	65.534
Chr4	126310500	126311899	49.1437	82.3643	74.6894
Chr4	126744700	126745499	30.067	59.3813	52.3593
Chr4	126979500	126980399	46.7072	76.751	79.1667
Chr4	128949100	128949599	43.2056	73.484	65.0909
Chr4	131453600	131454399	59.4362	88.4472	79.9603
Chr4	132262900	132263799	49.2503	84.7376	80.9524
Chr4	132498800	132499699	40.7758	73.5591	77.8603
Chr4	132551100	132552199	58.91	90.0453	81.6
Chr4	133246800	133247299	48.9746	79.3348	64.3338
Chr4	134545300	134546099	42.0715	73.0838	67.6744
Chr4	135024100	135024599	46.3473	76.5873	66.5722
Chr4	135432300	135432799	53.3974	86.6247	78.4038
Chr4	135874800	135875299	55.2745	90.0339	83.5498
Chr4	136022400	136022899	55.9737	87.6396	82.381
Chr4	137059900	137060399	50.2121	82.3125	79.8851
Chr4	139041100	139041999	52.4903	84.0044	72.4551
Chr4	141273900	141274399	57.8125	95.2789	91.7647
Chr4	141629200	141630099	43.4523	74.9946	73.4143
Chr4	144406000	144406599	32.2041	62.2704	55.1282
Chr4	147570800	147571399	53.1838	85.0068	85.3814
Chr4	148624800	148625599	34.1589	60.4595	65.4118
Chr4	149825100	149825599	54.6121	86.844	68.1159
Chr4	150101200	150101999	36.6098	69.2485	57.3254
Chr4	152113400	152114699	29.7758	70.2235	74.668
Chr4	154329500	154330099	30.3078	59.4793	55.1171
Chr5	4051100	4051999	52.6655	85.3907	60.1476
Chr5	6473300	6473799	47.0909	81.0066	74.6154
Chr5	9921800	9922299	36.4723	66.4902	57.8778
Chr5	11167100	11167899	52.9295	85.2538	74.0196
Chr5	13308600	13309399	47.2698	74.5642	70.1681
Chr5	14636000	14636499	49.4802	82.4465	78.5408
Chr5	14886700	14887299	48.4481	83.1315	68.1633
Chr5	17341200	17341799	54.2043	88.7132	75.5319
Chr5	21721900	21722599	30.4668	69.3924	53.6408
Chr5	23775200	23776399	46.0404	85.192	86.8709
Chr5	24074500	24075099	38.0168	78.5788	78.2609
Chr5	27821900	27822399	47.6697	80.6356	69.8667
Chr5	29162000	29162499	33.8959	68.4444	61.1814
Chr5	30620900	30621399	30.9983	61.3756	57.6737
Chr5	31108700	31109199	45.5773	76.1083	57.2115
Chr5	31199300	31200299	38.2188	72.7581	74.284
Chr5	31203200	31203699	43.4868	84.848	83.8843
Chr5	33758800	33759599	60.9054	91.812	90.0709
Chr5	36593000	36593599	51.7976	83.0965	58.4718
Chr5	38911800	38912799	53.3969	89.1305	80.5851
Chr5	39066900	39067699	45.6292	73.3316	63.5838
Chr5	40791100	40791699	37.2642	51.9408	19.3889
Chr5	40882700	40883199	39.1705	69.7543	60.8696
Chr5	47063400	47064099	40.2688	74.1216	63.6364
Chr5	47174700	47175299	36.8413	73.9428	57.5758
Chr5	53299100	53299699	52.2159	82.6553	61.8267
Chr5	54779300	54779899	54.7619	75.0812	42.1315
Chr5	54931900	54932399	36.312	66.6971	57.0513
Chr5	55606400	55606999	32.3026	62.457	55.6213
Chr5	56290100	56290699	44.3222	75.4403	66.1017
Chr5	56322900	56323399	44.2499	74.9233	69.8718
Chr5	57331400	57331899	29.5295	68.1143	58.8785
Chr5	57575700	57576299	49.1397	86.0948	77.2222
Chr5	58525300	58525899	49.5815	79.621	71.6578
Chr5	58889200	58889699	37.8738	73.2399	64.5161
Chr5	58923500	58923999	47.6634	77.9567	75.6944
Chr5	59096900	59097599	29.9578	56.2706	22.9137
Chr5	59314900	59315799	41.7714	74.8016	77.5862
Chr5	59413500	59414199	39.6993	75.9634	72.3404
Chr5	60374200	60374799	46.7436	77.5381	73.9645
Chr5	62007600	62008099	41.8081	72.4605	64.539
Chr5	77603200	77603799	63.2258	86.6341	55.0987
Chr5	78199300	78199799	47.6596	83.3372	51.4574
Chr5	78878900	78879399	53.0509	87.8333	71.5385
Chr5	83992900	83993399	54.3935	84.7558	82.2917
Chr5	84297600	84298099	56.7333	91.887	73.8095
Chr5	84524600	84525099	51.2663	82.1167	84.507
Chr5	86171100	86171599	51.011	83.2326	83.7004
Chr5	86985000	86985499	41.6928	71.8253	66.0793
Chr5	87389700	87390499	36.1036	66.0441	53.2075
Chr5	91217500	91218199	51.3699	82.0057	84.5481
Chr5	91777700	91778599	36.8302	72.5284	75.1445
Chr5	97711200	97711999	53.8925	84.11	72.8938
Chr5	98005700	98006399	62.9532	92.6768	91.6981
Chr5	99692000	99692499	59.0197	93.5224	94.086
Chr5	100727500	100727999	34.3833	67.8973	58.7209
Chr5	102189700	102190199	55.2499	87.1754	78.1726
Chr5	104908200	104908999	60.1956	90.3156	80
Chr5	108146300	108146899	43.3393	76.8311	80.4487
Chr5	108695500	108696099	35.0202	69.1538	73.2265
Chr5	110867600	110868199	61.0692	91.5284	89.6341
Chr5	111862100	111862699	31.9908	64.1349	62.724
Chr5	112307300	112308599	38.0123	72.7679	76.5397
Chr5	112642100	112642699	41.2153	74.4578	74.1935
Chr5	113173100	113173999	50.5808	82.0886	79.6578
Chr5	113514700	113515199	35.6994	66.0825	56.338
Chr5	114797100	114797599	41.8393	71.9062	56.5436
Chr5	115454800	115455599	47.6305	75.5262	69.4981
Chr5	115581600	115582399	57.0177	88.1078	86.4446
Chr5	115602900	115603499	38.374	68.4041	60.5
Chr5	115823900	115824399	36.5623	66.8156	58.3333
Chr5	117399100	117399599	42.6681	73.0284	44.8276
Chr5	117458200	117458699	29.4388	59.7239	50.7246
Chr5	118886600	118887099	45.9993	80.4018	56.9231
Chr5	122355800	122356399	31.2778	66.773	60.5042
Chr5	123908100	123908599	36.563	72.3766	70.2857
Chr5	124348900	124349699	49.2734	78.7398	83.8536
Chr5	128727800	128728399	47.1301	78.3651	68.6893
Chr5	130594600	130595199	35.2506	70.1337	67.8322
Chr5	132929500	132929999	57.5631	87.9724	87.7323
Chr5	134105600	134106399	55.957	87.0568	85.7471
Chr5	134108900	134109699	58.125	90.7711	86.9099
Chr5	134125700	134126399	33.1343	65.9754	58.3333
Chr5	134395600	134396199	44.6514	74.9479	59.3172
Chr5	134604300	134605099	51.3922	79.7669	67.2457
Chr5	134750700	134752199	42.3456	75.9536	65.5362
Chr5	134783400	134784099	46.5974	79.2622	68.2648
Chr5	134933900	134934799	49.3876	80.5386	74.2664
Chr5	134935500	134936699	58.2444	90.8645	85.9801
Chr5	134940100	134941499	41.7837	81.7941	73.7265
Chr5	134961800	134962399	32.3922	65.8708	65.3846
Chr5	135082000	135082499	47.9802	79.3935	65.097
Chr5	135359900	135360799	34.4635	79.2498	72.7891
Chr5	135407700	135408499	46.8527	81.606	76.5487
Chr5	135408600	135409799	41.0562	74.9425	69.2647
Chr5	135430600	135431299	37.1037	73.2207	73.348
Chr5	135466800	135468899	40.694	72.7386	61.9835
Chr5	135469800	135470399	50.6479	78.6704	55.9091
Chr5	135470700	135471899	53.1277	83.2846	74.5605
Chr5	135482800	135483799	34.094	68.0702	59.276
Chr5	136080400	136080899	44.068	74.9086	70.4797
Chr5	136699500	136700399	50.6903	80.9235	68.6312
Chr5	137139500	137140099	41.1184	73.8174	63.3621
Chr5	137738200	137738699	49.1935	86.8333	84.7458
Chr5	137752700	137753199	61.3994	93.0641	90.1408
Chr5	137758700	137759999	30.5576	69.4045	71.5997
Chr5	139973800	139974299	30.5932	61.1176	61.4108
Chr5	140327600	140328599	35.3437	66.8463	62.3201
Chr5	140910700	140911499	45.3188	80.2244	67.9198
Chr5	140913700	140914299	56.908	87.0061	76.9517
Chr5	140924200	140924999	42.8132	73.4522	65.6863
Chr5	140925600	140926099	49.262	80.1004	74.3455
Chr5	142484800	142485299	58.8308	91.3593	90.5405
Chr5	142826100	142826599	44.5604	78.1481	56.4103
Chr5	142885600	142886199	47.5794	76.9875	81.133
Chr5	142886400	142886899	41.9492	72.077	69.9196
Chr5	142965500	142965999	34.0548	65.2711	54.386
Chr5	144722800	144723399	49.1313	79.1577	66.8317
Chr5	149010200	149010699	47.111	80.0937	65.1917
Chr5	150663400	150664299	50.0606	76.1757	75.9511
Chr6	3584600	3585499	55.1196	84.0851	75.8065
Chr6	6252200	6253099	39.4124	72.2083	64.8746
Chr6	6489600	6490099	61.9461	93.5597	80.7692
Chr6	7382300	7382999	44.2345	76.0569	63.6667
Chr6	10377600	10378099	38.2875	68.2938	69.4268
Chr6	10612800	10613599	38.5032	68.8083	64.5161
Chr6	10731900	10732599	49.6702	82.2237	85.1064
Chr6	12148100	12148599	34.392	68.7364	66.1972
Chr6	16949500	16950299	54.3737	85.9142	73.8693
Chr6	19440300	19440799	46.3838	77.8374	75.8794
Chr6	20450100	20450599	52.7198	85.8904	85.5072
Chr6	28651800	28652399	43.0507	75.1204	56.3981
Chr6	30895100	30895599	40.345	71.9252	74.3478
Chr6	32740000	32740499	38.9396	72.327	68.2594
Chr6	35980200	35980699	56.5036	87.1264	87.395
Chr6	40625300	40626099	37.8468	69.3994	73.7201
Chr6	42999700	43000399	47.431	92.0137	80.1587
Chr6	43013300	43014499	49.3342	82.5964	75.9124
Chr6	47121100	47121599	52.751	90.6076	88.8889
Chr6	47902100	47902599	45.8472	76.1142	70.098
Chr6	51593400	51594599	30.4369	61.8047	61.6613
Chr6	54300200	54300699	39.8182	70.3071	69.3069
Chr6	57489200	57489699	47.7539	78.7687	60.3448
Chr6	58164100	58164599	59.5274	90.5415	86.3946
Chr6	61047800	61048399	47.108	77.2316	58.5761
Chr6	62164800	62165299	35.762	72.6048	58.9744
Chr6	64660100	64660699	55.1322	87.8831	77.1044
Chr6	66189300	66190099	38.0363	66.2965	60.3077
Chr6	68250500	68251299	33.3333	51.7699	20.8498
Chr6	68798200	68799099	42.4735	70.8095	63.3188
Chr6	68928300	68928899	50.8469	83.4743	84.0376
Chr6	71151600	71152099	42.4063	76.2042	78.8618
Chr6	72903300	72904099	58.4834	88.5622	84.2105
Chr6	75348900	75349399	31.2342	63.7569	54.0146
Chr6	75462500	75462999	61.8368	92.1194	78.6667
Chr6	76797100	76797599	33.3714	64.4956	52.2059
Chr6	83037200	83038099	40.9726	68.7661	67.9952
Chr6	83122600	83123499	36.4336	73.3154	74.739
Chr6	84016700	84017199	46.4841	77.9398	71.7949
Chr6	85347500	85348599	48.1659	83.4889	78.3658
Chr6	88215800	88216299	44.0239	74.7893	67.2794
Chr6	100811800	100812299	44.8226	78.8429	63.7631
Chr6	103327300	103328099	35.0788	77.5802	74.5645
Chr6	104236600	104237399	51.853	87.2587	76.0479
Chr6	108066500	108066999	38.5334	70.677	79.9242
Chr6	110337500	110338799	33.1403	64.716	59.4595
Chr6	111914000	111914499	34.0391	66.7332	60
Chr6	113308700	113309199	39.459	71.8991	85.1163
Chr6	113359500	113360099	52.8507	83.2365	70.8029
Chr6	117835700	117836199	42.8581	76.5312	53.5519
Chr6	117845400	117845899	40.8427	71.9887	68.8976
Chr6	120626100	120626599	50.6944	58.2823	23.5942
Chr6	125030400	125031299	38.3775	73.3566	78.0034
Chr6	125284800	125285299	45.5827	76.7539	65.5172
Chr6	125372100	125372699	33.9542	64.8275	53.9557
Chr6	127506400	127507199	59.1293	91.9886	82.3333
Chr6	128372200	128373599	36.7378	74.2005	82.5406
Chr6	135084000	135084499	48.5794	78.8681	65.1865
Chr6	135208900	135209999	45.9069	76.4034	68.1326
Chr6	135225200	135225999	51.9089	81.0032	78.2418
Chr6	136583200	136583699	56.2372	88.5082	95.7143
Chr6	137845000	137845899	28.4058	66.3595	54.8023
Chr6	139364900	139365499	49.7329	83.69	83.5979
Chr6	140549200	140549699	42.1574	73.809	70.2233
Chr6	141210300	141210899	42.4884	74.6781	61.2167
Chr6	144825200	144825699	37.4763	68.1137	63.587
Chr6	145004300	145004799	56.8431	87.117	76.5258
Chr7	3684700	3685299	35.3	65.4345	54.0359
Chr7	4310400	4311299	43.0687	75.8333	55.8621
Chr7	5066000	5066899	60.0178	90.7601	91.0522
Chr7	6173800	6174499	41.5294	72.0393	65.7509
Chr7	6188000	6188599	50.3207	80.6942	79.3103
Chr7	13036400	13036999	44.4848	75.9429	79.1045
Chr7	14620800	14621399	46.8045	78.8396	78.9916
Chr7	16051100	16051799	32.7161	63.3391	64.6438
Chr7	16078100	16079799	49.9371	85.3749	83.3757
Chr7	16787800	16788899	49.1638	83.1262	78.3976
Chr7	16854400	16855099	38.8463	69.0192	59.4352
Chr7	16855300	16856199	44.6793	77.2591	68.0955
Chr7	16868800	16869399	32.3188	63.8002	60.1732
Chr7	18996300	18996899	46.846	78.7169	78.0488
Chr7	18999500	18999999	51.8343	83.0448	86.5306
Chr7	19168200	19168699	46.5696	85.6667	75.5981
Chr7	19514500	19515099	42.4589	72.1181	49.0879
Chr7	19584800	19585699	43.4843	75.6662	79.5082
Chr7	19827000	19827499	60.9563	91.8324	75.7225
Chr7	19858400	19859299	45.6616	77.3937	68.0628
Chr7	19904700	19905699	31.5816	68.5871	63.5605
Chr7	19906700	19907299	37.2255	73.6928	65.5556
Chr7	19914900	19916399	51.3345	88.0232	86.2588
Chr7	24397700	24398599	34.7339	63.3107	57.0384
Chr7	25111100	25111599	48.8182	79.9612	66.4516
Chr7	25115400	25116099	44.9436	73.9718	58.0972
Chr7	25692500	25693499	34.9073	67.1051	56.7059
Chr7	25777200	25777899	39.7824	74.5115	73.9437
Chr7	27341900	27342399	38.7536	74.3156	60.2564
Chr7	27682300	27682899	33.679	63.6867	63.3333
Chr7	28180800	28181299	34.5097	65.6764	75.2941
Chr7	28386000	28387099	40.1858	73.7401	82.3802
Chr7	28476100	28477799	46.9409	81.6942	74.2586
Chr7	28626800	28627499	53.022	85.1252	71.9907
Chr7	28639700	28640599	54.3421	84.2061	72.9702
Chr7	28649300	28649799	64.0951	96.2845	89.3939
Chr7	28882500	28883199	38.6304	70.169	54.8134
Chr7	28884500	28885299	59.485	89.9804	81.2987
Chr7	29399000	29399899	54.957	87.867	82.8791
Chr7	30439200	30439699	32.908	72.4899	71.564
Chr7	31055200	31055799	34.6736	65.6165	58.4746
Chr7	31114300	31114799	37.1111	68.064	68.2065
Chr7	31123700	31124599	52.9868	83.7883	75.2768
Chr7	31218200	31218699	37.9538	67.9782	59.3496
Chr7	34743600	34744199	54.8384	85.619	65.1741
Chr7	34814700	34815399	40.3816	69.39	55.7864
Chr7	35402100	35402599	49.5629	80.8554	73.6607
Chr7	35894000	35894799	52.942	83.7121	68.8442
Chr7	36261600	36262099	44.9184	77.0228	64.6067
Chr7	38220500	38221199	44.2483	80.6287	82.6415
Chr7	44859800	44860499	45.4013	73.5474	67.2302
Chr7	45813000	45813499	52.1156	83.1545	86.0789
Chr7	45903700	45904399	51.8205	89.9167	83.7838
Chr7	47705600	47706099	48.9358	81.5268	79.235
Chr7	53193600	53194099	40.5977	76.3899	65.2542
Chr7	53745100	53745699	33.8604	65.4722	56.9444
Chr7	60016800	60017599	50.4634	80.8741	74.1259
Chr7	62411800	62412299	51.7758	81.9749	71.3542
Chr7	64424400	64424999	48.3414	78.6344	73.9606
Chr7	72413600	72414199	41.791	51.0378	20.4231
Chr7	73485700	73486199	33.5539	65.6588	59.4444
Chr7	78777700	78778399	43.1131	76.4851	71.6049
Chr7	80081200	80082199	41.3389	72.7954	70.6785
Chr7	84965000	84965699	30.9739	62.2846	54.4118
Chr7	86380900	86381799	52.521	84.4226	69.7917
Chr7	86631900	86632499	48.6863	80.4291	74.5098
Chr7	89608000	89608799	34.2205	54.9979	25.1277
Chr7	93351000	93351499	54.2857	82.3077	50.3912
Chr7	94652400	94653099	56.2236	84.0414	71.9512
Chr7	95059800	95060299	47.417	78.6237	77.7202
Chr7	100879400	100880199	37.565	68.6771	69.3426
Chr7	103700900	103701399	41.0448	50.721	18.0991
Chr7	105532000	105532899	50.7943	83.233	61.6519
Chr7	105742600	105743399	53.391	82.9967	81.9797
Chr7	109967800	109968299	34.3004	65.725	55.1495
Chr7	111229000	111229799	64.2793	95.7381	96.3158
Chr7	113103400	113103999	41.2955	76.4681	56.9565
Chr7	115422600	115423099	39.8687	70.0734	58.4746
Chr7	122169000	122169999	37.498	70.8456	73.1739
Chr7	124601400	124602299	44.7865	73.9746	63.7681
Chr7	126491600	126493199	31.1874	72.2435	78.3133
Chr7	127019500	127020399	48.1831	80.8785	76.4211
Chr7	127589300	127589999	33.1966	62.0339	61.234
Chr7	127590900	127591399	56.2141	87.8278	89.2638
Chr7	131270200	131270699	34.5212	65.9253	53.2203
Chr7	131355800	131356799	52.5856	86.3835	90.604
Chr7	131762400	131763099	54.3269	64.6843	27.875
Chr7	141192200	141192899	42.2342	73.9547	77.8075
Chr7	141322400	141323299	49.6018	84.02	92.301
Chr7	142960900	142961599	42.1664	72.9124	56.4433
Chr8	13587600	13588299	51.5461	90.7294	80
Chr8	21707200	21707799	32.8125	58.8477	24.4461
Chr8	22052700	22053199	45.4595	80.3534	75.3165
Chr8	22850400	22850899	47.106	78.5332	51.4463
Chr8	24593500	24593999	41.358	59.4197	27.6656
Chr8	25294800	25295399	32.6794	65.7508	54.8673
Chr8	26120500	26121199	44.6198	76.0133	73.4982
Chr8	26710600	26711199	60.5678	71.4351	43.7482
Chr8	30398300	30398899	39.3272	68.7043	56.7686
Chr8	30763800	30764299	37.5725	71.7105	67.4342
Chr8	33296100	33296899	53.8351	84.5784	82.0513
Chr8	33459400	33459999	63.9286	96.9444	78.7234
Chr8	34991600	34992299	42.5842	74.1468	76.7176
Chr8	38112300	38112799	61.0644	92.9405	80
Chr8	38297700	38298299	56.4361	86.5817	76.3889
Chr8	39393900	39394599	44.976	76.1814	65.6863
Chr8	40202800	40203299	63.1274	95.7274	63.871
Chr8	42532800	42533299	39.1396	74.0044	71.4286
Chr8	42796400	42797099	58.7093	90.6526	62.1302
Chr8	51359200	51359699	55.5963	93.8345	91.5385
Chr8	51692700	51693499	39.8411	74.9342	71.25
Chr8	51734900	51735499	45.4198	64.4643	34.0152
Chr8	52506800	52507299	37.2595	71.3056	61.8644
Chr8	53365100	53365599	56.4757	88.501	91.6667
Chr8	54383500	54384199	31.4873	61.5633	52.2388
Chr8	55116000	55116499	47.8873	79.6123	65.9847
Chr8	55486000	55486799	42.4806	73.804	70.5882
Chr8	56520700	56521199	45.3894	76.03	76.3699
Chr8	58357300	58357799	48.8528	82.3542	76.7123
Chr8	58564600	58565099	47.9385	78.3361	71.7391
Chr8	59102700	59103299	32.5742	72.6726	58.8235
Chr8	60117400	60118099	48.4008	83.641	72.3958
Chr8	60809100	60809599	45.147	76.085	63.7255
Chr8	62547700	62548199	45.1093	75.1388	59.6708
Chr8	66816200	66817099	41.7768	68.9843	63.2099
Chr8	68160000	68160499	59.1021	91.4124	74.7222
Chr8	68410700	68411399	61.0606	94.6437	93.7984
Chr8	70277000	70277799	58.151	88.0985	90.378
Chr8	70619500	70620199	39.6817	68.7088	58.6957
Chr8	71483100	71483899	57.5088	87.8596	81.068
Chr8	71515900	71516599	40.7932	75.1235	57.1429
Chr8	72270400	72271499	47.9367	78.791	62.6346
Chr8	76270000	76270499	41.7532	72.2827	69.281
Chr8	76693400	76694199	48.0738	80.6406	61.6822
Chr8	78828700	78829199	45.8779	78.2791	62.6667
Chr8	83572500	83572999	44.7192	74.8837	73.4375
Chr8	84793900	84794399	59.5251	89.6188	84.2723
Chr8	94019700	94020699	60.4069	93.2402	91.6961
Chr8	94193700	94194599	58.1151	87.9165	78.1496
Chr8	102738900	102739499	42.7372	75.3378	64.8379
Chr8	105619800	105620999	42.0346	75.7216	71.3011
Chr8	105699800	105700299	34.0586	67.4148	68.4343
Chr8	106132900	106133399	55.2518	86.0538	71.4912
Chr8	109894600	109895099	66.6893	97.0068	94.0678
Chr8	111091500	111092199	43.0152	74.6618	60.2273
Chr8	114029900	114030799	59.567	93.0224	91.8033
Chr8	117600900	117601699	44.0808	72.5647	72.1672
Chr8	119445800	119446299	36.9483	69.7752	64.4828
Chr8	119765200	119765699	49.0042	80.1525	60.6285
Chr9	7650800	7651499	41.2663	72.8193	56.2682
Chr9	8735900	8736499	28.8791	59.3848	51.2987
Chr9	10679400	10679899	49.452	80.1923	74.4444
Chr9	14899800	14900399	42.5444	75.2745	65.8784
Chr9	20548100	20549099	43.7387	75.9649	70.8333
Chr9	20889200	20889899	50.6667	81.5696	84.5133
Chr9	21198000	21198699	45.0694	75.9532	75.2717
Chr9	21298700	21299299	55.6018	88.3096	86.755
Chr9	22268200	22268799	38.8788	68.5191	52.2949
Chr9	24302800	24303299	34.4619	66.5626	63.6816
Chr9	35212100	35212999	38.4463	70.0008	74.7336
Chr9	44125300	44125799	45.5761	76.5759	74.4681
Chr9	44316700	44317699	42.6727	80.0753	71.016
Chr9	45255300	45255899	43.4507	77.4292	76.7281
Chr9	49163900	49164499	59.2692	91.9945	86.7816
Chr9	54565200	54565699	55.9704	87.8312	86.3636
Chr9	54593100	54593999	33.964	73.934	76.1388
Chr9	55027100	55027599	38.9147	70.1803	58.8015
Chr9	57001900	57003099	42.5738	80.4948	65.7194
Chr9	64757700	64758199	35.6946	72.5787	61.0656
Chr9	65594600	65595099	34.0156	64.696	62.1795
Chr9	75618700	75619499	39.2503	72.8702	63.2022
Chr9	84583800	84584399	31.8408	53.7423	22.8563
Chr9	87741300	87741799	45.3861	81.4081	79.4702
Chr9	89791000	89791499	34.8259	52.6044	21.0578
Chr9	90562100	90562599	43.3052	75.5762	69.9301
Chr9	94418200	94418899	54	90.3333	80.7107
Chr9	95268300	95268799	50.7779	81.1566	75.5435
Chr9	95544900	95545399	62.7357	96.9954	90.6832
Chr9	96163300	96163899	59.6748	89.1959	73.3333
Chr9	96657000	96657799	41.4355	73.2962	55.0688
Chr9	97285200	97285899	33.6077	73.6047	61.9772
Chr9	99748900	99749599	48.72	79.4248	63.4561
Chr9	104096100	104096799	53.6028	88.1124	89.1239
Chr9	108515400	108516199	38.4679	74.4547	73.8832
Chr9	110978700	110979199	42.5527	75.9318	53.6842
Chr9	112367800	112368299	45.3312	77.3411	81.0409
Chr9	115100700	115101199	52.0088	83.4267	71.2468
Chr10	4253100	4253699	28.9888	58.9314	47.6584
Chr10	4368900	4369399	32.2086	62.2746	65.9181
Chr10	16912800	16913399	59.4816	92.1387	81.8182
Chr10	21568100	21568599	31.4636	61.6859	50.774
Chr10	29466200	29466999	36.2299	68.0094	62.5874
Chr10	29664400	29664899	48.7207	83.0367	74.7899
Chr10	30634100	30634899	40.1087	66.9587	63.4518
Chr10	31211800	31212299	39.2949	74.7725	62.5
Chr10	31866400	31866999	40.0347	72.6366	62.9412
Chr10	31925900	31926699	42.263	79.0192	72.4036
Chr10	32651100	32651699	51.7404	79.3656	74.1611
Chr10	34347900	34348399	50.4971	80.7488	78.7234
Chr10	35485100	35485899	49.9391	64.5546	34.9585
Chr10	36857600	36858099	44.5775	74.8699	83.2117
Chr10	38637500	38638299	50.5245	85.5049	82.9897
Chr10	46311100	46311599	47.482	78.5107	75.3906
Chr10	48270300	48270799	54.6432	86.668	84
Chr10	49092400	49093199	39.0157	71.8348	62.8571
Chr10	55942300	55942899	45.704	76.756	73.1092
Chr10	59548100	59548599	56.044	79.7041	45.1279
Chr10	64052100	64052599	57.0268	88.5691	81.068
Chr10	64364300	64364799	37.7358	48.0368	9.0958
Chr10	65862800	65863299	48.8205	87.9488	86.3309
Chr10	66671100	66671699	51.8144	84.7136	77.8195
Chr10	70138300	70139099	35.6874	65.0475	66.1017
Chr10	72296300	72297199	44.3506	71.9377	68.0556
Chr10	79636000	79636499	48.6749	82.4974	77.8646
Chr10	79806600	79807499	35.0125	68.6994	63.2879
Chr10	80345600	80346099	47.1773	77.8686	60.1677
Chr10	80422900	80423999	40.562	81.1493	83.5138
Chr10	80898700	80899699	37.3907	69.0383	66.0057
Chr10	80903900	80904599	47.8628	75.2935	71.4932
Chr10	81271700	81272799	44.5505	82.2613	83.123
Chr10	84323900	84324499	58.8148	88.0497	71.6561
Chr10	94250100	94250599	57.9052	89.0655	75.1445
Chr10	95516400	95517099	36.0667	76.7928	73.5135
Chr10	98336900	98337499	47.0496	76.0957	63.2353
Chr10	98337700	98338199	47.9546	78.5819	61.4094
Chr10	100436200	100436699	51.1894	81.9444	64.5833
Chr10	102051400	102052099	44.4053	78.2769	71.0692
Chr10	102138600	102139199	44.003	74.5616	65.5629
Chr10	102638000	102638499	36.6455	66.8658	66.3212
Chr10	103426200	103426699	48.7849	80.8137	81.2865
Chr10	103474600	103475499	36.1158	64.9737	62.5
Chr10	104401400	104401899	47.4569	79.5248	70.0422
Chr10	106885300	106885999	46.9354	77.7203	74.1935
Chr10	106961000	106962099	36.6402	66.8988	74.0331
Chr10	108527500	108528099	49.0232	82.2631	75.7396
Chr10	109406300	109406899	59.739	97.4792	79.661
Chr10	110017100	110017599	44.9377	75.5023	75.5102
Chr10	110898700	110899199	40.0094	70.7504	59.1772
Chr10	112611100	112611699	48.7565	78.9655	85.2632
Chr10	113529400	113530099	64.8989	96.322	83.2402
Chr10	113978300	113978999	61.5789	93.2941	72.9167
Chr10	117667800	117668299	45.1319	76.5949	58.7537
Chr10	117711600	117712199	38.629	69.6183	57.947
Chr10	118380200	118380699	55.545	86.2256	62.5
Chr10	118974600	118975199	47.2121	77.3814	57.4359
Chr10	119406400	119406899	38.3027	78.4615	70.2703
Chr10	120228100	120228699	36.588	73.4236	61.7647
Chr10	121156200	121156799	52.0677	85.7198	78.1022
Chr10	125688400	125688999	46.3354	74.1175	62.3762
Chr10	126857900	126858399	33.1797	47.9947	14.5999
Chr10	127522900	127523399	41.4792	71.9728	63.6735
Chr10	127742800	127743699	45.0087	79.4472	75.115
Chr10	128759400	128760299	65.9945	94.124	91.1417
Chr10	129165600	129166199	37.8891	69.9267	59.292
Chr10	129442100	129442699	34.3629	71.3813	74.6377
Chr10	130005700	130006199	34.1935	61.355	27.9579
Chr10	130031800	130032399	49.0816	82.2848	86.2745
Chr11	3125500	3125999	50.9483	81.7825	80.8511
Chr11	4016800	4017299	53.9027	84.1006	73.4234
Chr11	4445500	4445999	46.7593	72.7396	41.6713
Chr11	5763100	5763599	31.1774	61.6838	53.8462
Chr11	5896300	5896999	44.5374	73.4695	71.6567
Chr11	7622700	7623299	33.4902	66.0492	62.4535
Chr11	7791100	7791899	36.9767	66.5715	66.6667
Chr11	9803200	9803699	43.1285	89.6245	97.5
Chr11	12602100	12603099	37.8513	71.2428	66.7526
Chr11	15634300	15634799	41.0765	72.0018	72.1739
Chr11	20648400	20649099	50.4348	80.1731	78.0355
Chr11	25202500	25203099	57.5554	91.8042	85.6
Chr11	27883200	27883699	47.7991	79.4667	67.8571
Chr11	28590700	28591499	44.751	79.1569	71.1268
Chr11	29676400	29677099	46.9011	83.9012	79.5775
Chr11	32268400	32268899	44.9249	76.7691	71.3636
Chr11	35839800	35840799	31.68	67.8225	71.7113
Chr11	39341200	39341799	46.7386	78.7813	78.534
Chr11	39948400	39948999	47.0618	76.3856	71.5877
Chr11	42406400	42406899	42.7381	73.0663	61.0465
Chr11	53555600	53556299	41.294	73.1519	53.1646
Chr11	61126400	61127299	37.3959	67.419	53.3658
Chr11	68950000	68950499	53.4425	88.6192	78.1818
Chr11	69346100	69347199	33.5843	70.0971	61.6403
Chr11	69679500	69680199	46.9536	80.2252	76.7974
Chr11	74641600	74642699	43.4237	81.9191	79.4667
Chr11	74835400	74836199	51.2664	85.3627	84.1608
Chr11	74841800	74843599	49.953	79.5344	80.5955
Chr11	75243000	75243499	42.8416	73.9476	65.1822
Chr11	75453000	75453699	40.9957	70.9624	70.5776
Chr11	76508600	76509599	33.1437	66.964	63.5334
Chr11	77509400	77509999	43.8529	82.1714	72.1992
Chr11	78057400	78057999	35.7785	65.9662	67.426
Chr11	78159800	78160699	49.7213	79.9407	87.0081
Chr11	82904600	82905399	53.3876	83.5651	82.3899
Chr11	85141500	85141999	36.6075	66.8676	70.2247
Chr11	86737600	86738599	36.13	69.8192	63.3178
Chr11	87615900	87616499	38.914	80.4336	82.3077
Chr11	87738200	87738999	43.1906	73.1298	70.3988
Chr11	94670300	94670799	33.4207	63.8995	66.5777
Chr11	100964300	100964799	50.4249	82.0313	69.0435
Chr11	102242700	102243499	42.6121	74.0878	68.0328
Chr11	102328300	102328799	51.1383	82.2014	76.0446
Chr11	102347600	102348199	52.2139	82.2827	74.4027
Chr11	103578800	103579299	45.1983	76.0215	47.5138
Chr11	104707800	104708499	57.0679	84.6914	89.008
Chr11	107451600	107452399	43.8561	71.4771	56.3923
Chr11	115260700	115261399	48.7118	79.103	66.4315
Chr11	116231800	116232299	36.8685	69.0949	63.745
Chr11	117853900	117854899	50.9226	87.3469	85.9542
Chr11	119038400	119039399	37.796	69.9474	71.9314
Chr11	119174400	119175199	58.418	86.3821	76.3065
Chr11	120571600	120572099	32.8018	65.0584	67.7489
Chr11	121904500	121905099	47.6585	77.6917	68.942
Chr12	3388600	3389099	28.9225	66.721	53.125
Chr12	3625800	3626299	34.6595	67.8423	67.907
Chr12	4234900	4235599	32.214	65.6067	63.5821
Chr12	4459000	4459599	32.6558	63.9006	57.9832
Chr12	6137600	6138099	50.8848	82.2213	70.6522
Chr12	7457500	7457999	37.9449	69.8417	70.4167
Chr12	8478900	8479499	38.7289	70.6572	57.1429
Chr12	8479600	8480399	40.7979	71.5599	52.1635
Chr12	11082000	11082899	36.2464	51.4841	21.5044
Chr12	12936100	12936699	35.5847	68.4804	76.6816
Chr12	15403800	15404599	52.362	85.0125	76.3333
Chr12	23099500	23099999	40.6087	71.2621	52.027
Chr12	23217500	23218199	45.4361	77.0096	74.4186
Chr12	37402800	37403299	43.5507	73.8907	72.4138
Chr12	37571300	37571999	37.5574	66.836	54.5802
Chr12	41143300	41143799	55.3062	89.6942	87.1795
Chr12	43377400	43378099	36.2514	65.8132	60
Chr12	50136700	50137199	42.2453	72.3847	85.1852
Chr12	51840100	51840599	46.6437	77.0983	74.3271
Chr12	52087800	52088499	44.4325	76.433	56.682
Chr12	54492900	54493399	57.8616	80.2717	47.2401
Chr12	55822000	55822899	43.2078	81.2568	69.3182
Chr12	61469200	61469699	54.0039	84.127	83.1395
Chr12	62249500	62249999	47.2718	80.8654	70.9924
Chr12	62274100	62274799	41.3146	70.0979	64.751
Chr12	64058200	64058799	38.493	74.291	62.1891
Chr12	65574200	65574699	43.1214	76.67	71.8954
Chr12	67413600	67414299	52.5417	86.1575	78.5978
Chr12	70893300	70894199	51.8799	82.1137	85.6151
Chr12	72942300	72942899	41.4806	74.8778	73.4375
Chr12	75597500	75597999	33.8158	72.2589	68.8172
Chr12	80170400	80171199	50.035	80.735	68.4902
Chr12	80410300	80411499	38.9835	72.715	77.7778
Chr12	84149700	84150599	54.3308	85.2479	66.5568
Chr12	86889400	86890099	45.807	78.2159	66.6667
Chr12	87102900	87103499	50.157	82.8029	76.3158
Chr12	87155900	87156399	48.2843	78.4189	66.8161
Chr12	93557900	93558499	57.5108	88.1646	87.1166
Chr12	95415000	95415799	50.5066	80.726	62.6087
Chr12	104597200	104597699	51.2883	83.3196	81.2865
Chr12	105523900	105524699	55.3818	84.7142	71.2727
Chr12	109035100	109035699	34.1558	64.9114	64.5293
Chr12	111972300	111972799	44.461	78.1515	79.4239
Chr12	118346200	118346699	41.6944	74.0818	51.8395
Chr12	119119600	119120199	59.7869	90.043	76.8182
Chr13	3407400	3408199	33.0095	60.0081	50.5263
Chr13	3612400	3612899	55.6636	85.8047	74.0385
Chr13	5349200	5349899	54.5268	85.2562	78.8546
Chr13	10880400	10880999	38.151	69.8596	59.1241
Chr13	13720700	13721199	60.4167	77.6296	46.5191
Chr13	13774100	13774699	53.5109	84.6173	88.4444
Chr13	19565800	19566499	30.755	64.0337	56.2738
Chr13	25707800	25708499	40.1252	73.1743	58.8462
Chr13	25718200	25719099	44.5658	76.3791	63.37
Chr13	26714000	26714499	38.8015	69.3742	68.4211
Chr13	27629600	27630199	52.4481	84.5249	73.125
Chr13	27745500	27746099	42.3585	73.667	70.0565
Chr13	29063500	29064099	51.4212	72.7346	39.5776
Chr13	34121400	34121899	52.0731	82.233	73.5849
Chr13	35324700	35325299	48.0462	78.8342	43.3526
Chr13	40626100	40626699	52.3533	86.2245	71.1744
Chr13	40852400	40852899	52.0833	72.364	40.3527
Chr13	41001900	41002399	33.4438	65.8297	65.9389
Chr13	50813100	50813599	61.0371	92.8179	95.1872
Chr13	51201600	51202099	28.945	60.2116	50.6361
Chr13	52201400	52202199	51.3394	82.755	65.4321
Chr13	54290000	54290499	51.5789	74.265	40.3023
Chr13	55103700	55104199	36.7561	72.41	70.5036
Chr13	56754500	56755299	48.242	75.1858	67.328
Chr13	57056400	57056899	45.9408	76.18	63.5611
Chr13	58253800	58254699	39.9127	81.343	82.3875
Chr13	58493400	58494099	56.2923	86.597	59.1973
Chr13	65156100	65156699	47.0811	78.1296	70.7865
Chr13	65559200	65559999	60.5263	71.049	33.9885
Chr13	69647100	69647599	35.8425	66.6376	55.6391
Chr13	84734200	84734699	42.5908	72.8627	51.3089
Chr13	89807600	89808099	44.9654	78.1727	69.8529
Chr13	90924300	90924799	40.3092	80.6584	79.5455
Chr13	95489600	95490099	31.8121	62.5474	52.0913
Chr13	96977200	96977899	55.4545	86.7326	74.4275
Chr13	104459100	104459599	56.577	86.8855	73.6842
Chr13	105971400	105971999	30.1143	66.9508	56.5217
Chr13	109048800	109049399	50.9572	80.9588	72.619
Chr13	111688500	111689299	47.1528	91.5675	92.0732
Chr13	117100100	117100599	47.0812	82.3934	63.2184
Chr13	119231300	119231799	48.3607	68.5607	38.5344
Chr14	19102900	19103399	36.0147	66.6374	59.7884
Chr14	19768000	19769299	48.9802	87.4837	86.5502
Chr14	19802600	19803099	36.9779	67.4046	67.6
Chr14	20340700	20341499	51.1267	88.7894	77.1812
Chr14	20391500	20392399	45.6783	79.0778	79.8378
Chr14	20792100	20792599	44.4589	82.8224	76.8025
Chr14	26911900	26912599	44.117	73.091	62.5796
Chr14	30569300	30569799	38.7201	73.3289	61.3793
Chr14	32852900	32853399	57.4348	87.9205	88.9807
Chr14	34170600	34171199	36.6197	44.171	13.4186
Chr14	37700300	37700899	59.2314	91.15	78.8235
Chr14	41671000	41671899	67.6768	81.2155	34.7935
Chr14	45308700	45309499	38.697	71.9091	66.6667
Chr14	49935100	49935599	42.8571	65.2534	34.043
Chr14	51847400	51847899	35.5785	65.7084	62.0301
Chr14	54361800	54362399	56.1561	87.2667	88.8078
Chr14	54692100	54693099	46.6948	78.4659	79.3304
Chr14	55680300	55680999	39.9133	72.1132	70.1493
Chr14	68336800	68337299	51.497	73.2706	39.2954
Chr14	68697800	68698299	44.5812	82.08	82.7957
Chr14	70440000	70441399	49.511	81.1417	83.0905
Chr14	80494500	80494999	32.8947	57.7438	25.8983
Chr14	82108200	82108899	49.6944	82.9041	76.4151
Chr14	82468800	82469499	41.6377	74.4178	66.0777
Chr14	83306800	83307499	42.8376	75.9552	67.6829
Chr14	83608400	83608899	33.5726	65.4421	58.6957
Chr14	83727600	83728099	33.1	64.6057	58.209
Chr14	86003400	86003899	43.8342	75.4652	70.9184
Chr14	89555000	89555499	45.6526	75.7212	84.6154
Chr14	89864900	89865699	32.4259	71.2852	75
Chr14	90850800	90851299	34.3667	65.5	66.4234
Chr14	91933100	91933599	48.2807	79.1867	67.3797
Chr14	92382300	92382799	46.7605	77.5954	69.3878
Chr14	92412500	92413299	59.4494	92.3077	87.8788
Chr14	94144000	94144799	40.3121	71.643	56.3025
Chr14	95969300	95970099	32.9103	66.5865	60.1476
Chr14	105249400	105249899	59.5238	90.8097	90.3226
Chr14	106329400	106329999	39.1344	71.5665	82.0084
Chr14	106458600	106459399	44.6374	78.8013	59.7222
Chr14	106462000	106462499	38.0555	68.3101	64.7059
Chr14	107383400	107383899	50.5827	82.268	81.8841
Chr14	108541600	108542099	33.2255	66.4622	68.6131
Chr14	109392800	109393299	44.2973	82.9896	72.5962
Chr14	109577200	109577799	45.7654	76.6791	70.8696
Chr14	110199600	110200499	43.3023	75.5627	71.777
Chr14	110229100	110229599	40.7407	64.368	34.0487
Chr14	110271700	110272299	33.5445	67.507	57.1429
Chr14	111536700	111537299	39.8804	71.8179	59.3272
Chr14	114115200	114115699	30.9211	56.0803	25.4176
Chr14	115043400	115044299	42.0668	77.8664	84.4023
Chr14	116934400	116934999	42.0158	75.4477	56.5056
Chr14	118338700	118339199	47.7439	81.8832	55
Chr14	121447900	121448399	42.4147	75.8809	80.2048
Chr15	6177200	6177699	39.4502	79.0528	63.8191
Chr15	14735500	14735999	47.4026	75.7604	36.492
Chr15	14808100	14808599	45.6274	81.3418	63.7931
Chr15	14825900	14826399	54.5427	88.2276	63.0769
Chr15	14832400	14832899	54.5455	82.586	50.1495
Chr15	14943700	14944199	53.3468	83.5802	62.5731
Chr15	14965000	14965799	44.5954	83.7373	66.7857
Chr15	16163100	16163699	39.9759	72.3081	61.5635
Chr15	16700200	16701099	46.9508	81.513	72.4138
Chr15	17766100	17766899	41.7465	75.2185	75.7202
Chr15	18141800	18142299	43.0927	75.2577	65.7277
Chr15	18303400	18303899	40.3748	73.7566	68.6813
Chr15	19489300	19489999	57.741	87.9111	81.9608
Chr15	19984300	19985099	46.5348	79.4363	67.0034
Chr15	20051300	20051999	38.1844	77.1765	64.7059
Chr15	23687800	23688399	38.3983	69.7393	56.2278
Chr15	23891800	23892699	50.0523	84.7508	83.0986
Chr15	25234800	25235299	56.5854	76.5949	44.204
Chr15	33916600	33917299	42.9522	76.8886	61.5079
Chr15	34524500	34524999	51.723	82.7988	68.2927
Chr15	39592900	39593499	44.8261	75.7408	70.5882
Chr15	43068500	43069199	47.7799	80.4027	80.5556
Chr15	44389800	44390499	61.4197	93.7626	88.3191
Chr15	46299400	46299999	43.9059	75.5557	57.2464
Chr15	49313700	49314199	37.959	76.6667	71.6981
Chr15	49875600	49876399	56.8112	89.154	82.4
Chr15	50565000	50565499	46.7885	77.8574	53.7143
Chr15	63915100	63915899	32.4422	66.9226	58.3541
Chr15	66524200	66524699	53.5714	88.7879	70.9402
Chr15	66525000	66525499	55.2217	86.0842	65.3409
Chr15	70200800	70201699	43.7318	76.6453	66.1818
Chr15	70811900	70812399	49.2626	84.971	81.9005
Chr15	74540000	74540899	31.6689	70.2071	54.5038
Chr15	75974300	75975399	41.8767	78.6442	81.6702
Chr15	76087700	76088299	42.3778	73.1818	60.96
Chr15	76631400	76632299	47.1174	77.231	76.8865
Chr15	77882100	77882699	38.4481	69.3023	54.7703
Chr15	78439200	78439699	32.328	62.8586	62.9032
Chr15	78760600	78761099	43.5212	73.6416	60.7214
Chr15	78761600	78762199	43.2146	74.298	68.4575
Chr15	80256900	80257399	54.4843	86.5504	83.5655
Chr15	80374200	80375199	42.2001	80.9042	64.9752
Chr15	81520600	81521099	52.2271	82.822	76.0563
Chr15	81955900	81956799	39.1538	71.9296	79.9312
Chr15	82208400	82208899	39.7067	70.8685	61.6307
Chr15	82924700	82925399	39.2089	71.6616	67.6845
Chr15	88755500	88756599	52.9564	86.5019	91.2308
Chr15	96441400	96442299	34.2402	70.8494	66.9927
Chr15	98505100	98505699	48.057	80.442	81.1146
Chr15	99427400	99428099	51.8178	83.7814	79.4366
Chr15	100837700	100838199	39.4158	69.499	58.2873
Chr15	101336600	101337099	28.9199	52.7409	21.8893
Chr15	102280500	102281299	35.1174	63.9703	65.3887
Chr16	3882700	3883199	61.3628	92.2316	87.2093
Chr16	4935200	4935999	66.8741	93.4147	93.7575
Chr16	4939900	4940599	32.915	63.8121	67.2256
Chr16	5056000	5056899	49.9536	81.8385	70.1528
Chr16	9051200	9052099	50.5078	79.1711	72.77
Chr16	15636100	15636599	49.925	81.1902	87.3606
Chr16	22119400	22120099	51.8657	83.2598	69.5853
Chr16	33621500	33622599	33.393	64.5362	55.4257
Chr16	34006900	34007699	41.0256	73.9394	63.7681
Chr16	34689400	34690199	37.1799	70.5371	62.5
Chr16	37866300	37866899	58.6949	92.1405	86.9159
Chr16	38602900	38603399	33.0366	63.7939	63.9594
Chr16	38725600	38726199	43.3221	75.8893	74.3056
Chr16	38743700	38744199	35.2739	66.7744	55.641
Chr16	39721900	39722799	49.8633	80.66	69.6875
Chr16	48243700	48244299	35.8792	69.1392	67.9887
Chr16	51675100	51675899	36.6909	67.2821	61.8834
Chr16	55622300	55622799	42.9263	73.9283	60.3774
Chr16	55854500	55855199	48.555	79.1653	82.2368
Chr16	58115300	58116199	55.3846	80.7184	43.2906
Chr16	58179400	58180099	50.3383	80.7669	81.5603
Chr16	61719000	61719799	40.9547	74.4483	65.566
Chr16	62032300	62032899	43.513	76.8453	83.8889
Chr16	63002500	63003099	36.2865	70.3931	62.0112
Chr16	63456500	63457299	39.3223	66.8636	57.377
Chr16	63653300	63653899	32.9053	64.7526	61.9469
Chr16	64320900	64321399	34.7008	73.1953	76.1006
Chr16	68384600	68385199	34.5209	66.4395	60
Chr16	69130000	69130499	43.6759	73.6773	63.3333
Chr16	70495100	70495799	39.9467	70.3302	54.0493
Chr16	73456400	73457099	40.822	74.0963	71.0145
Chr16	75728000	75728499	51.6137	82.6594	83.9357
Chr16	80557700	80558299	52.3237	86.476	83.5749
Chr16	80673500	80673999	49.0664	81.521	75
Chr16	81327400	81327899	46.6937	77.7418	78.1659
Chr16	81458900	81459399	37.0641	67.076	59.4315
Chr16	81962200	81962699	41.6905	72.6776	58.3333
Chr16	83649500	83649999	35.1956	65.6755	53.9823
Chr16	83721100	83721599	38.3695	69.0288	58.3333
Chr16	86182900	86183499	60.5263	73.7407	32.7949
Chr16	88470400	88471099	56.7878	87.5264	81.0811
Chr16	88874100	88874599	48.8485	83.7791	77.4436
Chr16	89708800	89709299	62.7782	94.97	84.3023
Chr16	90341500	90341999	49.0476	80.6548	61.4286
Chr16	91945300	91945899	58.3333	74.249	43.1951
Chr16	91989300	91989899	54.2274	86.4847	80.1829
Chr16	91990000	91990699	60.4851	89.9793	81.8004
Chr16	91993100	91993699	44.8923	75.3299	64.2292
Chr16	94786300	94786799	39.0959	70.8255	57.1429
Chr16	95905400	95905999	56.3996	91.4538	84.058
Chr16	97949800	97950699	45.7291	76.7277	80.8237
Chr17	5359100	5359899	39.6553	69.0279	52.6415
Chr17	6121800	6122499	32.7059	62.062	65.6012
Chr17	9880000	9880499	51.1144	82.0899	76.2255
Chr17	14196500	14197399	49.8989	83.4375	81.7875
Chr17	17200000	17200499	48.4474	78.5054	81.4159
Chr17	18644000	18644499	39.0894	72.3819	59.1837
Chr17	22765900	22766399	51.7931	81.8106	74.6479
Chr17	23823400	23824499	33.0774	64.8001	69.0743
Chr17	24217200	24217699	41.833	76.47	65.8537
Chr17	26276100	26276899	42.2365	70.9938	69.6721
Chr17	26936400	26936999	58.0132	88.8923	91.4347
Chr17	27553100	27553899	52.486	86.0739	80.1587
Chr17	28173900	28174999	48.9366	82.251	69.9271
Chr17	28933500	28933999	43.5968	77.6884	62.9032
Chr17	29342900	29343699	41.9369	77.0645	78.2456
Chr17	29493400	29494199	39.0722	71.4153	77.4527
Chr17	33881900	33882399	57.1414	88.0801	89.7681
Chr17	33936100	33936599	48.3663	80.6578	60
Chr17	34030100	34030899	38.1306	67.088	69.1231
Chr17	35989300	35989899	42.2033	76.1093	72.6562
Chr17	36198200	36198799	39.2787	76.3195	70.6485
Chr17	36221900	36222399	48.062	76.9499	42.3994
Chr17	36945600	36946599	36.9629	72.4406	63.9296
Chr17	39954800	39955299	61.1927	91.8132	98.2301
Chr17	40662800	40663299	58.9996	90.7514	85.6
Chr17	41023500	41024299	33.4959	65.2085	54.1219
Chr17	43255000	43255499	36.4535	67.2652	56.0976
Chr17	43606700	43607599	46.8233	84.5675	86.1272
Chr17	44160200	44160799	46.5241	76.5095	53.429
Chr17	44726500	44727399	33.3255	65.3628	63.2292
Chr17	46950500	46951899	38.9791	75.1746	78.2051
Chr17	48034500	48035099	43.1655	86.6548	75.102
Chr17	48360900	48361999	42.5449	73.2354	65.407
Chr17	48604900	48605399	41.6508	78.8579	59.2992
Chr17	48611900	48612699	32.6549	66.3117	56.3452
Chr17	54179300	54179899	44.3659	75.5356	63.5945
Chr17	56535500	56535999	37.9483	68.3192	60.8365
Chr17	56575200	56576199	53.7106	87.3102	90.4366
Chr17	56957600	56958099	38.104	71.309	62.1538
Chr17	59614400	59614899	54.6886	87.1652	88.8112
Chr17	61680400	61680999	37.8738	71.0862	60.4651
Chr17	63560900	63561399	44.3776	77.299	62.9213
Chr17	64047000	64047799	42.828	72.5091	78.1186
Chr17	64670200	64670699	57.2542	89.8709	87.5661
Chr17	65721600	65722199	44.953	75.2716	69.3227
Chr17	66664300	66664799	46.8935	79.7921	67.0455
Chr17	70870600	70871199	53.3727	83.4588	73.1707
Chr17	75638300	75639199	52.1134	81.1462	59.375
Chr17	77401600	77402099	54.5946	65.5206	34.8204
Chr17	81432600	81433199	36.0538	69.5939	62.395
Chr17	83638300	83638799	61.7144	94.0268	94.3182
Chr17	87421600	87422099	57.5906	87.8261	81.5972
Chr17	87616900	87617499	31.7336	61.8477	51.269
Chr17	87639800	87640999	39.181	73.9763	70.173
Chr17	87976300	87977299	44.848	76.5792	75.1029
Chr17	88686700	88687599	44.4891	74.1053	60.4396
Chr17	89154400	89154899	48.6683	79.0571	78.8571
Chr17	91510200	91510699	50.0849	80.2971	80
Chr17	93003200	93003799	61.4286	93.268	74.7664
Chr17	94134300	94134799	55.5556	77.2428	44.6687
Chr17	94796900	94797499	38.3676	68.7251	66.1342
Chr18	3935600	3936099	37.601	73.9581	59.8592
Chr18	4318200	4319099	62.0795	73.4872	43.0536
Chr18	5449900	5450399	40.7232	72.9753	63.8037
Chr18	6599300	6599799	50.0775	81.5875	78.022
Chr18	7044200	7044899	54.2698	88.9744	85.7143
Chr18	10601800	10602599	48.0274	76.3685	66.2338
Chr18	10612600	10613399	32.5957	66.7716	59.604
Chr18	12854300	12854899	41.884	72.5494	66.1202
Chr18	17565500	17566099	32.348	68.0721	62.5
Chr18	19727000	19727599	42.4658	67.719	34.1482
Chr18	20547800	20548399	34.3779	65.5639	59.8131
Chr18	23037300	23037799	46.8093	81.6827	70.6897
Chr18	24280000	24280899	48.2378	80.48	80.4631
Chr18	28795300	28795899	39.2443	70.7908	64.9573
Chr18	30908800	30909699	47.4279	78.1098	56.0297
Chr18	33772000	33772699	50.6111	82.4733	77.9026
Chr18	36366000	36366699	47.5087	77.5403	73.0612
Chr18	37441600	37442199	54.2033	84.3684	75
Chr18	39830700	39831199	41.2156	72.2867	63.0081
Chr18	46310500	46310999	50.1649	84.254	75.7463
Chr18	47285800	47286299	60.2279	91.8779	89.8917
Chr18	48678600	48679099	49.9333	85.7428	66.7984
Chr18	52338200	52339299	32.8647	64.9258	56.6038
Chr18	52403100	52403899	41.8018	74.4562	54.7112
Chr18	53020300	53020799	45.8015	75.7682	45.3333
Chr18	55803100	55803699	46.3222	80.2869	81.9242
Chr18	56390400	56390899	42.6482	74.4144	54.4465
Chr18	57362900	57363799	45.5369	76.1055	72.3158
Chr18	61259500	61260299	54.9953	85.8321	76.129
Chr18	66518800	66519299	49.5812	81.2502	75.6098
Chr18	66758500	66759099	53.3939	83.7805	72.5191
Chr18	72773300	72773999	63.2977	95.0294	96.2428
Chr18	74217300	74217799	36.3512	66.5562	76.2422
Chr18	77722800	77723299	38.0952	51.856	20.0778
Chr18	80192000	80193299	43.8909	79.2344	85.2301
Chr18	85908800	85909399	64.7782	94.9538	90.5172
Chr18	88148700	88149199	34.8765	67.0333	58.9041
Chr18	90019300	90019799	56.0314	88.2762	79.7688
Chr19	4263700	4264299	37.3492	69.2816	60.981
Chr19	4802900	4804199	35.4812	70.7853	77.1812
Chr19	5492100	5492799	50.8898	83.2907	83.6735
Chr19	5651900	5652499	55.1687	87.4666	76.5625
Chr19	6339300	6339799	33.3382	63.5764	62.4187
Chr19	7222100	7223099	45.9099	77.5554	59.9156
Chr19	8262700	8263199	46.1694	76.7033	59.4444
Chr19	8772700	8773299	37.8799	70.1872	64.2442
Chr19	8925900	8926599	31.7186	62.8458	58
Chr19	9424000	9424499	35.3782	68.3351	76.087
Chr19	9876200	9877099	48.9117	82.6407	84
Chr19	9877800	9878299	55.7969	90.74	91.25
Chr19	13450800	13451399	39.8352	73.0511	58.952
Chr19	13795200	13795699	33.6345	63.6948	50.3846
Chr19	15432400	15432899	49.9478	81.9839	69.697
Chr19	20137700	20138199	46.4156	78.4626	63
Chr19	28530900	28531399	35.5281	65.8483	65.6535
Chr19	36498600	36499499	45.1862	84.1212	77.1014
Chr19	38122500	38123399	42.4601	68.065	60.7143
Chr19	41006400	41006899	34.6945	65.2432	58.8462
Chr19	41338500	41339399	56.8266	72.3651	38.3461
Chr19	42698900	42699499	58.8399	89.5146	78.4543
Chr19	45261300	45262199	40.4823	70.3251	61.4693
Chr19	57068400	57068899	53.9437	84.2084	80.2521
Chr19	58079300	58079899	58.7457	90.1132	86.4641
Chr19	58240900	58241499	49.904	82.5637	77.439
Chr19	58441200	58442199	41.5653	73.6086	65.8807
Chr19	58482200	58482699	41.0927	71.6469	63.6086
ChrX	7513500	7514299	41.3265	72.8144	67.2727
ChrX	7666700	7667199	47.578	79.598	76.5823
ChrX	7725500	7726199	57.1445	89.5602	88.1459
ChrX	9481400	9481899	36.0788	69.0976	69.0647
ChrX	9717600	9718099	57.6559	88.818	74.0331
ChrX	10728000	10728599	54.1759	82.1608	72.4359
ChrX	13414100	13414599	57.1654	90.4062	56.129
ChrX	17945500	17945999	36.7347	56.67	26.2748
ChrX	19026800	19027299	38.7097	58.946	26.9517
ChrX	19994600	19995499	46.0273	76.3278	71.6846
ChrX	20645500	20645999	49.4293	80.3464	83.2618
ChrX	21286100	21286699	46.8111	77.4751	61.7925
ChrX	23099900	23100599	53.9426	85.2626	71.5789
ChrX	23619000	23619499	44.7706	75.0536	57.2327
ChrX	36718200	36718799	34.1316	72.3	62.0968
ChrX	37618000	37618499	44.9436	77.2736	69.1429
ChrX	37681400	37681899	43.9922	83.4214	84.7826
ChrX	38378400	38379199	43.175	74.3949	52.7869
ChrX	39925600	39926399	48.5043	83.2244	72.6316
ChrX	40584200	40584899	39.7076	71.8296	55.625
ChrX	45131700	45132499	50.9497	87.0803	86.9565
ChrX	45337200	45337899	53.4666	85.0037	79.1045
ChrX	45731500	45731999	45.4047	80.7419	62.3529
ChrX	46006300	46006799	48.2909	79.4864	78.75
ChrX	46335700	46336199	40.9987	72.8754	71.2871
ChrX	47241700	47242199	41.6398	76.2133	64.6552
ChrX	48367700	48369199	44.8109	85.2676	92.0578
ChrX	48456800	48457399	42.6574	73.5176	73.9535
ChrX	49970500	49970999	59.5558	90.5542	80
ChrX	51294700	51295299	40.108	70.6351	63.3987
ChrX	53790500	53791599	38.0486	73.8237	67.5676
ChrX	54224600	54225099	52.2388	68.9463	34.9091
ChrX	55496800	55497299	51.03	81.0395	72.3077
ChrX	56202700	56203599	43.4247	75.067	69.395
ChrX	58284900	58285499	29.9818	62.5476	52.7778
ChrX	59860200	59860899	49.5838	83.7246	75.9398
ChrX	61384100	61384599	46.9784	87.3377	77.5862
ChrX	61809400	61809999	43.5	74.7183	77.4194
ChrX	63484600	63485299	36.0732	69.1153	56.9061
ChrX	63531700	63532599	63.9782	95.1558	87.2
ChrX	65216300	65216799	47.1154	63.5899	30.7626
ChrX	67973200	67973799	52.8877	83.9655	64.4928
ChrX	68129600	68130099	44.8019	78.9183	60.2151
ChrX	68615600	68616099	50.0799	80.4319	80.2326
ChrX	71825100	71825799	58.5419	90.3686	83.2168
ChrX	71860300	71860799	29.5026	71.7232	61.0169
ChrX	72352300	72353099	41.6551	78.024	73.1602
ChrX	73459900	73460399	42.576	74.2874	62.9032
ChrX	75103400	75104599	44.6206	75.5877	67.515
ChrX	75466900	75467599	49.9449	80.0101	72.2222
ChrX	75758000	75758499	51.7692	81.7802	81.1518
ChrX	76088700	76089299	28.9588	68.2576	55.8824
ChrX	76782300	76782799	43.0413	76.9987	64.557
ChrX	77232600	77233199	30.7702	72.7206	59.7701
ChrX	77499400	77499899	44.7304	77.3188	72.5
ChrX	77704400	77704899	42.0592	78.3575	71.7949
ChrX	78042400	78042899	51.1218	84.7159	73.0769
ChrX	80372000	80372499	49.6782	86.7962	68.0672
ChrX	82532400	82532899	39.4761	74.5671	71.0526
ChrX	82774800	82775499	43.9338	74.2569	67.3759
ChrX	83237500	83237999	44.9524	85.802	75.4386
ChrX	83862000	83862499	47.619	69.2369	39.0167
ChrX	87345200	87345699	37.3037	68.5303	55.3719
ChrX	88607200	88607999	37.3015	76.5634	58.2734
ChrX	91157300	91157799	48.3333	85.1342	76.5625
ChrX	91342700	91343299	42.7027	68.1726	37.6529
ChrX	92168600	92169099	54.6126	85.6243	83.6957
ChrX	94539500	94540399	44.6314	77.5421	83.871
ChrX	95685300	95686099	39.5199	69.7068	60.4651
ChrX	99509200	99509999	43.4338	76.7234	66.8293
ChrX	101256600	101257499	46.2422	79.6486	70.6306
ChrX	101257900	101258899	56.4257	88.6953	89.0871
ChrX	101523800	101524499	61.406	93.6508	77.3585
ChrX	101705700	101706299	43.0525	90.8394	95.3125
ChrX	102567400	102568299	45.8844	78.8025	68.8103
ChrX	103997900	103998799	43.5437	76.7275	70.1681
ChrX	104343000	104343799	47.5917	84.0147	81.1594
ChrX	105093800	105094499	33.8107	73.1143	80.292
ChrX	108198300	108198799	60.1997	92.9983	79.3103
ChrX	109430600	109431099	40.2116	74.955	71.4286
ChrX	110574100	110574899	34.4394	72.76	54.0541
ChrX	116151800	116152299	39.8558	72.4476	63.8554
ChrX	118139200	118140099	50	62.7813	30.4629
ChrX	118144300	118145499	47.4849	64.5438	30.9959
ChrX	120155800	120156299	48.7272	80.8253	65.6566
ChrX	121875300	121875899	30.9382	61.5717	51.0345
ChrX	129682600	129683099	32.5714	63.4286	60.9756
ChrX	132986500	132986999	50.3808	82.1607	72.7273
ChrX	133106100	133106599	32.3645	64.4962	60.1307
ChrX	133812800	133813399	34.9442	56.9626	25.3059
ChrX	134425600	134426699	38.1333	59.9064	25.147
ChrX	134805800	134806299	37.0044	74.8242	68.6441
ChrX	138651200	138651699	35.0175	69.152	57.5949
ChrX	140506200	140506899	31.9719	78.8515	67.9245
ChrX	141601900	141602399	52.793	85.0494	83.0986
ChrX	142714800	142715599	45.5357	85.4579	51.9643
ChrX	143184400	143184899	33.7637	64.5743	60
ChrX	146394800	146395299	40.3009	72.3476	52.8986
ChrX	147780300	147780799	51.6667	82.8711	86.9919
ChrX	150253400	150253899	27.7323	66.0071	52.2124
ChrX	150679300	150679799	46.0777	80.048	60.7595
ChrX	150811800	150812599	51.4615	82.9929	81.6327
ChrX	151655400	151655899	36.1968	66.4913	57.0755
ChrX	152221300	152222699	33.7563	77.106	73.6264
ChrX	152440200	152441099	36.8645	67.8895	64.6154
ChrX	153962500	153963099	38.3741	70.7253	60
ChrX	159391000	159391499	53.4382	83.8195	72.8
ChrX	159397200	159398099	51.8563	83.6231	83.1579
ChrX	163796400	163796899	53.1786	83.6608	85.2459
ChrX	166482800	166483299	39.771	70.0165	67.623
ChrX	168508000	168508499	39.2157	63.8961	28.6081
ChrX	168545800	168546299	35.487	67.7983	55
ChrX	169983500	169983999	53.7037	70.6727	39.0032
ChrX	169993700	169994199	64.2857	84.5613	51.581
ChrY	1199500	1200499	49.8487	85.3489	79.0932
ChrY	2098300	2098899	41.4461	73.0814	66.4634
ChrY	2711500	2712299	48.7805	82.2727	48.447
ChrY	3843800	3844299	47.5806	72.0751	40.2224
ChrY	4164300	4164799	47.4138	68.2804	35.5664
ChrY	20831500	20832399	49.3151	62.4043	30.7403

## Sheet: Cluster 6
Additional file 3: Table S2. Locations and methylation levels of the DMRs
Cluster-6 DMR (mm10)			CpG methylation in P0.5 PSGs (%)	CpG methylation in P7.5 Kit- SGs (%)	CpG methylation in P7.5 Kit+ SGs (%)
Chr1	3361300	3361799	1.98925	32.1274	6.38298
Chr1	4783800	4784499	27.0145	60.5212	63
Chr1	5158900	5159599	31.1255	60.0309	58.2645
Chr1	5788000	5788499	28.4553	58.4481	26.1663
Chr1	9186800	9187299	30.677	60.8905	46.2069
Chr1	9799400	9799899	26.9521	59.982	59.5628
Chr1	12064800	12065499	23.0225	53.2051	48.4375
Chr1	14865100	14865599	23.4103	62.1392	34.0909
Chr1	15256600	15257299	17.6599	52.2112	44.6154
Chr1	16534100	16534799	18.3049	48.6822	37.1069
Chr1	18291900	18292599	24.2821	54.9604	60.1562
Chr1	19522800	19523599	29.2498	63.8091	57.8947
Chr1	23884800	23885699	29.6434	74.2268	47.7178
Chr1	27092400	27092899	28.6155	59.3817	47.1591
Chr1	29074500	29075099	22.8931	57.043	47.0046
Chr1	29224000	29224499	29.0449	60.4067	53.2847
Chr1	29247100	29247599	29.1604	59.6413	57.0423
Chr1	31822200	31822699	25.2525	56.7531	46.2312
Chr1	37623100	37623599	17.6581	48.8882	35.5372
Chr1	39885300	39885999	20.3027	53.1763	50.8197
Chr1	40885400	40886299	18.7134	51.406	43.5583
Chr1	45601900	45602499	8.70397	39.4695	20.2899
Chr1	47805900	47806399	23.2741	54.4365	36.2245
Chr1	49081000	49081499	32.7128	64.8938	48.4663
Chr1	49103800	49104399	24.1732	54.2308	58.6207
Chr1	50230700	50231499	22.15	52.3896	43.2314
Chr1	52024400	52025299	24.2456	54.8242	33.3333
Chr1	53451600	53452099	10.1599	41.1791	22.8155
Chr1	58422100	58422899	21.9206	56.1829	52.5896
Chr1	60920800	60921299	5.61749	35.8335	16.7442
Chr1	81797100	81797799	17.0898	52.3488	50.6135
Chr1	89131100	89131899	30.4136	60.2194	42.7614
Chr1	92701200	92701699	14.5167	44.8948	22.9839
Chr1	92919700	92920199	23.9763	54.2499	42.1166
Chr1	94418900	94419699	26.1816	57.8886	49.6269
Chr1	102307000	102307499	30.5607	63.9683	50.2762
Chr1	103599400	103599899	2.9023	45.1221	26.3636
Chr1	104881600	104882699	14.5203	49.3234	27.4016
Chr1	108603300	108603899	30.5363	62.2952	59.0361
Chr1	108887700	108888499	27.5882	62.5776	62.8571
Chr1	109317100	109317599	32.597	62.7236	41.5254
Chr1	109714100	109714599	12.6825	44.9491	37.1901
Chr1	111957100	111957599	34.5119	68.5302	40
Chr1	112402100	112402699	26.7217	62.4004	53.5433
Chr1	112476300	112476799	9.87215	40.1397	37.2093
Chr1	115435300	115435799	3.18182	38.2455	25.8065
Chr1	116957500	116958199	4.47117	33.2518	21.2963
Chr1	121369300	121369799	17.8571	31.8608	0
Chr1	122998600	122999399	6.87331	37.0702	28.9398
Chr1	129039700	129040599	5.05629	38.5027	8.28025
Chr1	136626000	136626699	16.1681	48.7516	55.414
Chr1	140587800	140588399	26.9718	59.3048	50.1961
Chr1	141114900	141115699	24.9421	54.8782	42.4437
Chr1	145965900	145966399	23.7521	55.0666	31.25
Chr1	146419900	146420699	13.8785	45.2842	33.7979
Chr1	146829600	146830199	29.9393	62.8234	57.9545
Chr1	146954700	146955299	15.3517	46.7609	47.0046
Chr1	148923400	148923899	11.3514	43.2144	55.4745
Chr1	154472400	154472899	11.4505	43.074	30.4688
Chr1	167307000	167307499	25.1234	57.1274	59.0551
Chr1	169516500	169516999	16.3295	53.295	65.2941
Chr1	175626800	175627499	21.3825	69.3538	76.9231
Chr1	180900000	180900499	18.5337	52.5834	33.0065
Chr1	185000700	185001399	28.7082	64.654	56.7251
Chr1	185062700	185063299	18.2521	50.8444	30.5825
Chr1	191013400	191014299	26.6232	73.2494	78.1671
Chr1	192856800	192857299	17.6508	55.0585	46.9636
Chr2	6327200	6327899	30.699	66.3198	73.1809
Chr2	6328300	6328799	31.7047	67.7689	68.9474
Chr2	7795000	7795499	31.0989	62.619	69.3182
Chr2	8485700	8486299	28.2554	62.0902	61.9512
Chr2	16249800	16250599	23.3949	56.981	38.2353
Chr2	19077300	19077899	19.4559	51.7922	40.4908
Chr2	19101600	19102099	21.3433	51.7794	52.0505
Chr2	21479700	21480599	26.6659	60.3101	39.1534
Chr2	23070200	23070899	18.4383	50.7836	52.9167
Chr2	24951000	24951599	18.6376	49.2284	55.3648
Chr2	25264000	25264499	19.9587	51.7979	46.6276
Chr2	25355200	25355999	35.3285	65.509	39.1431
Chr2	34650400	34650899	37.7918	70.5988	38.7435
Chr2	37199500	37200099	15.6306	45.8095	39.9083
Chr2	41608900	41609499	22.2619	53.4181	44.7917
Chr2	42030700	42031199	18.0441	50.3524	38.6831
Chr2	52677200	52677799	18.4247	49.7007	38.9831
Chr2	54258800	54259299	26.9969	63.5947	56.8905
Chr2	55224300	55224799	25.2885	59.2901	52.5773
Chr2	57058800	57059599	21.7754	54.275	29.0598
Chr2	63533000	63533499	25.7752	57.4067	49.5327
Chr2	67029600	67030099	12.0346	42.303	34.375
Chr2	69821100	69821599	20.8092	52.1344	48.3193
Chr2	72471200	72471699	26.1661	59.2103	56.0117
Chr2	72997300	72997999	24.9747	56.5971	30.8108
Chr2	74009400	74009899	25.6028	60.1338	52.1186
Chr2	75795500	75795999	25.5801	56.4646	35.7401
Chr2	77621000	77621699	37.178	67.1731	49.8721
Chr2	81599700	81600199	28.9349	59.5098	59.1667
Chr2	82122600	82123099	22.3863	55.625	45.3704
Chr2	83163800	83164299	10.0616	46.265	32.1637
Chr2	84624200	84624699	23.651	54.0005	43.9904
Chr2	84919900	84920499	16.9747	50.9917	36.7847
Chr2	86033400	86034099	17.8977	49.4992	41.6268
Chr2	86614000	86614699	37.0159	67.0248	51.6949
Chr2	86974300	86975099	28.1987	60.3471	49
Chr2	86994100	86994599	12.9524	44.5677	32.0755
Chr2	87014200	87014899	8.73016	39.453	13.2867
Chr2	88547400	88547999	24.7688	57.7057	46.6667
Chr2	88904100	88904699	10.1389	40.4701	30
Chr2	88942400	88943099	18.6843	53.6492	56.3218
Chr2	89318400	89319199	28.0524	61.5315	48.6339
Chr2	89426000	89426499	25.7694	56.6154	63.5762
Chr2	91096500	91097799	19.9487	55.0197	43.1523
Chr2	92063000	92063699	21.2906	51.8045	51.735
Chr2	97373900	97374799	39.619	74.2661	51.3245
Chr2	98969800	98970499	25.0042	56.2301	50.6667
Chr2	99248700	99249199	31.4283	65.0544	53.4483
Chr2	99499900	99500499	9.87854	40.4843	18.1818
Chr2	100307400	100307999	20.7367	56.7241	61.2903
Chr2	101111800	101112399	25.6054	62.1395	49.8339
Chr2	101112600	101113099	19.8129	50.2636	41.0959
Chr2	104579300	104580699	18.6109	55.226	43.0108
Chr2	108565300	108565799	17.5647	50.0851	41.6031
Chr2	116243500	116244199	26.8328	60.7297	59.7865
Chr2	118916000	118917499	20.1417	52.1704	57.8641
Chr2	128688100	128688599	36.5812	68.5803	49.5575
Chr2	131946100	131946599	29.3911	63.0268	43.8312
Chr2	139480500	139481099	9.51587	41.5583	30
Chr2	141520300	141520799	29.1471	64.4362	45.6693
Chr2	150684700	150685199	18.4329	53.2348	43.7008
Chr2	152155000	152155699	27.9234	63.8938	48.9914
Chr2	152339900	152340399	15.1752	50.9167	32.0683
Chr2	153582700	153583399	31.5988	59.2698	44.8476
Chr2	156095700	156096699	28.0247	68.4449	79.6469
Chr2	160658300	160658799	24.6212	62.4077	55.122
Chr2	164705100	164705899	27.0675	58.9932	53.1773
Chr2	164912500	164913199	27.6425	57.8397	45.0147
Chr2	164951000	164951999	17.3509	49.3702	40.6036
Chr2	164952100	164954099	10.5843	49.2974	46.0111
Chr2	166632000	166632899	24.9065	58.916	56.9704
Chr2	166633400	166633899	21.2964	57.9842	41.7476
Chr2	167770000	167770499	14.5973	47.4894	21.0744
Chr2	170043700	170044199	18.7396	49.3247	31.8681
Chr2	177892300	177892799	27.935	57.9532	29.661
Chr2	180026200	180026699	27.4663	63.1629	59.4595
Chr3	3754000	3754599	27.6921	59.0674	53.1429
Chr3	12488700	12489199	5.59231	38.8899	26.2376
Chr3	13569800	13570399	19.1726	54.0579	52.7473
Chr3	19201700	19202299	29.7771	60.9349	57.1429
Chr3	21224200	21224699	9.35008	39.3829	39.0625
Chr3	23098500	23099299	26.7136	57.2975	42.4069
Chr3	25197000	25197699	31.0397	62.2907	48.1081
Chr3	25462200	25462699	23.9893	56.5693	61.9469
Chr3	26089100	26089699	36.6923	70.1166	53.7815
Chr3	37643900	37644499	7.69447	41.1048	48.4375
Chr3	37704000	37704599	23.6581	55.2175	47.4849
Chr3	42934700	42935499	23.6583	56.9514	50.7463
Chr3	43408000	43408499	30.3109	61.7582	47.5
Chr3	43581900	43582799	22.987	59.2666	42.7536
Chr3	46845900	46846399	33.9584	75.8667	56.25
Chr3	47178800	47179299	20.1805	50.9886	45.6647
Chr3	51199200	51199899	34.5797	65.1522	48.5149
Chr3	56135800	56136399	25.711	57.7074	39.3382
Chr3	57272200	57272899	30.4431	64.0758	48.855
Chr3	63218600	63219399	30.1248	61.7857	63.038
Chr3	63975000	63975799	29.378	61.015	68.4211
Chr3	68525600	68526399	32.9026	63.3775	47.4672
Chr3	71345600	71346099	16.4898	48.1079	47.5904
Chr3	71802100	71802599	25.8718	57.0217	50.4505
Chr3	73189300	73189799	11.2649	44.6955	19.6491
Chr3	74386600	74387099	24.3385	54.3672	47.7273
Chr3	74392700	74393299	16.1229	46.9734	36.6516
Chr3	74977200	74977699	23.1598	63.0546	56.7164
Chr3	74983500	74983999	9.68031	40.7108	39.5939
Chr3	76326200	76326899	32.2892	63.5803	71.3514
Chr3	90526900	90527499	21.4343	51.9769	42.0495
Chr3	92079300	92079799	22.0152	52.4464	27.7174
Chr3	92718900	92719499	15.8733	48.8987	34.0909
Chr3	92957800	92958499	31.0834	62.5579	48.4536
Chr3	96559300	96561099	27.5283	59.0297	69.5742
Chr3	96704100	96705399	27.5985	60.6193	59.0164
Chr3	97208100	97209799	30.0882	62.8548	68.5451
Chr3	97751300	97751899	17.5381	46.8557	34.8762
Chr3	104555400	104555899	9.65843	40.1899	25.5556
Chr3	107237300	107237899	12.9737	44.0448	19.3627
Chr3	108187300	108188199	24.0317	58.528	58.6607
Chr3	109891400	109891999	21.3583	52.1566	43.3673
Chr3	110248800	110249299	9.58333	40.16	45.9649
Chr3	110896900	110897399	33.4549	67.802	54.5455
Chr3	111824000	111824699	26.9898	57.4662	55.336
Chr3	111908600	111909099	22.0983	55.4857	48.6486
Chr3	113916600	113917099	36.8452	69.0205	54.1667
Chr3	118043600	118044199	28.3889	62.2306	57.2115
Chr3	132951100	132951699	29.6084	60.2684	57.193
Chr3	140647500	140648399	28.6716	62.0148	60.2041
Chr3	153221900	153222899	16.6752	50.1842	43.2706
Chr3	158602800	158603599	29.9795	60.7386	58.1176
Chr4	8117200	8117999	38.422	70.431	53.8462
Chr4	11400600	11401099	12.3098	42.4784	31.8865
Chr4	16721500	16722099	23.4063	60.3247	36.1582
Chr4	27278700	27279399	21.5118	51.9127	36.9697
Chr4	28061400	28062199	24.2824	53.4785	54.0123
Chr4	28366200	28366999	13.0771	45.1804	25
Chr4	33311500	33311999	26.4438	57.2372	55.7143
Chr4	35923600	35924299	30.2311	61.3071	56.2753
Chr4	35965100	35965699	16.4414	48.0131	44.0559
Chr4	36662000	36662699	21.8746	52.4606	48.4848
Chr4	37443800	37444299	21.9962	57.1637	42.8571
Chr4	38011800	38012499	15.4152	49.8139	40.0749
Chr4	38082000	38082599	22.9504	55.163	51.9481
Chr4	38220200	38220899	34.3439	66.0551	46.25
Chr4	39191700	39192399	19.8072	50.5919	38.5382
Chr4	39753200	39753799	21.4727	57.2564	47.3684
Chr4	40720600	40721099	27.6907	61.7276	63.1148
Chr4	41093400	41093999	21.9848	52.4683	25.6983
Chr4	41326200	41327099	26.6848	57.1652	42.1955
Chr4	43416400	43416999	16.886	47.499	38.0309
Chr4	43746900	43747399	15.4245	54.8039	31.7365
Chr4	43811100	43811599	25.2985	56.5748	50.9235
Chr4	45399100	45399599	25.4794	57.1496	58.8749
Chr4	45399900	45400399	19.0234	50.8302	39.0826
Chr4	64771500	64771999	25.8407	63.363	34.8178
Chr4	67836600	67837199	26.3606	59.4362	44
Chr4	68359900	68360399	21.911	54.6471	54.4776
Chr4	69691600	69692299	6.66667	43.261	28.1818
Chr4	70736900	70737499	17.2198	49.7648	27.1605
Chr4	72010000	72010699	22.4649	55.7353	45.9459
Chr4	72597200	72597999	15.6711	48.1527	37.6238
Chr4	74698200	74698699	31.7987	62.03	42.3529
Chr4	78170100	78170999	31.3913	62.3029	49.0494
Chr4	80573500	80573999	24.2496	54.5701	55.8559
Chr4	89145600	89146199	9.75172	39.9067	44.0729
Chr4	96236100	96236999	20.4559	58.0643	49.4881
Chr4	106569700	106570399	14.4323	50.1829	49.505
Chr4	106848300	106849199	27.7579	58.1524	40.241
Chr4	107885900	107886899	5.44809	40.6787	37.9725
Chr4	112936200	112936699	32.5395	62.9588	39.5455
Chr4	113043800	113044399	21.817	52.531	44.9367
Chr4	115078800	115079699	27.5328	58.7397	46.2282
Chr4	117128600	117129099	2.65119	32.7047	23.8223
Chr4	117886000	117886499	26.1307	58.1795	59.2292
Chr4	118547200	118547899	26.1236	57.3192	53.8103
Chr4	119043600	119044899	24.2555	54.8871	38.6935
Chr4	120078600	120079299	32.3641	66.5658	53.9295
Chr4	121044100	121044899	20.54	53.4805	40.6593
Chr4	124707300	124707899	31.7432	60.5267	67.5732
Chr4	126233100	126233599	14.2658	45.6158	50.3984
Chr4	128195700	128196199	24.5011	56.0271	59.447
Chr4	128905300	128906499	24.8597	57.6561	44.2368
Chr4	132785400	132785899	26.4724	57.3642	54.5455
Chr4	135690000	135691599	35.2943	68.5803	53.9068
Chr4	141308100	141309699	10.8734	47.5576	36.8383
Chr4	142909300	142909799	28.8344	45.0858	14.0675
Chr4	144249100	144249599	12.3464	43.4027	34.2037
Chr4	147527100	147527599	13.8961	46.8801	35.9322
Chr5	6547200	6547899	22.2631	52.9281	51.5625
Chr5	13384200	13384699	30.7927	63.1832	29.1667
Chr5	13877300	13878099	29.4017	63.5634	47.9592
Chr5	18534900	18535399	27.1862	61.6283	53.0364
Chr5	21173400	21173999	20.9364	52.1526	41.7678
Chr5	24331300	24331999	35.0354	65.2851	47.2487
Chr5	24364200	24365099	28.9415	58.379	39.6396
Chr5	25611600	25612699	16.9455	49.3413	31.5528
Chr5	25772200	25773099	18.9246	51.6468	49.3631
Chr5	31250600	31251399	20.2244	50.4904	55.0505
Chr5	47401000	47401499	23.5107	57.3846	32.4841
Chr5	52871700	52872599	27.3699	61.3585	46.9352
Chr5	56621000	56621499	12.2493	49.4921	44.6154
Chr5	56733300	56733799	22.9923	56.6872	48.0769
Chr5	57371800	57372299	10.9886	41.7651	47.7912
Chr5	57394400	57395199	22.5334	57.4653	40.6977
Chr5	58032200	58032999	10.0519	42.0046	28.877
Chr5	59186600	59187299	32.9706	63.1338	43.5294
Chr5	60085200	60085899	30.8548	64.9299	61.2745
Chr5	60204900	60205399	17.2103	51.7506	40.6977
Chr5	60420800	60421499	28.3607	58.5254	52.9801
Chr5	60714400	60714899	27.8674	59.1744	43.1227
Chr5	66206200	66206799	20.5383	48.8613	22.0297
Chr5	77119800	77120299	27.3975	58.5103	43.4545
Chr5	77282100	77283299	17.2613	56.0252	67.466
Chr5	78035900	78036399	30.7573	60.8702	47.8261
Chr5	78489400	78489899	14.9177	46.2705	28.9308
Chr5	78760800	78761299	9.5783	40.7611	39.7849
Chr5	78794400	78794899	19.1527	49.944	37.037
Chr5	80951500	80951999	26.2843	64.4108	55.1587
Chr5	86038700	86039799	27.5916	58.1924	69.0945
Chr5	87241000	87241599	27.6287	60.9815	52.7919
Chr5	88555500	88556199	6.30187	38.2883	41.3934
Chr5	92940100	92940999	24.6523	59.0079	61.2583
Chr5	96119200	96119699	16.9789	54.6166	29.3478
Chr5	103828300	103828999	5.54904	36.9436	29.9839
Chr5	103833100	103834599	30.1106	74.7801	72.8507
Chr5	110103900	110104399	11.7438	45.1027	67.4973
Chr5	111860600	111861299	23.9786	62.251	47.1591
Chr5	113174200	113175099	28.0332	59.0974	53.5154
Chr5	113300900	113301499	23.8507	52.4043	34.6154
Chr5	113502500	113503099	38.1232	69.8534	53.5885
Chr5	113941900	113943299	27.9392	59.5075	66.7282
Chr5	116003800	116004399	8.24083	39.0936	20.4589
Chr5	118535200	118535999	11.7407	43.4398	42.0103
Chr5	119379900	119380399	22.3176	57.6142	49.1935
Chr5	120211200	120211899	26.7391	57.4916	38.7841
Chr5	120217900	120218499	37.393	67.5794	47.3013
Chr5	121852700	121853599	16.2574	46.1417	40.2991
Chr5	122396300	122396799	21.2103	52.6326	44.9653
Chr5	122947200	122947699	25.5268	56.7848	51.8047
Chr5	123147400	123148799	25.4933	59.4175	62.7163
Chr5	124438300	124438899	18.9913	49.405	55.5556
Chr5	131309600	131310399	38.6082	71.3006	53.0184
Chr5	131623400	131623899	18.7012	48.864	47.7778
Chr5	134185200	134186099	22.1454	55.6212	46.3679
Chr5	134513500	134514899	28.0287	60.203	51.38
Chr5	134537000	134537499	18.0589	50.0668	39.5631
Chr5	134795800	134796599	25.9474	58.8371	48.5014
Chr5	135366600	135367199	23.0949	52.2897	43.8972
Chr5	135560700	135561499	24.2264	61.4441	39.548
Chr5	135659000	135659799	32.9039	62.1014	46.7914
Chr5	136660500	136661099	35.9796	68.0647	45.5882
Chr5	136768500	136768999	28.8143	63.8288	50
Chr5	136870500	136871299	24.0641	59.1236	48.265
Chr5	137088400	137089299	35.8602	70.4675	49.3036
Chr5	137113300	137114199	19.7543	50.6022	35.0877
Chr5	139639600	139640099	30.3183	62.0973	41.7544
Chr5	139972300	139972799	32.8171	62.8278	48.4434
Chr5	140604700	140605499	30.6042	63.0232	39.3862
Chr5	142584900	142585399	38.3058	68.6414	47.7064
Chr5	142970800	142972399	19.8441	51.3827	48.2422
Chr5	147822100	147822899	35.1788	68.5969	54.7069
Chr6	7605300	7605999	19.9292	60.1547	47.907
Chr6	9586700	9587199	25.2032	56.3333	41.4894
Chr6	9810300	9810799	19.5006	51.0557	43.871
Chr6	10209500	10209999	5.4023	36.2183	12.9032
Chr6	10575100	10575999	19.474	50.7259	51.3043
Chr6	12149300	12149899	27.9221	58.8509	33.6634
Chr6	19335500	19336099	25.0565	56.2654	41.8719
Chr6	20390100	20390599	17.8033	65.2574	65.4822
Chr6	22013400	22014799	25.6381	59.7231	61.5039
Chr6	23552100	23552699	26.709	56.0262	58.9577
Chr6	25337100	25337699	2.38095	34.0237	9.40171
Chr6	28259700	28260199	9.28912	53.8145	60.7843
Chr6	38365100	38365599	32.6181	63.117	45.9459
Chr6	43779400	43780099	36.8086	68.8293	48.1865
Chr6	47121800	47122699	20.2467	72.6913	72.2689
Chr6	49792800	49793299	20.5599	53.2251	40.5316
Chr6	57098800	57099499	23.2218	60.6556	40.8759
Chr6	58090500	58090999	16.0908	47.237	39.2265
Chr6	58531900	58532799	30.1513	62.4796	61.9617
Chr6	63520000	63520699	26.2789	59.8811	39.726
Chr6	67559200	67559799	25.0889	64.9836	58.0882
Chr6	68980500	68981099	17.5225	48.7354	35.426
Chr6	71925200	71926099	29.0532	64.0545	69.8225
Chr6	75547300	75547799	18.2508	49.3077	40.3727
Chr6	76170000	76170499	36.6839	76.208	53.9773
Chr6	81911600	81912299	9.29113	45.9462	22.9592
Chr6	82734500	82735999	23.4737	65.4528	65.231
Chr6	83240400	83240999	23.2795	54.9796	40.0641
Chr6	86580000	86580799	36.2053	67.1321	43.7079
Chr6	87979300	87979999	13.0789	60.5464	45.9459
Chr6	88892500	88894099	14.9974	73.4421	77.9347
Chr6	108664100	108664599	9.61034	41.304	45.5738
Chr6	108664800	108665699	16.3403	50.2764	49.2245
Chr6	109896700	109897399	21.6742	57.6213	55.5985
Chr6	110537100	110537599	19.8392	52.0298	45.9854
Chr6	110601500	110601999	29.3451	59.647	53.6585
Chr6	114541600	114542299	17.7075	50.7514	40.4624
Chr6	114582700	114583599	16.3652	46.808	32.8302
Chr6	125373100	125373599	19.0709	49.9092	28.1741
Chr6	127145500	127146499	12.5399	47.9388	35.2775
Chr6	133634500	133634999	33.4542	66.6337	52.381
Chr6	135331200	135331799	20.3125	46.7972	13.7503
Chr6	136816100	136817399	14.5338	48.7112	46.1538
Chr6	140425800	140426299	12.0448	44.712	41.1972
Chr6	142194400	142194899	25.6273	57.4748	46.7128
Chr6	143287000	143287499	36.3302	67.6751	46.5649
Chr7	3237000	3237599	21.8072	55.8749	49.7696
Chr7	3670400	3671299	26.7065	64.3557	44.7917
Chr7	3686400	3686899	23.2455	61.5603	58.6047
Chr7	4481600	4482499	9.61407	38.7149	54.8421
Chr7	4483200	4483899	31.7659	64.3716	74.8344
Chr7	4810700	4811399	17.1993	48.9107	51.6484
Chr7	11074000	11074599	24.8177	57.3922	59.3939
Chr7	13035200	13036099	14.2099	46.423	57.2917
Chr7	15987900	15989599	31.6571	68.7997	68.6734
Chr7	15999100	15999899	13.105	59.0867	46.875
Chr7	16887100	16888099	23.0817	54.6098	50.5319
Chr7	18026800	18027499	28.8291	59.4894	56.6901
Chr7	19016000	19016499	27.4713	61.7785	50.211
Chr7	19071600	19072299	31.5118	66.2786	46.875
Chr7	19135200	19136199	17.9525	52.0352	57.9572
Chr7	19170700	19171299	25.2809	42.9308	14.6673
Chr7	19353600	19354099	14.7372	47.2184	37.1257
Chr7	19484200	19484899	36.9372	71.022	56.1102
Chr7	19779100	19779999	37.2283	68.7935	47.2892
Chr7	19815200	19815799	29.3762	63.2403	46.7822
Chr7	21017900	21018399	28.3831	62.2143	45.1613
Chr7	21217600	21218099	22.3077	52.7597	37.1795
Chr7	24473400	24473899	28.2285	61.672	56.8493
Chr7	24485300	24486199	26.1505	57.2929	45.4902
Chr7	24503200	24503999	5.914	36.857	39.2019
Chr7	24505200	24505799	31.1343	67.2723	47.7922
Chr7	24617400	24617899	27.8084	59.1721	47.561
Chr7	24729900	24730399	21.8898	52.3566	25
Chr7	25079700	25081299	22.6804	58.8536	64.4868
Chr7	25081400	25082599	3.53646	42.496	55.5935
Chr7	25224800	25226699	22.9304	62.9997	69.8518
Chr7	25338000	25338599	22.5029	53.2416	35.0478
Chr7	27280300	27281099	17.4904	49.3767	58.2734
Chr7	27398100	27398599	31.3524	61.7701	49.3274
Chr7	27657100	27657599	34.3669	65.6171	50.8393
Chr7	28209900	28210599	38.6511	70.391	53.75
Chr7	28479300	28480199	18.8517	60.0486	38.1643
Chr7	28797500	28797999	7.1959	37.2393	28.8732
Chr7	29023300	29023899	23.7779	58.5725	51.2448
Chr7	30648900	30649399	22.2863	61.1425	60.5128
Chr7	31122500	31123599	18.7673	66.0983	53.1477
Chr7	31141900	31142599	28.4591	56.7222	41.6523
Chr7	35112600	35113199	26.0383	56.3159	45.3184
Chr7	36454700	36455399	34.3436	63.3397	46.4986
Chr7	37421900	37422499	38.5388	71.0606	52.6767
Chr7	38561700	38562199	23.5608	59.9094	21.9512
Chr7	40630300	40630799	21.0831	51.743	43.1298
Chr7	43791500	43792099	11.2413	45.4264	28.6792
Chr7	44885400	44886699	25.0538	59.0865	49.7783
Chr7	44938700	44939999	19.8045	55.6799	42.9326
Chr7	45006300	45006799	27.3057	57.3482	60.0462
Chr7	45465500	45465999	20.7575	51.3882	60.2118
Chr7	45675800	45676699	24.4798	53.6786	44.4444
Chr7	45808200	45808699	29.7884	60.9165	64.726
Chr7	46860500	46860999	20.8029	39.4229	8.64861
Chr7	52369400	52369899	24.4917	59.558	44.9198
Chr7	54721000	54721799	23.1498	55.4911	52.1739
Chr7	57536700	57537499	4.31176	35.61	28.125
Chr7	58667500	58667999	17.3073	65.869	58.4699
Chr7	60710300	60710799	16.9366	48.1667	33.3333
Chr7	60757400	60757999	33.0845	72.1749	39.2308
Chr7	63825100	63825699	17.8466	49.1667	25.3012
Chr7	65813800	65814299	34.2018	65.0256	37.1429
Chr7	76035400	76036299	21.45	49.4241	39.1931
Chr7	76392000	76392499	23.7729	56.9021	43.2314
Chr7	78147200	78147799	21.7447	53.1829	27.4809
Chr7	79463800	79464399	6.2957	36.827	33.0508
Chr7	86369200	86369799	14.3532	45.5445	36.7568
Chr7	91416700	91417299	20.8195	52.1559	29.7114
Chr7	102102700	102103299	36.0302	66.3972	44.375
Chr7	102239000	102240599	24.5272	61.6267	60.0113
Chr7	103700100	103700599	20.2901	50.9372	24.8322
Chr7	105809500	105809999	8.42284	41.4714	47.3451
Chr7	115449500	115450099	25.5266	59.4146	36.8932
Chr7	115450900	115451499	21.7785	52.6063	40.3974
Chr7	126777500	126778299	28.426	56.6861	54.2506
Chr7	127024300	127024899	11.5261	43.5669	60.9562
Chr7	127092500	127093299	21.8786	55.2039	49.711
Chr7	127136300	127136799	26.4858	56.5345	37.7698
Chr7	127138000	127138499	17.7579	49.2833	30.0699
Chr7	127235100	127237299	21.1641	75.6834	79.065
Chr7	128738500	128738999	25.2235	56.3293	51.5432
Chr7	130332400	130332999	28.3971	60.7909	42.1348
Chr7	142525200	142525699	35.0836	66.4823	46.2006
Chr8	6723900	6724399	15.2537	48.9758	29.2683
Chr8	9659900	9660599	30.2086	65.3859	53.5398
Chr8	9935100	9935799	17.9656	51.2417	41.7476
Chr8	19943200	19943699	17.2939	48.2376	34.3675
Chr8	25423400	25423899	39.88	70.6697	39.576
Chr8	25752800	25753499	20.1703	53.4322	55.3719
Chr8	38028200	38028899	25.6139	60.8686	53.0864
Chr8	52381000	52381599	29.0369	68.098	62.3656
Chr8	52617100	52617699	36.645	67.5615	50.7246
Chr8	52702100	52702599	5.42506	39.4911	17.1171
Chr8	61188100	61188799	29.8535	60.5927	53.2
Chr8	63970800	63971499	21.6781	53.1193	36.5
Chr8	64051500	64051999	5.37549	36.1911	6.74157
Chr8	66018700	66019299	36.2464	68.0579	51.6949
Chr8	70432500	70433399	9.05862	45.6471	42.8986
Chr8	70600100	70600599	26.8601	60.4798	63.8806
Chr8	70602000	70602499	36.4846	71.6795	53.6842
Chr8	70701400	70701899	18.9046	55.8476	53.5211
Chr8	70803000	70803499	17.5185	47.9427	36.3636
Chr8	70836500	70837599	29.8835	63.4172	64.3502
Chr8	70912100	70912699	31.3422	64.1863	75.8621
Chr8	70915000	70915599	25.6388	62.9119	66.9291
Chr8	72496100	72497399	25.5181	57.9734	67.4484
Chr8	73905500	73906099	10.6635	43.5184	31.7757
Chr8	74301100	74301799	22.5674	74.7885	68.0272
Chr8	75214300	75215199	22.8711	53.7337	48.9924
Chr8	83999300	84000099	12.7651	47.789	48.9663
Chr8	84028800	84030599	24.8081	69.7694	61.2378
Chr8	84199400	84199899	29.2388	62.065	44.5578
Chr8	84873500	84873999	12.7995	45.0055	53.7255
Chr8	99634000	99634499	12.88	46.1861	46.875
Chr8	99996800	99997399	20.1294	52.799	42.069
Chr8	102893100	102893899	40.9398	84.3373	56.383
Chr8	105204800	105205499	9.81168	40.62	28.9505
Chr8	105357100	105357599	35.8948	70.0604	47.2727
Chr8	107084500	107084999	15.0733	49.2225	44.0171
Chr8	108959800	108960399	26.2626	51.9348	21.6923
Chr8	113638200	113639699	14.1172	48.3265	57.1797
Chr8	121274300	121275099	23.8197	60.9246	66.8269
Chr8	121466800	121467299	8.87302	43.6515	25.5639
Chr8	125844900	125845399	14.468	45.733	26.1468
Chr9	3800500	3800999	24.1518	55.5012	37.1622
Chr9	5198100	5198899	17.5552	48.7555	32.0261
Chr9	5576900	5577599	15.0543	52.5182	41.8803
Chr9	18401800	18402399	30.2685	65.6626	65.8537
Chr9	20879100	20879599	17.205	52.3968	39.5257
Chr9	21733100	21734499	31.7585	83.7992	83.245
Chr9	21794200	21795099	13.8143	44.714	46.4706
Chr9	21824000	21824699	29.3317	61.3135	56.0559
Chr9	22144800	22145599	19.8727	53.3998	43.6214
Chr9	28413700	28414199	22.0432	52.1593	40.9574
Chr9	37417100	37417699	40.0527	74.6088	53.2847
Chr9	37428000	37428499	18.4629	49.3408	32.4675
Chr9	37841500	37842099	29.4315	61.5352	58.5526
Chr9	38090900	38091799	18.3474	51.7084	52.7363
Chr9	43804000	43804499	23.2206	55.5283	33.8235
Chr9	44610000	44611099	27.8659	72.7781	82.4524
Chr9	45318600	45319099	32.5677	64.1739	38.5417
Chr9	50615600	50616199	13.8635	41.67	45.1895
Chr9	51104600	51105299	12.3152	43.5815	37.9747
Chr9	54538500	54538999	32.2151	62.5082	43.7137
Chr9	55510300	55510999	22.7164	55.8648	58.8571
Chr9	55851700	55852199	33.6151	65.6247	74.0741
Chr9	57297100	57297699	19.8085	50.3634	37.5635
Chr9	57758100	57759199	26.2079	66.4187	71.5177
Chr9	61539400	61540099	28.0178	57.658	38.2423
Chr9	65255900	65256799	32.2227	66.0101	46.2366
Chr9	67981600	67982199	28.932	58.9899	36.409
Chr9	78450600	78451099	18.9935	49.0538	45.5224
Chr9	81224000	81224499	16.1023	50.2835	36.0825
Chr9	83688300	83688799	9.49935	41.9572	28.4091
Chr9	84391000	84391599	37.8517	71.4085	53.4483
Chr9	85781500	85782099	26.0642	59.5371	31.4136
Chr9	87175600	87176699	19.969	40.6316	8.10186
Chr9	88455800	88456899	25.0272	66.3444	72.6392
Chr9	89086500	89087499	25.8143	59.9634	19.3548
Chr9	89224500	89225399	17.4203	46.4777	28.5294
Chr9	89375900	89376499	20.0362	50.8234	32.7586
Chr9	90694500	90694999	13.983	44.6018	25.1337
Chr9	92107700	92108399	31.5746	61.7374	34.7368
Chr9	95443300	95444299	37.9585	71.9861	55.5684
Chr9	101072000	101072799	19.8623	53.9101	38.0805
Chr9	101117900	101118799	27.2704	74.618	75.3501
Chr9	103498700	103499599	23.6376	55.5829	51.0827
Chr9	108463300	108464099	26.6278	58.2299	71.5044
Chr9	110288100	110288699	22.4719	42.3686	11.6425
Chr9	110864600	110865599	35.0711	71.8522	43.6202
Chr9	110983700	110984199	16.7802	49.7622	18.6636
Chr9	111080600	111081099	27.2125	58.1822	36.2613
Chr9	122740400	122740899	9.13307	40.8382	30.0926
Chr10	7679700	7680399	20.8346	50.9908	45.8498
Chr10	11509600	11510099	20.8205	51.1982	43.9446
Chr10	16065100	16065599	24.0463	63.2853	49.7717
Chr10	17914700	17916099	16.2476	49.4049	64.9144
Chr10	21999300	21999799	24.7099	60.5548	56.9364
Chr10	23459400	23460199	36.0556	69.0837	50.9091
Chr10	30316800	30317299	31.2037	63.4675	38.5965
Chr10	36913400	36914199	29.1091	59.2119	54.4693
Chr10	37526100	37526599	9.93677	40.0257	27.2727
Chr10	42503400	42503999	14.5199	52.5894	62.3656
Chr10	50200400	50200999	21.142	51.3978	27.1357
Chr10	53476000	53476599	18.7461	50.8311	37.1336
Chr10	54398100	54398699	35.4206	68.6508	51.5337
Chr10	54849700	54850499	5.92217	43.343	35.1351
Chr10	55034100	55034699	12.8189	43.1338	48.6301
Chr10	58230400	58231299	32.3993	63.6507	37.3802
Chr10	58235300	58235999	31.0697	64.2519	50.3285
Chr10	61784700	61785299	9.92508	44.026	41.7073
Chr10	67540000	67541699	5.12454	42.184	42.5139
Chr10	71515900	71516399	28.4921	61.3022	57.4468
Chr10	76025400	76026099	23.3203	56.1811	29.0859
Chr10	80606900	80607699	17.3308	48.2889	58.6703
Chr10	80649800	80650399	23.1378	56.362	37.9242
Chr10	80893300	80893899	25.1521	57.1855	44.206
Chr10	80895600	80896699	38.2762	76.2718	48.3287
Chr10	81144100	81145099	17.0442	48.703	51.0747
Chr10	81154500	81155099	18.498	49.9427	47.4206
Chr10	81181800	81182499	30.4891	61.6454	67.4713
Chr10	81507400	81507899	34.7411	66.8066	52.6316
Chr10	84527600	84528299	25.046	55.4076	53.3069
Chr10	84564800	84565299	36.2775	67.0999	51.4673
Chr10	84565400	84565899	39.4209	71.3053	47.1795
Chr10	92406900	92407499	33.3838	65.3427	47.6636
Chr10	93299100	93299699	23.9959	54.2305	47.1893
Chr10	94502000	94502599	23.4098	53.1906	32.4138
Chr10	97063900	97064399	23.6852	55.0244	46.6216
Chr10	105117500	105118299	36.786	68.9575	53.4426
Chr10	110641900	110642399	18.0556	51.209	38.2239
Chr10	117216800	117217299	24.735	55.6618	66.2708
Chr10	117217500	117217999	29.8736	65.6999	63.4804
Chr10	118001400	118001899	25.4032	46.9844	15.6344
Chr10	118957400	118958099	22.1296	55.2297	41.1622
Chr10	120976100	120976999	17.1161	57.2934	62.5995
Chr10	128806400	128806999	30.743	63.0439	65.8019
Chr11	3352400	3354099	25.4337	58.7445	67.1108
Chr11	15760700	15761199	9.31636	42.8879	38.8128
Chr11	16593000	16593499	6.55556	39.0549	31.0078
Chr11	18443700	18444199	28.5131	63.0587	58.753
Chr11	19964700	19965599	16.9644	46.0468	36.3949
Chr11	20021700	20022299	14.4091	47.5116	36.4706
Chr11	22706900	22707799	23.4544	50.5571	38.5621
Chr11	27215700	27216199	28.2176	60.1177	56.1837
Chr11	28635700	28636499	25.0408	56.6087	50.7788
Chr11	35841600	35842199	18.7661	49.4741	62.7794
Chr11	37987800	37988399	25.4845	56.8989	45.4545
Chr11	41615600	41616099	12.7147	48.5208	48.9796
Chr11	43006600	43007099	21.7107	54.0347	31.1111
Chr11	43617000	43617599	28.8867	60.8361	49.2163
Chr11	43634400	43634999	8.90166	46.4626	23.5099
Chr11	46052500	46053099	20.914	52.2191	45.5738
Chr11	48346900	48347399	20.5446	51.6649	35.5987
Chr11	48384600	48385199	12.3386	45.4306	45.9227
Chr11	50379000	50379699	25.1077	55.9877	74.7073
Chr11	51644000	51644899	16.0482	48.186	42.6171
Chr11	55836900	55837399	24.876	57.6093	39.2086
Chr11	57913400	57913899	26.3699	58.3066	36.1217
Chr11	59502600	59504399	21.4377	61.9774	68.9568
Chr11	62459700	62460299	29.9332	61.667	55.102
Chr11	68950700	68952199	20.2058	53.5618	55.7994
Chr11	70172600	70173099	23.9779	54.5288	46.4135
Chr11	74786400	74787499	14.5493	54.7487	69.9659
Chr11	75270600	75271199	27.6351	60.6008	42.0225
Chr11	76456200	76457099	25.1939	62.3605	72.4582
Chr11	77811700	77812899	28.9836	62.7517	54.7237
Chr11	79686100	79686699	29.5884	62.6712	64.5193
Chr11	82875500	82876099	36.8925	68.2625	53.1915
Chr11	84846900	84847399	28.1522	62.2998	65.9722
Chr11	85137800	85138599	29.2118	67.0601	75.1412
Chr11	94596400	94596999	16.1393	46.7509	44.0184
Chr11	95512400	95513399	29.7025	61.2645	58.1979
Chr11	102582300	102582899	18.0645	49.1504	37.5315
Chr11	103138600	103139299	8.17444	38.7574	40.0705
Chr11	103276400	103276999	25.9147	53.8799	41.2017
Chr11	103344000	103344599	35.5553	68.0482	44.2434
Chr11	103565100	103565799	24.0202	60.5946	38.5321
Chr11	105349900	105350399	12.3963	43.8572	31.9613
Chr11	116028900	116029699	24.8852	55.064	51.7413
Chr11	117967000	117967499	20.6406	57.5857	49.1857
Chr11	120312000	120312599	29.5775	59.7499	41.5459
Chr11	120618400	120619199	27.077	59.3276	55.1546
Chr11	120785400	120786299	31.4446	61.0646	59.8291
Chr12	3238800	3239299	20.6725	51.9333	49.6732
Chr12	3929000	3929699	25.1278	63.4165	55.9603
Chr12	3968200	3969099	18.0812	49.1062	44.8229
Chr12	6879600	6880099	27.6511	58.4752	59.3023
Chr12	6944300	6944999	19.2308	45.1889	14.1234
Chr12	8410000	8410499	30.7469	65.9097	44.2308
Chr12	9068400	9069199	38.3299	67.5934	48.5271
Chr12	14330200	14330699	25.0621	55.6959	57.4713
Chr12	15832500	15833399	18.0174	51.1526	29.5585
Chr12	17183600	17184799	19.5965	37.6535	5.91865
Chr12	31632000	31632499	5.43484	45.6648	34.632
Chr12	38321900	38322499	2.49849	32.7983	25.974
Chr12	45250400	45251199	22.4557	53.2688	38.4354
Chr12	46145500	46145999	12.8291	51.5674	45.1087
Chr12	51214200	51214699	10.4555	41.7609	42.9952
Chr12	54861200	54861799	17.741	49.6495	51.875
Chr12	55591400	55591999	25.2959	57.3068	41.6667
Chr12	59014200	59014799	19.5032	55.7548	54.9801
Chr12	59221000	59221499	10.6518	43.6307	28.5311
Chr12	59645100	59645899	18.2311	55.3348	38.6473
Chr12	60856400	60857199	31.6738	62.1153	67.3367
Chr12	60871200	60871699	30.2829	61.3927	58.9474
Chr12	63063000	63063899	25.0859	53.149	37.1859
Chr12	64534700	64535299	16.7615	48.9935	43.3198
Chr12	70687800	70688299	27.5794	61.8965	50
Chr12	72918500	72918999	9.64237	39.6464	20.3883
Chr12	80338700	80339799	16.2565	49.1944	55.3321
Chr12	83560300	83560799	29.7179	59.8579	65.233
Chr12	85475900	85476999	15.2142	53.6755	47.5762
Chr12	91591500	91592399	31.507	66.8278	64.8766
Chr12	93401000	93401899	26.8992	68.0808	48.4076
Chr12	96606000	96606599	28.0988	68.7617	64.8276
Chr12	100278300	100278799	12.5916	44.5528	25.8581
Chr12	105553300	105553899	23.1972	53.7626	34.8584
Chr12	106382800	106384699	29.3559	72.9112	45.0867
Chr12	106939400	106940099	23.1461	48.8138	17.4758
Chr12	110694900	110695399	29.0489	61.7516	72.9825
Chr12	111035800	111036399	20.6901	51.7677	32.3625
Chr12	112778500	112779199	14.688	44.803	22.4444
Chr12	112779500	112780399	9.04736	39.168	15.4018
Chr12	112784300	112785099	15.1843	49.736	30.7143
Chr12	114432900	114433399	30.7804	62.75	69.6429
Chr12	116398100	116398899	11.1694	47.8836	52.3397
Chr12	117325100	117325699	30.5723	67.2029	48.7179
Chr13	3608700	3609299	30.6978	63.8909	63.3588
Chr13	4854600	4855199	19.8868	51.1877	41.3793
Chr13	5331700	5332199	29.6884	62.6247	39.4366
Chr13	13425200	13425899	8.77193	39.0145	6.61538
Chr13	18055500	18055999	17.3604	50.266	28.4974
Chr13	21591100	21591699	21.4622	55.0128	49.5385
Chr13	23421700	23422199	23.4414	53.6956	59.2535
Chr13	23470300	23470899	34.7563	65.1943	47.1861
Chr13	23501500	23502199	30.7655	64.4407	45.339
Chr13	25050200	25050899	25.2114	59.482	50
Chr13	27405100	27405599	10.1442	44.613	30.4688
Chr13	27628100	27628599	30	61.7484	63.6364
Chr13	27803600	27804399	22.159	56.4661	54.8523
Chr13	33109600	33110099	33.8638	64.3363	44.2197
Chr13	33661400	33661999	27.128	57.3771	45.4874
Chr13	36104800	36106099	19.6476	51.1986	52.5735
Chr13	43327000	43327799	32.6418	61.4124	38.4752
Chr13	49654100	49654799	27.8944	64.3251	65.4971
Chr13	51451100	51451799	6.11661	37.1389	29.6552
Chr13	54851300	54851899	35.5069	68.3328	45.8647
Chr13	55320400	55320899	11.7324	42.8502	38.189
Chr13	55569000	55569699	13.703	45.7309	36.0494
Chr13	56518300	56518799	29.8337	62.4425	55.6485
Chr13	56755400	56756299	30.5834	59.1149	42.5987
Chr13	57977600	57978099	37.6809	68.9279	42.9078
Chr13	66639600	66640199	8.90929	41.1882	29.8077
Chr13	72096000	72096599	28.8784	66.7724	68.7023
Chr13	72608300	72608899	14.3087	49.1373	50.3448
Chr13	75962600	75963199	29.8537	68.5445	67.0554
Chr13	84361400	84362099	19.7338	52.8553	50.8824
Chr13	85238400	85239299	26.54	61.9951	58.6207
Chr13	85630200	85630699	12.1045	42.3216	27.673
Chr13	86726100	86726599	11.5178	42.0018	21.7573
Chr13	87023300	87024099	13.6885	43.3354	24.735
Chr13	91433000	91433699	15.0442	35.2149	3.74345
Chr13	97065500	97066099	36.309	66.5331	47.505
Chr13	99902900	99903399	16.7863	51.0893	60.396
Chr13	100104900	100105399	17.1523	51.8168	36.2791
Chr13	100612300	100612899	12.3123	39.7859	31.5589
Chr13	104767300	104768399	26.0999	59.3647	46.1159
Chr13	106230900	106231399	36.1239	69.2749	55.8559
Chr13	110069900	110070599	31.5495	79.899	77.2727
Chr13	111327000	111327799	26.2613	61.9846	34.3173
Chr13	112215700	112216399	9.46506	39.8824	19.7917
Chr13	112652900	112653599	4.43406	38.8214	24.3346
Chr13	116010000	116010499	32.9405	64.6892	50
Chr13	119795800	119796299	11.0784	46.2979	32.4415
Chr14	10660100	10660699	6.47982	37.5819	35.3846
Chr14	11443900	11444399	31.5551	65.8147	44.2105
Chr14	12940900	12941399	19.8281	49.9316	42.3868
Chr14	16148600	16149099	16.5744	56.0539	44.1048
Chr14	18398800	18399499	20.2928	53.6172	35.9223
Chr14	20242000	20242799	33.4158	64.4923	38.1188
Chr14	20659400	20660099	23.1796	56.6168	58.6207
Chr14	25661700	25662199	13.6245	45.233	41.4878
Chr14	30569900	30570899	27.0368	59.8538	48.7521
Chr14	33706200	33706799	11.8483	44.6967	22.2222
Chr14	34375000	34375499	8.95372	40.3948	16.0256
Chr14	34781400	34782299	26.8372	63.0078	53.4506
Chr14	48918700	48919199	34.1818	65.4375	37.2222
Chr14	50925800	50926799	23.6805	58.9105	59.2754
Chr14	53634800	53635299	23.8437	54.4432	39.3333
Chr14	54467600	54469199	25.702	73.6873	77.2727
Chr14	54649200	54649999	9.63658	40.6087	46.5774
Chr14	55117700	55118199	18.8474	51.5075	29.7561
Chr14	58068800	58069399	30.8909	61.4679	34.555
Chr14	65623000	65623499	28.4656	58.7374	41.3146
Chr14	70553300	70553799	10.881	42.049	19.4631
Chr14	76417000	76418399	28.2685	64.0874	68.0423
Chr14	80225400	80226099	17.3174	48.9021	32.8283
Chr14	81812200	81812699	20.8693	51.5199	42.1429
Chr14	83066400	83067299	15.6109	45.3488	44.2953
Chr14	84164400	84164999	21.1463	53.5422	36.2637
Chr14	84295600	84296199	30.8351	63.3715	46.2069
Chr14	85030600	85031299	18.804	56.4893	65.5462
Chr14	85066100	85066699	10.8771	42.0373	47.7419
Chr14	85426900	85427699	35.8831	73.4589	46.9613
Chr14	89533200	89534099	38.2384	69.1648	52.2388
Chr14	90009100	90009599	11.8899	42.4592	10.757
Chr14	90815600	90816199	30.3159	67.9076	39.0977
Chr14	91081700	91082299	6.04167	38.0456	26.9006
Chr14	91939000	91939499	29.8359	60.425	42.3645
Chr14	93987700	93988399	28.6838	66.3462	65.8031
Chr14	94993900	94994499	20.1607	53.3437	54.6053
Chr14	95299500	95300299	32.9598	65.3825	50
Chr14	96620900	96621399	25.2201	62.223	47.4227
Chr14	97526000	97526499	21.3865	55.1782	39.3701
Chr14	97997100	97997699	26.7193	59.5594	51.8692
Chr14	99442500	99442999	33.9553	64.4655	33.3333
Chr14	99709600	99710099	27.6596	47.6269	13.5435
Chr14	104363200	104363699	18.397	49.2041	33.9056
Chr14	106759300	106759799	20.058	58.1115	41.2791
Chr14	107515600	107516299	13.5923	45.8659	39.779
Chr14	108422900	108423399	30.6044	64.4106	67.2414
Chr14	108668000	108668899	28.0915	57.6624	53.5316
Chr14	108684400	108684899	12.2792	43.5003	25
Chr14	108829000	108829499	15.5758	51.2971	41.1765
Chr14	108923400	108923899	13.451	47.0082	36.5297
Chr14	109081700	109082399	24.4012	62.613	62.1359
Chr14	109270500	109271099	3.15789	38.9048	4.61538
Chr14	109940100	109940699	24.2015	61.1675	57.265
Chr14	110777000	110777799	20.3961	50.625	33.5294
Chr14	110990600	110991099	23.3882	54.1377	39.8964
Chr14	111077500	111077999	30.4016	62.1723	30.7692
Chr14	112799800	112800499	35.3914	67.9749	53.4884
Chr14	113513900	113514499	8.47287	43.1691	26.9231
Chr14	113936400	113937499	34.657	67.9439	53.6673
Chr14	114333200	114333799	30.3397	62.6969	68.595
Chr14	114630900	114631599	10.9291	45.8251	32.8244
Chr14	120440300	120440899	24.087	58.542	44.7273
Chr15	5099800	5100699	16.9158	51.5667	48.7692
Chr15	12380800	12381299	29.1646	64.0438	57.7093
Chr15	12834600	12835299	18.8781	49.435	51.3158
Chr15	14710000	14710699	34.6734	65.302	31.8549
Chr15	14880100	14880699	29.4981	67.6136	45.4545
Chr15	15213500	15214099	24.9553	58.0637	25
Chr15	15459900	15460399	23.0752	58.0335	50.3546
Chr15	15525200	15525799	19.2178	50.9843	41.9192
Chr15	17281600	17282099	4.5571	36.6062	27.0492
Chr15	19265300	19265899	33.1724	63.598	45.3968
Chr15	20312100	20312799	25.3522	58.7056	58.2031
Chr15	20910600	20911099	26.3637	63.7726	37.0968
Chr15	22216700	22217299	28.7999	63.1032	50.5929
Chr15	23046000	23046499	35.4902	67.8451	53.7445
Chr15	23376000	23376499	13.8407	47.8337	32.5581
Chr15	25485700	25486199	26.3169	56.8558	36.1905
Chr15	25575000	25575499	11.7135	48.1994	18.2898
Chr15	36610700	36611299	8.37551	38.2331	26.0317
Chr15	36928700	36929399	27.7964	63.9817	47.4093
Chr15	39835300	39836499	36.2774	69.514	54.4529
Chr15	39842100	39842599	27.5862	56.2658	25.2977
Chr15	41476300	41477099	15.5864	46.1813	19.9488
Chr15	43363100	43363599	18.7353	49.7599	50.4274
Chr15	48643500	48644199	11.4103	43.5882	45
Chr15	50546300	50547199	11.7216	36.0028	6.79894
Chr15	52218100	52218899	37.752	67.0937	43.8903
Chr15	52361300	52362099	19.9117	55.6522	35.2041
Chr15	54634300	54634799	11.9738	51.1824	58.0524
Chr15	56782200	56782699	20.361	57.4168	38.835
Chr15	60088900	60089599	28.7632	61.1176	63.6364
Chr15	63759800	63760299	9.23336	42.7665	15.4255
Chr15	63847600	63848399	24.0641	54.0878	26.9542
Chr15	65052500	65052999	37.2353	69.3606	50
Chr15	71738200	71738899	28.9761	62.7591	66.0079
Chr15	72120200	72120899	20.0572	53.6128	34.6341
Chr15	76621900	76622399	28.8449	59.7564	35.1389
Chr15	76952000	76952599	11.5092	42.1252	9.32401
Chr15	76952700	76953499	20.1737	58.3037	17.6796
Chr15	77344900	77345499	23.8113	58.5877	46.1538
Chr15	77995700	77996199	24.7665	55.0996	47.9401
Chr15	78509600	78510399	25.2785	52.9235	22.251
Chr15	78833000	78833599	31.9157	63.8132	40.5493
Chr15	79519500	79520399	22.9098	58.0979	37.9552
Chr15	79900100	79900599	10.527	46.6717	17.1348
Chr15	79939500	79939999	10.5085	36.7262	2.15662
Chr15	80984200	80984899	25.0525	57.9692	58.589
Chr15	82358200	82358899	32.0109	66.0263	32.0988
Chr15	83284300	83284899	35.341	63.6926	39.6552
Chr15	88864700	88865599	27.4011	56.546	62.8242
Chr15	91073200	91073999	23.9656	54.6559	19.1067
Chr15	91906800	91907299	20.2996	58.6813	21.25
Chr15	93189100	93189899	28.8339	63.1162	55.336
Chr15	93772400	93773099	11.2637	33.1077	2.99039
Chr15	96900300	96900999	30.2819	62.6395	20.9354
Chr15	97384800	97385699	10.3768	44.7777	45.5679
Chr15	97746000	97746599	14.0679	47.2004	46.1538
Chr15	97760800	97761999	22.9327	54.979	33.9831
Chr15	97807600	97808399	21.3356	51.4304	36.9565
Chr16	4456300	4456799	37.4945	67.5333	48.8215
Chr16	4866400	4867299	26.0134	54.9916	37.6648
Chr16	4874800	4876099	27.8058	65.962	79.456
Chr16	8972100	8972599	23.8606	55.4453	47.4432
Chr16	21696100	21696599	17.676	50.0831	18.3784
Chr16	22428600	22429299	12.1229	44.5245	38.6117
Chr16	27039100	27039899	27.6078	62.7722	47.6923
Chr16	28809200	28809699	38.7324	73.6724	50.8571
Chr16	30386900	30387399	15.3495	45.8741	55.2419
Chr16	31459700	31460199	24.472	58.4907	46.0123
Chr16	32691600	32692099	26.3292	61.7395	37.8788
Chr16	35157300	35157799	15.5804	45.6819	45.7944
Chr16	35824500	35825699	17.717	55.2223	62.4077
Chr16	48729800	48730499	14.0327	49.294	30.7692
Chr16	48808100	48808599	34.3968	68.4433	50
Chr16	49455900	49456699	11.5862	43.4409	27.673
Chr16	55817300	55818699	15.5704	62.5296	55.9354
Chr16	57882100	57883399	28.6451	59.3788	52.1088
Chr16	59867200	59867699	12.4873	45.5712	29.7753
Chr16	60990600	60991199	21.2979	51.3059	41.9355
Chr16	62026000	62026699	13.3531	43.9724	30.622
Chr16	63974400	63975099	26.3062	58.7443	47.7011
Chr16	65624200	65624799	28.1646	60.6845	55.2553
Chr16	66066600	66067099	13.3782	43.8888	36.6492
Chr16	68572900	68573399	10.4412	42.9695	34.8214
Chr16	74595800	74596499	18.7614	52.376	42.7807
Chr16	75996800	75997299	31.2727	66	41.2698
Chr16	77059900	77060699	9.39538	52.7946	35.0467
Chr16	79577300	79577899	40.3226	75.1118	42.823
Chr16	82058400	82058999	16.2549	46.8395	46.7391
Chr16	83701500	83701999	17.2675	50.4165	40.7407
Chr16	83981800	83982399	22.1519	46.861	11.8746
Chr16	84351800	84352299	6.87778	40.3678	25
Chr16	84814200	84814699	38.5674	69.3035	51.004
Chr16	87177200	87177899	30.5445	64.5355	50.7317
Chr16	88843700	88844199	12.9789	45.8067	30.6011
Chr16	90723700	90724399	20.0224	58.5682	56.2092
Chr16	90728300	90728899	17.4203	47.7304	42.2297
Chr17	8383600	8384999	27.4419	59.2023	53.9095
Chr17	12917300	12917999	22.8147	57.3239	57.764
Chr17	13887800	13888499	20.9486	50.7917	50.0709
Chr17	23557200	23557699	3.63209	34.7515	49.7797
Chr17	23559700	23560299	19.6972	52.3282	64.1399
Chr17	25434900	25435499	31.612	62.106	50.2924
Chr17	28340500	28341099	17.9644	61.3247	50
Chr17	28345900	28346699	15.2581	49.697	37.2146
Chr17	29239100	29239899	27.0602	57.5812	46.7852
Chr17	30003200	30003799	24.5528	54.5623	48.8479
Chr17	32333100	32334999	19.9966	53.7156	60.0746
Chr17	32359700	32360899	24.8209	62.1187	64.7107
Chr17	33649300	33650699	3.18933	43.1812	61.7232
Chr17	33911600	33912199	20.4423	51.0509	61.3506
Chr17	34082500	34082999	24.4941	54.9728	52.4194
Chr17	35882100	35883799	19.6987	58.8697	54.3626
Chr17	36057200	36058699	23.7278	54.41	34.0625
Chr17	38369600	38370099	32.0918	63.3625	43.8017
Chr17	40463800	40464399	29.6336	60.3199	72.8155
Chr17	41669300	41669999	16.5385	49.0568	41.9355
Chr17	45152200	45152699	26.9382	57.295	32.8814
Chr17	47369500	47370099	19.2184	51.8316	56.4
Chr17	47797200	47797799	31.2095	62.5511	41.9162
Chr17	56122800	56123299	26.5913	56.8463	48.9083
Chr17	56964400	56965099	22.3801	52.3821	43.956
Chr17	61808900	61809599	6.28165	40.3997	27.451
Chr17	66572000	66572499	23.9374	55.8064	26.6436
Chr17	70864400	70864999	28.9349	62.9402	42.3188
Chr17	72770600	72771099	26.6188	58.9388	43.0868
Chr17	74438000	74438499	6.19048	36.532	12.2951
Chr17	76835300	76835799	27.518	57.659	51.9481
Chr17	83265200	83265699	29.5242	59.9076	39.1089
Chr17	84563500	84564299	21.4693	53.5438	35.1275
Chr17	85626800	85627499	29.426	63.7996	44.186
Chr17	88604100	88604599	13.6424	43.6503	28.739
Chr17	89397600	89398399	25.3282	59.8322	52.2876
Chr17	89539500	89539999	17.0552	48.1806	31.1558
Chr17	92264100	92264799	30.454	65.45	51.0791
Chr17	92899200	92899699	11.036	43.3169	43.125
Chr17	93472200	93472999	16.5572	49.6734	45.6204
Chr18	4505200	4505799	20.7776	51.5666	41.978
Chr18	5426200	5426699	26.1468	44.5417	13.8656
Chr18	7545600	7546199	33.7923	65.3797	45.5959
Chr18	7606800	7607399	23.7529	67.7689	48.7603
Chr18	8066100	8066799	9.45879	40.0428	41.7526
Chr18	14582400	14582899	24.1379	42.2692	11.5542
Chr18	20517000	20517699	24.5903	55.0953	40.2913
Chr18	21872000	21872499	7.19827	38.3558	6.27063
Chr18	21900000	21900599	23.0114	53.4935	33.9535
Chr18	23147500	23147999	30.2895	60.6172	54.9488
Chr18	27030400	27031199	36.4607	69.5439	55.814
Chr18	30224000	30224499	30.9624	63.2841	35.3698
Chr18	33040600	33041499	5.21858	38.029	6.11205
Chr18	33175200	33175699	31.5607	62.4629	34.7826
Chr18	34737600	34738099	15.1701	47.9829	43.7209
Chr18	34767900	34769299	2.70423	35.8773	43.5104
Chr18	34863600	34864299	12.3382	43.5968	41.541
Chr18	36694900	36695599	32.1695	67.9718	66.9492
Chr18	38197600	38198299	10.0157	39.6716	37.4444
Chr18	38588900	38591299	7.51292	49.6209	50.4533
Chr18	42012900	42014699	9.43396	35.5682	3.96881
Chr18	48047600	48048199	0	32.436	14.0351
Chr18	51966800	51967599	15.5843	48.5555	37.1191
Chr18	56884600	56885099	16.3043	43.0836	9.4301
Chr18	65682500	65683199	22.3209	53.5324	42.2325
Chr18	66924500	66924999	25.5008	55.8489	30.4795
Chr18	67291900	67292699	19.2163	62.9803	55.9494
Chr18	75012600	75013399	29.4909	62.9276	60.7427
Chr18	86714000	86714699	8.4576	42.5173	34.5455
Chr18	88531500	88531999	31.0826	65.6174	62.8378
Chr19	4613300	4614099	30.9686	60.1982	67.0563
Chr19	4761600	4762199	23.8142	62.499	53.9326
Chr19	5422800	5423399	33.4606	64.5496	76.776
Chr19	5659000	5659599	19.21	50.219	33.2272
Chr19	5696500	5697299	19.083	50.1898	44.0083
Chr19	6374900	6376899	19.1586	52.4378	64.5063
Chr19	7241800	7242299	26.5288	58.3835	38.8471
Chr19	8771800	8772299	21.8937	54.5142	62.6923
Chr19	8944700	8945399	5.30635	43.0145	58.4775
Chr19	13143000	13143899	25.4348	57.8384	32.0312
Chr19	13144200	13144699	28.6364	59.8565	29.1667
Chr19	13519400	13519899	22.5411	60.6562	63.1285
Chr19	19761200	19762099	34.2272	65.283	49.6552
Chr19	20426600	20427299	10.4167	42.3578	9.7561
Chr19	24130300	24131699	12.3478	42.6999	31.1851
Chr19	24875300	24876099	21.4233	51.9279	41.8803
Chr19	25623100	25623599	14.1308	47.1378	44.3459
Chr19	31084300	31084799	24.5937	55.7637	58.8462
Chr19	35872400	35872899	13.9226	45.6383	32.8947
Chr19	40874000	40874699	21.2155	54.959	37.5
Chr19	41484400	41484999	8.60714	44.0393	34.8148
Chr19	41934200	41934699	25.5216	57.4269	58.2609
Chr19	47732400	47733299	25.1831	54.5922	55.8583
Chr19	59087200	59087699	36.9803	67.6266	49.7585
ChrX	7693400	7693899	30.1147	63.1085	51.4925
ChrX	7766300	7767199	14.5781	49.1587	48.4848
ChrX	7906000	7906499	27.5143	58.8866	64.8058
ChrX	8090900	8091399	28.7778	64.2721	33.7719
ChrX	8852700	8853399	34.4322	65.1849	44.6328
ChrX	9019400	9019999	26.3939	59.9748	50
ChrX	12294200	12294999	27.0328	65.3943	66.3934
ChrX	12927800	12928999	39.3425	73.0955	55.8897
ChrX	14685300	14686199	31.3883	56.5978	38.1579
ChrX	18258100	18258599	7.9978	38.8288	57.8125
ChrX	18764300	18765299	38.1483	70.0231	51.6224
ChrX	20419500	20419999	23.352	54.7956	49.1525
ChrX	23412900	23413399	24.2391	60.8167	60.4278
ChrX	23901600	23902099	24.3056	55.4243	61.6541
ChrX	24625400	24625899	26.5349	58.1729	40
ChrX	36875700	36876399	3.32423	35.2917	38.0734
ChrX	37838500	37839299	16.3538	45.5135	43.6416
ChrX	37901200	37902099	2.90456	29.1752	1.86988
ChrX	38300900	38301499	0	30.1515	5.95745
ChrX	40746200	40746999	18.9208	58.3205	63.5417
ChrX	44036500	44036999	18.6127	54.5519	48.7179
ChrX	45736700	45737299	5.80914	36.175	25.2174
ChrX	45987100	45987999	14.9291	46.9158	21.0884
ChrX	47551200	47551999	33.0674	64.8907	33.0396
ChrX	50375300	50375799	30.7846	62.4289	42.7136
ChrX	52272500	52272999	35.3337	66.2067	30.9859
ChrX	53579900	53580499	21.6439	60.5112	46.6019
ChrX	55375300	55375799	33.707	67.087	53.3937
ChrX	56282600	56283499	18.3164	60.4548	59
ChrX	56309500	56310099	0	32.3409	17.4242
ChrX	60549300	60549899	29.6847	80.2885	79.8611
ChrX	61184700	61185899	19.4844	49.9587	37.4486
ChrX	62159800	62160499	18.7255	52.2778	52.2727
ChrX	66930200	66930899	13.5288	45.0542	38.2353
ChrX	71197200	71197699	27.3666	60.1457	30.8219
ChrX	72699700	72700299	7.4736	44.8091	30.2521
ChrX	73353000	73353599	4.47461	36.6106	30.5147
ChrX	74211500	74211999	15.4062	45.8543	41.7989
ChrX	74367100	74367999	10.8548	41.9145	49.0148
ChrX	74477300	74477999	8.70856	52.5853	46.0674
ChrX	75142100	75142599	35.2381	72	49.6403
ChrX	78298400	78298899	10.3168	41.8892	14.9425
ChrX	78516000	78516499	21.5375	54.4365	21.9895
ChrX	79809800	79810299	17.8593	47.8992	30.3922
ChrX	80486100	80486599	36.1165	66.8998	50.5376
ChrX	80789500	80789999	25.1469	55.2943	55.8824
ChrX	82351200	82351699	23.9941	55.2944	57.5758
ChrX	82550400	82550899	30.6824	60.7354	58.0882
ChrX	83699500	83699999	21.6324	56.155	42.5743
ChrX	83834100	83834799	7.44835	38.8907	18.8172
ChrX	84416000	84416699	15.7387	49.3645	34.8624
ChrX	86367000	86367499	14.6149	47.6064	18.2927
ChrX	86980300	86980899	8.98476	42.0551	29.9213
ChrX	87287900	87288599	21.4493	57.4566	50.3268
ChrX	88740500	88740999	36.3026	70.4691	54.1096
ChrX	92062100	92062599	30.7582	61.2945	60
ChrX	92094000	92094499	16.6839	48.2427	33.7423
ChrX	92167200	92167699	21.6141	52.2214	46.6667
ChrX	92483500	92484299	2.85185	39.314	30.5785
ChrX	94547400	94547999	17.4329	49.1098	35.9116
ChrX	94649200	94649899	22.3718	57.504	49.4845
ChrX	96766400	96767099	37.6699	76.909	56.4516
ChrX	98529100	98529799	13.9137	60.4484	48.6486
ChrX	98583200	98584099	24.4686	54.1941	34.4737
ChrX	100551700	100552199	23.6557	59.7828	60.3896
ChrX	101306600	101307699	38.779	79.8852	57.0962
ChrX	101320000	101320899	24.5221	58.1275	50.4451
ChrX	101732200	101732699	17.7291	48.6468	28.3537
ChrX	103924300	103925099	12.403	49.7774	18.4783
ChrX	105144800	105145499	30.0444	64.0121	43.9024
ChrX	107298200	107298799	15.9526	45.9897	12.3348
ChrX	107891400	107892199	22.2112	53.2834	41.0853
ChrX	109330700	109331299	30.7568	66.072	65.625
ChrX	109974800	109975599	36.174	67.0192	47.0588
ChrX	110278900	110279499	6.58271	39.944	8
ChrX	113115900	113116599	19.281	52.1243	47.9042
ChrX	114539500	114539999	28.381	59.0476	26.4706
ChrX	116088800	116089499	27.3542	64.1164	55.8442
ChrX	116896500	116897299	13.6606	49.7393	38.5135
ChrX	117584000	117584499	27.7809	59.4877	46.5116
ChrX	117960400	117960999	18.7341	51.2783	31.5068
ChrX	119798700	119799199	5.36695	39.1711	14.9425
ChrX	119835000	119835499	12.0693	42.6667	7.43802
ChrX	119839500	119839999	21.9643	52.25	42.7184
ChrX	120056300	120056999	19.8065	56.3079	34.7518
ChrX	127010000	127010499	5.45132	46.1131	20.9877
ChrX	127650000	127650499	18.9029	55.0804	38.1818
ChrX	127814500	127815199	23.4971	56.3179	40.107
ChrX	129248900	129249699	7.14286	44.8021	29.6703
ChrX	131326100	131326599	22.8583	57.981	56.5789
ChrX	133812200	133812799	25.3082	60.2017	40
ChrX	142412300	142412799	3.92344	33.9997	10.241
ChrX	142550900	142551399	12.2891	47.7462	40.9091
ChrX	144310200	144311099	27.089	60.9388	51.9802
ChrX	146379900	146380499	15.6478	47.5952	36.8852
ChrX	146571300	146571799	15.6105	52.0406	34.8837
ChrX	148893900	148894499	30.0357	60.0776	69.3878
ChrX	150710700	150711499	19.6997	51.9026	39.4495
ChrX	151945000	151945499	29.3201	61.2527	55.9322
ChrX	154143100	154143699	22.2479	53.3341	49.1525
ChrX	155527500	155527999	27.4993	58.409	53.8462
ChrX	158200100	158200599	17.3994	52.5839	35.514
ChrX	159252400	159252899	29.8611	61.7753	41.4773
ChrX	159511000	159511499	19.0748	49.8508	35.8025
ChrX	160146800	160147499	16.3922	49.8577	24.7253
ChrX	160162500	160163299	35.7769	68.7987	43.083
ChrX	165330400	165330899	17.2167	47.881	40.146
ChrX	166169100	166169899	28.8697	65.5992	47.1154
ChrX	166338200	166338799	20.1034	55.2308	37.7622
ChrX	168478800	168479399	24.9958	56.7329	39.7661
ChrX	168869000	168869599	15.7989	46.3936	46.4912
ChrY	4195600	4196099	35.75	69.7431	41.3462
ChrY	6195600	6196099	24.2857	57.5946	48.2759
ChrY	39325200	39325999	25.731	68.8034	38.2242
ChrY	44568100	44568599	27.7755	58.9872	47.7876
ChrY	88335100	88335599	27.7163	57.9533	50
