# Supplementary material for: DNA methylation and gene expression dynamics during spermatogonial stem cell differentiation in the early postnatal mouse testis
Source: BMC Genomics. 2015 Aug 20;16(1):624. doi: 10.1186/s12864-015-1833-5 (PMC4546090; doi:10.1186/s12864-015-1833-5)
Supplement: Additional file 4: Table S3. — GO terms and genes obtained by the GREAT analysis. (XLSX 33 kb) [file 12864_2015_1833_MOESM4_ESM.xlsx]

## Sheet: Table S3
Additional file 4: Table S3. GO terms and genes obtained by the GREAT analysis
DMR cluster	GO terms and genes
Cluster 1	GO biological process
	Regulation of Rho protein signal transduction: Abra, Akap13, Als2cl, Arhgap10, Arhgef3, Bcl6, Chn1, Chn2, Dlc1, Dnmbp, Ect2, Efna5, Ephb3, Farp1, Pafah1b1, Prex1, Rgnef, Rictor, Scrib, Thy1, Tiam1, Trio
	Crpus callosum development: Ephb3, Pafah1b1, Ptprs, Ryk
	Actin filament-based movement: Apbb2, Myh14, Myrip, Syne2, Wipf1
	Negative regulation of activation of membrane attack complex: Cd59a, Cd59b
	Embryonic hindlimb morphogenesis: Aff3, Chd7, Dicer1, Gnas, Mecom, Mecom, Pitx2, Rarg, Zbtb16
	Mouse phenotype
	Increased cell proliferation: Apaf1, Cav1, Cyld, Dicer1, Enpp2, Ets1, Gadd45b, Gadd45g, Il6st, Jdp2, Kras, Mdm2, Mdm4, Nupr1, Ptpn11, Smad2, Sulf2, Taf4a, Tgfb1, Zfp36l1
	Azoospermia: Agtpbp1, Alpl, Apaf1, Dicer1, Dnmt3a, Gja1, Hmga2, Hsf2, Kcnj6, Nrg1, Nupr1, Pafah1b1, Prokr2, Ranbp9, Rxfp2, Stra8, Tyro3, Vrk1, Wt1, Zbtb16
	Abnormal sperm number: Agtpbp1, Alpl, Apaf1, Bcl6, Cadm1, Ccnd2, Cd59a, Cd59b, Csnk2a2, Dicer1, Dnmt3a, Exo1, Fancl, Fasl, Gja1, Hmga2, Hsf2, Ing2, Kcnj6, Map3k4, Nphp4, Nrg1, Nupr1, Pafah1b1, Prokr2, Qk, Ranbp9, Rxfp2, Slc26a4, Sox2, Stra8, Strbp, Tgfb1, Tyro3, Vrk1, Wt1, Zbtb16
	Increased hemolysis: Ank1, Cd59a, Cd59b, Slc11a2
	Abnormal bone marrow morphology: Ank1, Arid4b, Dab1, Dicer1, Ebf1, Hspg2, Mdm2, Sod1, Src
Cluster 2	GO biological process
	Stem cell differentiation: Apc, Cdon, Cenpf, Ctsl, Esrrb, Fgfr1, Hes1, Hes5, Hmga2, Jarid2, Klf10, Klf4, Msi2, Msx2, Nanogpd, Nog, Nr2e1, Pax7, Ppnr, Prdm16, Runx2, Sfpi1 ,Sfrp1 ,Ski ,Sox2 ,Sox4 ,Sox9 ,Tbx3 ,Tcf7l1 ,Tcf7l2 ,Tcfap2c ,Tcl1 ,Tpt1 ,Wnt3
	Stem cell maintenance: Apc, Esrrb, Fgfr1, Hes1, Hes5, Hmga2, Klf10, Klf4, Nanogpd, Nog, Nr2e1, Ppnr, Prdm16, Sfpi1, Sfrp1, Ski, Sox2, Sox4, Sox9, Tbx3, Tcf7l1, Tcf7l2, Tcfap2, Tcl1, Tpt1
	Stem cell development: Apc, Esrrb, Fgfr1, Hes1, Hes5, Hmga2, Klf10, Klf4, Msi2, Nanogpd, Nog, Nr2e1, Ppnr, Prdm16, Sfpi1, Sfrp1, Ski, Sox2, Sox4, Sox9, Tbx3, Tcf7l1 ,Tcf7l2 ,Tcfap2c ,Tcl1 ,Tpt1
	Mesoderm morphogenesis: Acvr1, Bmp7, Chrd, Dkk1, Eomes, Hand1, Hmga2, Lef1, Macf1, Nanogpd, Nckap1, Nog, Prkar1a, Smad2, Smad3, Tbx3, Tcf7l1, Txnrd1, Wnt3
	Embryonic axis specification: Cited1, Ctnnb1, Frat1, Nckap1, Otx2, Pcsk6, Ptch1, Smad2, Smad6, Tbx3, Tcf7l1, Tdrd5
