# Supplementary material for: DNA methylation and gene expression dynamics during spermatogonial stem cell differentiation in the early postnatal mouse testis
Source: BMC Genomics. 2015 Aug 20;16(1):624. doi: 10.1186/s12864-015-1833-5 (PMC4546090; doi:10.1186/s12864-015-1833-5)
Supplement: Additional file 5: Table S4. — Expression levels of the differentially expressed genes. (XLSX 278 kb) [file 12864_2015_1833_MOESM5_ESM.xlsx]

## Sheet: Table S4A
Additional file 5: Table S4. Expression levels of the differentially expressed genes
Upregulated in transition from P0.5 PSGs to P7.5 Kit- SGs
Genes	FPKM in P0.5 PSGs	FPKM in P7.5 Kit- SGs	FPKM in P7.5 Kit+ SGs	Fold Change (P7.5 Kit- SGs/P0.5 PSGs)
Hsd3b1	0.110368	5.81958	5.50482	52.7289
Dcn	1.16379	54.0137	35.711	46.4119
Casq2	0.212586	7.22842	4.35535	34.0023
Tcf21	0.352242	10.8394	7.82233	30.7726
Thbd	0.316261	9.63533	6.93698	30.4664
Cd248	0.255787	7.53309	4.68884	29.4506
Angptl2	0.264956	5.3155	4.10534	20.0618
Clec3b	0.39626	7.86234	6.39387	19.8414
Islr	0.611504	11.6237	7.49026	19.0084
Ogn	0.457574	8.59836	5.9789	18.7912
Igf1	0.411773	7.19155	4.64746	17.4648
Nanos3	2.40858	40.3361	6.05795	16.7468
Aard	9.5378	147.789	133.897	15.4951
Erap1	2.80163	43.2518	31.4352	15.4381
Olfml3	0.503375	7.70093	5.2592	15.2986
Prss35	2.66642	36.933	30.7359	13.8512
Col3a1	6.14837	82.661	57.8409	13.4444
Lamc3	0.774121	10.2452	6.87841	13.2346
Irf2bp1	1.2061	15.9313	12.8977	13.2089
Neurog3	1.07165	13.6807	6.64838	12.766
Pde4c	1.61871	20.322	5.16069	12.5544
Col1a1	8.67669	106.868	65.3229	12.3167
Col1a2	7.36332	90.3798	61.107	12.2743
Hmgn5	4.7491	58.0869	20.4948	12.2311
Gsta3	1.48012	18.0483	9.34912	12.1938
Cldn11	2.20855	26.3221	25.0588	11.9183
Gamt	1.6145	18.8603	14.5661	11.6818
Htra3	1.74008	19.911	16.6767	11.4426
Chtf18	4.42088	49.659	52.3613	11.2328
Lrrc17	0.617885	6.9401	5.45073	11.232
Sema6c	2.24148	25.107	28.5391	11.2011
Bgn	3.15796	34.7989	23.8535	11.0194
Wfdc10	3.24601	35.6186	31.4362	10.973
Amhr2	2.91691	31.2883	28	10.7265
Cxcl12	2.51621	26.2505	10.2439	10.4326
Adamts5	0.666339	6.92633	5.04568	10.3946
Cst9	8.41763	84.4151	70.5117	10.0284
Slc26a7	0.797708	7.93889	7.55822	9.95213
Ltbp4	3.17048	30.865	22.2794	9.73512
Shbg	1.17623	11.2189	11.2774	9.53802
Flna	4.7747	45.3499	35.379	9.49796
Sfrp2	8.58811	81.4669	28.962	9.48601
Tmem35	0.778866	7.32751	6.20845	9.40792
Clec12b	1.30143	11.6277	10.3763	8.93456
Hba-a2	1.10006	9.68292	3.92153	8.80217
Tapbp	6.35497	55.6493	23.0552	8.75682
Stra6	0.998211	8.72824	8.12736	8.74388
Plscr3	1.11703	9.75018	7.11388	8.72866
Ppap2b	2.25814	19.6359	12.7721	8.69561
Nanos2	0.925164	7.87605	0.400037	8.51314
Rhox8	3.13845	26.7003	21.9189	8.50748
Fam136a	6.8763	58.224	93.7923	8.46734
Aurkb	5.27584	43.5852	56.5338	8.26128
Gpr37	1.01215	8.3311	7.57177	8.23109
Ppt1	4.64777	37.9566	35.482	8.16663
Tmem132c	1.55011	12.6215	2.45684	8.14233
Sfxn3	1.08044	8.75237	6.18983	8.10075
Mgp	2.07641	16.7865	10.9577	8.08439
Phf11d	1.20133	9.63704	6.11833	8.02198
2610524H06Rik	7.22675	56.8492	52.0763	7.8665
Dkk3	1.91112	14.9974	4.72944	7.84744
Parp10	0.847634	6.60404	1.98962	7.79115
Igfbp6	3.7033	28.8386	10.6413	7.78727
Gstm2	25.7746	200.12	170.023	7.76423
Psme2	23.9826	185.875	156.477	7.75041
Gja1	5.20642	40.1684	33.9074	7.71517
Cst12	14.3929	108.679	92.8778	7.55088
Smpx	1.22995	9.24009	7.65064	7.51257
Tmsb4x	9.13996	68.0022	55.3511	7.4401
Sparc	25	183.311	143.028	7.33244
Daam2	2.51636	18.3487	19.5996	7.29176
Ttyh1	2.54847	18.2271	18.0711	7.15217
Wfdc1	0.888989	6.34611	4.27593	7.13857
Zbtb16	12.6955	90.5874	28.9328	7.13539
Fus	37.9027	267.973	319.577	7.07002
Mro	3.60785	25.4933	23.368	7.06606
Oasl2	1.89557	13.2909	3.14856	7.01156
Slc52a3	1.37744	9.59848	9.15276	6.96835
Lrrc14	2.31106	16.1038	24.7047	6.96814
Arhgef15	3.11801	21.6979	2.49745	6.95889
0610011F06Rik	2.24211	15.4925	13.973	6.90979
Ctsa	4.89803	33.5549	21.6779	6.85069
Erbb2	3.06069	20.9187	35.8462	6.83464
Eln	3.10486	21.1989	15.9275	6.82765
2010005H15Rik	1.89482	12.862	3.46908	6.78798
Beta-s	7.0148	47.5959	19.8218	6.78507
Mmd2	3.05579	20.5408	17.6992	6.72193
Lzts2	4.71041	31.6378	14.9648	6.71657
Wnt6	2.60255	17.4619	15.1741	6.70953
Clu	39.5853	265.173	232.736	6.69877
Mypop	2.2791	15.1502	2.61093	6.64745
Slc16a13	1.24729	8.28501	2.97173	6.64241
Myl9	4.91014	32.5585	21.7031	6.63087
Gyltl1b	14.1538	93.0631	18.5707	6.57513
Dpt	1.1322	7.3151	4.95316	6.46096
Pcyox1	3.32501	21.4497	28.1539	6.45102
Rasa3	4.60455	29.6016	11.4123	6.42877
8030411F24Rik	1.26839	8.1053	7.68608	6.39023
Smoc2	10.1653	64.8551	18.5221	6.38005
Prdx2	17.531	111.311	96.2121	6.34938
Zfp239	1.16553	7.39922	6.53811	6.34837
Aldh1a1	12.8963	81.8091	70.6651	6.34361
Rspo2	3.77765	23.9111	2.66662	6.32962
Serpina5	1.86894	11.8227	10.2522	6.32589
Nrm	1.10171	6.96771	7.01566	6.32445
Sema3c	1.59987	10.0674	9.49216	6.29264
Jam2	1.35627	8.38022	7.45328	6.17887
Bckdk	3.31425	20.4273	21.788	6.16348
Slc25a10	1.0486	6.39226	4.34177	6.09599
Slc52a2	1.72819	10.5307	10.1724	6.09349
Gstm1	24.6325	149.534	129.422	6.0706
Brwd3	4.71988	28.463	6.56096	6.03045
Lin28a	18.8361	113.377	63.4404	6.01913
Dhh	3.19285	18.82	16.4908	5.89442
Sapcd2	1.62932	9.60271	9.64294	5.89369
Foxc2	3.93364	22.972	1.56814	5.83988
Mogs	5.71714	33.2339	41.6342	5.81303
Gprc5b	1.29898	7.47948	7.21932	5.75796
Kazald1	3.30011	18.9505	16.5043	5.74238
Col6a3	1.24731	7.12623	4.96868	5.71328
Nrbp2	2.88742	16.4871	14.5936	5.70998
Cdc42ep4	5.52904	31.4957	18.7103	5.69641
Acta2	4.58058	26.0736	16.833	5.6922
Acaa1b	1.66342	9.43017	5.77826	5.66915
App	8.67557	48.9952	51.7374	5.64749
Cldn26	2.68174	15.137	13.7568	5.64447
Cenpm	3.20353	17.945	13.6135	5.60163
Snx33	3.04335	17.0287	7.58347	5.59538
Efhd1	2.5443	14.2065	14.5689	5.58366
Wls	1.27047	7.04175	6.15475	5.54263
Marcks	3.03613	16.716	13.4425	5.50569
Itm2a	4.4089	24.1902	17.4742	5.48667
Rpl41	307.554	1680.86	1623.41	5.46525
Mocs3	1.6348	8.92468	8.1306	5.45919
Nr5a1	2.70778	14.7613	14.5966	5.45144
Rasl12	2.6535	14.4264	14.3146	5.43674
Wdr83	2.43296	13.1794	11.003	5.41702
Fbn1	2.15403	11.632	11.1603	5.40011
Kctd14	4.36882	23.5724	21.0645	5.3956
Mki67	8.78159	47.3123	68.8783	5.38767
Lpar3	3.25082	17.4926	4.33475	5.38098
Defb19	15.2983	81.849	71.2051	5.3502
Aga	2.62869	13.9732	13.6932	5.31565
Id2	1.28101	6.80421	8.91635	5.3116
Znhit2	2.46086	13.0517	11.6817	5.30371
Glb1l3	1.47062	7.79665	3.76614	5.30161
Kif24	1.77891	9.42789	7.79435	5.29981
Edn1	1.36636	7.2399	7.44026	5.29868
Scx	1.18238	6.25164	5.92592	5.28734
Vwa5a	1.23296	6.51841	5.11305	5.2868
Crlf1	4.8173	25.4519	15.1564	5.28344
Fthl17	1.54545	8.14635	6.08446	5.27118
Casp2	9.56876	50.4154	41.7423	5.26875
Gpx8	2.06929	10.8959	7.65174	5.26553
Cd200	1.54049	8.1032	5.6133	5.26014
Sox3	13.8527	72.7613	80.4755	5.2525
Lage3	5.20796	27.3282	25.4803	5.24739
B3galt6	1.22513	6.38301	8.32013	5.21007
Hbb-b1	1.96091	10.1971	3.94385	5.20019
Gm2a	2.79851	14.4049	11.9277	5.14735
Rgs2	1.74267	8.96284	9.64595	5.14317
Sphk1	6.94591	35.713	4.41339	5.14159
Isyna1	49.5133	254.514	195.03	5.14032
Psmb10	5.69065	29.2278	13.8865	5.13611
Ccnb1	23.9147	122.758	152.403	5.13316
Serinc5	11.7637	60.3654	28.8753	5.1315
Pspc1	11.9969	61.5311	73.0141	5.12892
Atp1b2	8.9076	45.6455	40.7272	5.12433
Pfas	14.0363	71.5254	95.3324	5.09574
Espl1	8.45685	42.8609	43.1043	5.06819
Birc5	8.79418	44.2899	64.043	5.03627
Cyp26b1	2.05385	10.3406	11.3716	5.03474
Galk1	13.798	69.1165	104.885	5.00917
Cdca5	11.298	56.5323	59.1145	5.00374
Nfix	2.911	14.5361	12.3707	4.99351
Rnf157	4.67447	23.284	19.3227	4.9811
Kif2c	9.64344	47.9247	56.8823	4.96967
Pigm	1.69149	8.40569	9.84718	4.9694
Ccdc28b	2.50402	12.4249	8.40766	4.96198
Cbx1	8.1959	40.6672	49.7888	4.9619
Timp2	2.09356	10.382	7.24664	4.95902
Pnkp	3.69734	18.2996	13.1501	4.9494
Adora1	1.56315	7.73067	6.94925	4.94557
Tnfrsf12a	2.90918	14.3486	15.3285	4.93218
Ubqln2	4.69712	23.1201	26.8411	4.92219
Slc10a3	2.53347	12.4364	8.90106	4.90884
B4galt1	8.01262	39.1791	13.3276	4.88967
Troap	2.07041	10.1183	9.10525	4.8871
Inha	15.0541	73.0963	63.0054	4.85557
Tbcc	2.48138	12.0084	11.023	4.8394
Lmnb2	2.69522	13.0388	13.8318	4.83775
Gpm6b	1.7368	8.4018	5.05593	4.83752
Eid2	4.52456	21.8864	33.7924	4.83724
Zfp703	1.96824	9.50589	3.17815	4.82964
Gm5506	1.80709	8.70397	4.59293	4.81657
Serpinf1	2.44465	11.7708	8.97809	4.81492
Stra8	10.0445	48.1294	378.607	4.79162
Rrm2	6.83255	32.7105	35.1488	4.78745
Lhfpl2	3.99031	19.1012	4.05941	4.7869
Exosc4	3.2878	15.724	16.6206	4.78253
Flnb	4.88041	23.3202	12.1908	4.77833
Tmem30b	1.6073	7.65982	1.16813	4.76564
Igfbp7	5.73418	27.3108	20.9344	4.76281
Chchd5	1.84729	8.73812	7.38684	4.73024
Atxn7l3b	12.2033	57.542	58.5499	4.71528
Rab3a	4.10607	19.3487	6.79834	4.71222
Vsig10	3.95845	18.6303	8.5229	4.70646
4732415M23Rik	2.68076	12.6147	27.2559	4.70564
Crebzf	3.23463	15.2192	16.3683	4.70508
Hsd17b3	4.03114	18.8835	17.1657	4.68441
Id3	2.49099	11.6572	9.03746	4.67975
Shcbp1	3.18134	14.876	17.3389	4.67602
Zfp462	8.1752	38.1651	7.6561	4.6684
Idnk	1.59559	7.43719	4.17666	4.66109
AI848285	2.4121	11.2196	11.9993	4.65138
Tmem200b	3.25394	15.1252	18.5119	4.64827
St3gal1	2.46989	11.462	8.55339	4.64069
Tspan7	1.39823	6.48271	7.36993	4.63637
Kitl	3.44793	15.9668	14.4545	4.63084
Tuba3a	92.7456	429.087	442.467	4.62649
Ccna2	16.3549	75.4235	93.4917	4.61168
Wbp5	17.1681	78.7538	63.1758	4.58722
Mid2	1.43724	6.59188	3.72857	4.58649
Tmem184a	9.66702	44.3335	39.9429	4.58606
Tlcd1	2.47747	11.3179	14.0799	4.56833
Foxf1	11.4809	52.447	4.68701	4.5682
Ptma	256.688	1171.48	1554.35	4.56383
Coa3	8.04564	36.6786	39.011	4.55882
Shmt2	17.7655	80.6819	70.6591	4.54149
Cd34	3.39761	15.4036	11.1368	4.53366
Gatm	12.7406	57.3277	58.6199	4.49961
Polr3h	7.34928	33.0262	29.945	4.4938
Abca7	1.877	8.43415	4.84389	4.49342
Tmem245	2.90823	12.9819	12.8655	4.46385
Tfap4	3.56159	15.8868	14.7372	4.46059
Usp27x	1.60605	7.1585	9.02028	4.45721
Exosc5	10.8684	48.4268	46.8266	4.45574
Pdgfra	3.31388	14.7535	9.63022	4.45203
Lpl	2.43716	10.8012	9.06068	4.43188
Psmd7	38.8678	171.986	59.4619	4.4249
Fut10	5.42159	23.9825	9.91675	4.42352
Cd81	16.4	72.2796	91.5053	4.40729
Them6	2.57803	11.3573	24.1483	4.40542
Fbxo5	4.24914	18.706	24.0322	4.4023
Hadh	7.23849	31.8136	27.9144	4.39506
Cdca7	32.2114	141.373	135.613	4.38891
Fbxl14	5.25525	22.9802	18.6057	4.37281
Gata4	5.07637	22.1019	20.129	4.35388
Nt5e	1.62998	7.09534	6.84214	4.35302
2700094K13Rik	57.2606	249.214	215.432	4.35228
Capns1	11.2057	48.766	37.5491	4.35189
Cirbp	51.7529	224.854	218.107	4.34476
Pramef12	30.6892	133.285	78.3912	4.34306
R3hdm4	3.44743	14.9549	19.3562	4.33799
Basp1	5.1687	22.4029	19.9925	4.33434
Exosc7	11.3431	49.1322	48.9035	4.33146
Lama2	2.54416	11.0058	7.91524	4.32591
Zc3h7b	14.6409	62.9687	55.2081	4.30088
1810009A15Rik	11.845	50.9367	57.4256	4.30027
Ckap4	6.61663	28.4465	45.7585	4.29924
Stmn1	130.602	559.637	761.419	4.28506
Spc24	4.39627	18.7715	27.3911	4.26987
Ddx11	4.89227	20.8728	19.8283	4.26649
Mgst1	5.50139	23.4479	20.528	4.26218
Mri1	3.24485	13.8189	14.3677	4.25872
Akr1cl	6.21241	26.4502	24.2584	4.25764
Rangrf	17.3724	73.9047	72.3177	4.25414
Cklf	1.83575	7.8094	8.8982	4.25407
Anxa5	4.76116	20.2438	16.3279	4.25186
Txn1	14.1855	60.2694	66.4688	4.24866
Ier2	11.208	47.6153	34.8	4.24833
Sh3bgrl	3.29149	13.9749	11.2906	4.24577
Orc1	6.29261	26.7063	36.1759	4.24407
Slc16a11	3.2889	13.9373	3.66308	4.23768
Fbxl6	13.2844	56.2949	62.2535	4.23767
Wt1	4.06449	17.2182	17.6864	4.23625
Cdk1	5.24409	22.2017	22.3228	4.23366
Tyro3	12.9044	54.5342	47.6342	4.22602
Obsl1	3.76163	15.8459	15.9933	4.21251
Zfp422	2.09625	8.79976	10.2598	4.19786
Mdk	10.0241	42.0173	34.347	4.19163
Fndc5	2.66847	11.1811	10.3673	4.19008
Pkd1	2.79353	11.7032	13.9257	4.18939
Zfp275	2.61019	10.9299	10.9265	4.1874
Prmt6	3.91239	16.3303	13.6741	4.174
Fam173a	7.51895	31.3493	22.8554	4.16937
Zfp408	2.6657	11.0813	11.0087	4.15699
Amigo1	1.73049	7.19305	7.55061	4.15666
Cpe	14.7477	61.2659	56.9559	4.15427
Nfkbid	1.68263	6.98828	7.89285	4.15319
Cenpa	21.2429	88.0986	92.4054	4.1472
Zfp553	6.85298	28.3951	22.4331	4.14347
Taz	4.47918	18.551	12.5735	4.14161
Pofut1	2.34879	9.72663	13.1783	4.14112
Sox9	2.53289	10.4849	9.39639	4.1395
Dtd2	1.79787	7.43297	9.61233	4.13432
Zfp936	3.02493	12.4952	10.6871	4.13074
Exosc6	4.17893	17.2543	18.8493	4.12888
Gpc3	5.75635	23.7027	19.1316	4.11766
2310045N01Rik	3.66909	15.0999	13.3005	4.11543
Plk1	8.0491	33.119	50.6966	4.11462
Cenpi	3.15702	12.9646	15.0882	4.10659
Dgcr8	12.918	52.9117	21.4964	4.09597
Elovl2	5.53327	22.664	24.7888	4.09595
Snapc3	6.27775	25.7075	30.2254	4.09502
Suv39h1	14.9856	61.2194	48.9439	4.08522
Parpbp	2.23488	9.12841	11.5464	4.08452
Chp2	3.81421	15.5601	12.9902	4.07951
Tktl2	3.72083	15.162	12.2611	4.0749
Top2a	28.8101	117.273	134.842	4.07055
Slc25a35	2.03548	8.28515	5.11535	4.07037
Rnaseh2a	10.2902	41.8684	36.9945	4.06876
Eppin	1.89262	7.69658	4.74014	4.06663
Tead2	12.5585	51.0124	58.5039	4.06198
Tmtc4	11.4576	46.48	35.9796	4.0567
Ptrf	4.77037	19.2924	15.2428	4.04421
Pars2	2.27989	9.21832	8.00795	4.04332
Psmb3	52.5632	212.24	273.776	4.03781
Slc50a1	3.1326	12.6194	11.8646	4.02841
Cenpf	14.3728	57.7993	88.1482	4.02144
Mpv17l2	7.14877	28.738	25.7447	4.01999
Zfp36l1	14.9061	59.8548	25.2737	4.01546
Echs1	5.71032	22.9168	20.465	4.01323
Prr12	7.6173	30.5348	31.2969	4.00861
Entpd2	2.87235	11.4837	6.99925	3.99802
Exo1	5.58844	22.3333	24.6493	3.99634
Irf3	5.7146	22.7119	17.4562	3.97436
Ddah2	5.75202	22.847	12.3306	3.972
Sparcl1	2.69455	10.6915	7.70992	3.96782
Aspm	4.42865	17.543	20.1032	3.96125
Ska1	1.75162	6.92511	6.76535	3.95355
Plekhg2	14.3971	56.918	41.6323	3.95344
Ift52	5.00004	19.7511	20.4113	3.95019
AI462493	4.46321	17.6278	17.3693	3.94958
Gins2	5.15003	20.3259	23.2814	3.94675
Tia1	2.87999	11.3542	12.8694	3.94244
Tmem161a	3.55588	14.0165	11.3429	3.94178
Sssca1	9.19289	36.1436	33.4489	3.93169
Atpif1	56.9463	223.878	160.313	3.93139
Haghl	2.06049	8.09452	6.00317	3.92844
Babam1	10.9889	43.1637	43.0733	3.92794
Zfp771	1.88631	7.40198	6.65261	3.92405
Spock2	6.43175	25.1619	24.3494	3.91214
Cep55	9.257	36.1897	47.7255	3.90944
Gnpda1	4.8878	19.1057	20.3166	3.90885
Zmym3	30.8279	120.28	58.9552	3.90166
Mpi	5.10332	19.9086	19.1009	3.90111
Cd274	3.34365	13.0278	2.51977	3.89628
Ccnb2	17.2696	67.1374	53.5062	3.88761
Pdha2	4.17521	16.1928	13.7431	3.87832
Rbm12	35.9181	139.144	141.559	3.87392
Cited2	11.1498	43.1631	20.3269	3.8712
Ifitm2	5.98186	23.1423	15.3585	3.86875
Mpnd	3.25084	12.5273	7.6074	3.85356
1110038F14Rik	9.7088	37.3987	25.3843	3.85204
Rpusd3	3.00855	11.5839	7.40497	3.85033
Gfpt2	5.27016	20.2867	3.46268	3.84935
9530068E07Rik	16.6246	63.8836	64.9774	3.84272
Pdzd11	4.76058	18.2919	14.1896	3.84237
Lmnb1	16.0988	61.8069	88.0509	3.83922
Irf1	15.8277	60.6483	34.1644	3.83178
Etnk2	6.21972	23.7398	23.7675	3.81686
Tuba3b	89.358	340.663	334.817	3.81234
Vps18	3.23745	12.3349	11.7319	3.81007
Depdc1a	2.73257	10.403	11.3415	3.80704
Tyms	2.83539	10.7811	10.5487	3.80233
Mme	2.17965	8.26865	5.91001	3.79357
Zfp846	3.72015	14.1078	6.2586	3.79227
Trp53	14.8211	56.1478	57.5075	3.78837
Tmem203	2.34927	8.89015	11.0399	3.78422
Slc38a7	2.51154	9.50419	4.42442	3.78421
Mfsd5	11.3206	42.7813	39.8476	3.77907
Mfge8	35.1191	132.684	79.0653	3.77812
Mutyh	3.14989	11.8946	12.8906	3.7762
Sall1	7.01904	26.5024	6.6029	3.77579
Inhbb	4.2887	16.1609	14.8845	3.76825
Ell3	5.93911	22.3679	3.68576	3.7662
Efemp2	8.35749	31.4502	24.8683	3.76312
E2f8	1.81406	6.82518	8.10533	3.76238
Knstrn	3.16875	11.8948	12.9573	3.75378
Rab8a	5.42066	20.3464	22.7924	3.75349
Aebp1	7.01617	26.3022	14.2907	3.7488
Cxxc5	15.3358	57.4747	46.3691	3.74775
Bcl9l	3.79522	14.212	17.4717	3.74471
Pdf	5.22682	19.5439	17.5764	3.73916
Ammecr1	4.13569	15.4547	18.5497	3.73691
Pomgnt1	4.06275	15.1533	20.6083	3.72981
Nucks1	8.01332	29.8838	28.0399	3.72927
Ndufc1	33.4802	124.664	126.805	3.72351
Cmtm3	2.71869	10.0562	8.0241	3.69891
Trappc1	15.2782	56.508	52.83	3.6986
Dnajb3	5.06242	18.7191	17.7138	3.69766
Cnpy4	5.08313	18.791	23.8666	3.69674
Tiprl	3.07065	11.3322	9.28239	3.69049
Rpusd1	8.28473	30.5148	21.0546	3.68326
Arid5a	1.87087	6.88282	7.27505	3.67894
Kif20a	14.8022	54.4418	60.6195	3.67795
Dtymk	20.7099	76.1407	63.5445	3.67654
Mcm10	8.86752	32.5774	22.5337	3.67379
Zfp420	2.62129	9.62437	8.30624	3.67162
Rnaseh2c	9.81725	35.9527	49.653	3.6622
Yif1a	1.88543	6.9004	6.26822	3.65985
Nono	35.1385	128.592	89.8138	3.65958
Phpt1	16.0611	58.7059	69.5794	3.65516
Arxes2	3.82911	13.9324	17.4183	3.63855
Pxt1	4.5729	16.6303	4.45215	3.63671
Cbln2	2.77822	10.096	0.913879	3.63398
Bola1	4.37698	15.8956	9.48491	3.63164
Csdc2	2.92081	10.5878	8.86117	3.62495
Ints5	4.97667	18.0292	23.2919	3.62274
Tsta3	8.01239	29.0258	38.0176	3.62261
Foxm1	11.4966	41.6122	62.2068	3.61952
Pdpn	4.57004	16.5206	9.87942	3.61498
H2afy2	15.5167	56.0207	10.5695	3.61035
Pop1	7.50166	27.0552	29.2629	3.60656
Rasl11a	3.47499	12.5293	4.13506	3.60556
Fancf	2.60466	9.38819	10.7805	3.60438
Fam32a	13.0023	46.8593	44.4249	3.60392
Spg7	7.19706	25.9218	21.8166	3.60172
Slc6a9	4.54565	16.3524	20.3068	3.59737
Dusp6	17.0363	61.2202	12.4374	3.59352
Rnf31	5.02362	18.0251	21.6339	3.58807
Amh	17.8604	63.9903	51.8413	3.5828
Tomm7	20.0132	71.513	65.2441	3.57329
Ndfip1	39.7799	142.133	118.11	3.57299
Gnas	45.7346	163.338	118.142	3.57143
Tex13	23.5312	84.0046	89.1067	3.56992
Fam73b	4.21027	14.9415	12.747	3.54882
Clhc1	10.2954	36.4983	31.8658	3.54511
Acsbg1	6.86362	24.2635	23.4136	3.53509
Lrr1	3.78579	13.382	14.856	3.5348
Rpl7l1	17.7269	62.5708	63.866	3.52971
Tonsl	6.88754	24.3076	33.5613	3.52921
Tpx2	9.80762	34.5608	49.2699	3.52387
Nedd9	2.38032	8.38477	8.32005	3.52254
Npl	2.07963	7.31509	9.51372	3.5175
Fam173b	4.91997	17.2848	17.8905	3.51319
BC030867	6.03006	21.1699	18.3534	3.51073
Ncor2	20.5925	72.237	45.8777	3.50793
Acss1	2.82422	9.89955	4.97845	3.50523
Alkbh4	2.67778	9.38514	9.93002	3.50482
Rbm15b	5.53642	19.3927	18.8642	3.50275
Ttll12	10.4282	36.4963	41.9992	3.49977
Klhl23	6.69482	23.4274	21.8971	3.49933
Leprel4	3.02186	10.5178	10.3357	3.48057
Chmp6	7.69431	26.721	24.308	3.47283
D10Wsu102e	30.582	106.061	64.9098	3.46809
Hexim1	6.28964	21.8122	25.0327	3.46796
Plin3	7.39195	25.6151	14.0694	3.46527
Krcc1	5.98091	20.7172	20.4511	3.46389
Lphn1	18.4937	63.9892	60.2034	3.46005
Kdelc2	2.26304	7.80136	6.62612	3.44729
Cdh3	4.13907	14.256	7.83501	3.44425
Melk	9.64548	33.1865	35.1631	3.44063
Sh3bp1	6.2896	21.6148	9.22227	3.43659
Hnrnpa1	87.9157	301.822	246.258	3.43308
Eid1	11.1372	38.1802	32.1687	3.42817
Tbl3	20.5504	70.3679	87.7216	3.42416
Tmem231	2.10812	7.20875	2.31662	3.41952
Pycr2	9.33369	31.8914	20.4621	3.41681
Ech1	8.82499	30.1179	22.9837	3.4128
Mrpl34	9.7681	33.3281	30.1657	3.41193
Kif11	13.8994	47.4197	46.6586	3.41164
Slc35a1	2.8864	9.83537	9.31249	3.40749
2410012M07Rik	4.88839	16.6543	15.2415	3.40691
Cdc6	3.72773	12.6997	18.3304	3.40682
Ubl4	6.16103	20.9835	17.5281	3.40584
Mycn	11.1902	38.097	23.0238	3.4045
Elof1	13.5938	46.2797	55.0589	3.40447
Serpinh1	15.2622	51.9372	27.1865	3.403
Cenpb	5.47962	18.6457	17.5881	3.40274
Mrpl49	10.1501	34.5209	41.3704	3.40104
Tmem170	4.8319	16.4083	16.8971	3.39583
Usmg5	152.097	516.483	713.854	3.39575
Xylt2	4.19897	14.2323	15.0023	3.38947
Hint2	8.36448	28.3355	22.9371	3.3876
Spata24	5.3258	17.991	13.399	3.37808
Sh3bp5	3.99401	13.4822	13.502	3.3756
Ucp2	4.78519	16.1253	14.5383	3.36983
Fen1	19.5861	65.8619	90.2175	3.36269
Mfap4	10.4355	35.046	23.6364	3.35834
Sgol2	8.46214	28.4063	24.9542	3.35687
Aldh16a1	9.15393	30.7173	35.6501	3.35564
Hmgb2	54.3045	182.123	253.191	3.35374
Hmmr	6.70383	22.4767	20.2175	3.35281
Fam111a	2.77275	9.29545	5.81436	3.35243
Slc29a2	5.12462	17.1776	15.0734	3.35198
Ppp2r5d	20.4182	68.361	58.7919	3.34804
Abhd2	6.76841	22.6506	17.7386	3.34652
Apex2	3.01198	10.0673	8.6348	3.34242
Sfpq	75.9503	253.682	257.191	3.34011
Hmg20b	3.51548	11.7342	16.6301	3.33787
Reck	4.77277	15.9133	18.7632	3.33419
2810428I15Rik	9.77391	32.579	41.3609	3.33326
Nop10	29.554	98.4996	109.481	3.33287
Mrps2	7.49628	24.9397	33.2202	3.32694
Stard5	2.39871	7.97297	10.6974	3.32386
Hax1	26.7179	88.7523	97.4048	3.32183
Prpsap1	41.9323	139.241	77.7711	3.32061
Hypk	30.9953	102.876	101.703	3.31908
Ifi30	11.8577	39.3018	47.3792	3.31445
Kcp	3.00376	9.95018	4.87476	3.31257
Cyr61	10.5822	35.0446	35.0028	3.31166
Ska2	4.62372	15.3067	12.4242	3.31047
Tubb5	126.663	419.202	218.777	3.30959
Ttk	12.4852	41.3143	46.4269	3.30906
Cks1b	24.9039	82.3507	104.574	3.30674
Zkscan1	2.91814	9.6466	10.3551	3.30574
Nudt16l1	8.80742	29.0344	43.1057	3.29658
Tpgs1	2.5206	8.29829	12.2266	3.29219
Tsc22d3	74.7744	246.118	188.357	3.29147
Rab5b	9.7634	32.108	24.4779	3.28861
Atoh8	5.36474	17.6418	7.84017	3.28847
Fam213b	3.77173	12.4025	9.15291	3.28828
Dynlt1f	2.31009	7.59062	7.03321	3.28585
Cenpk	5.3861	17.6771	15.9348	3.28199
Cope	18.8296	61.7883	60.1239	3.28145
4833439L19Rik	22.7927	74.689	69.5856	3.27688
Maged2	13.9407	45.6784	34.5739	3.27662
Gabarapl1	12.9247	42.3338	19.1507	3.27542
Pgam5	12.0031	39.307	50.4656	3.27474
Bik	8.09606	26.5028	16.2575	3.27354
Nrarp	2.86969	9.39159	16.5439	3.27268
Cdca3	14.777	48.3087	69.2521	3.26918
Ephb6	2.82642	9.23776	13.3877	3.26836
Pabpn1	53.7191	175.266	190.256	3.26264
Ring1	2.28521	7.45	7.41037	3.26009
Vkorc1	19.6302	63.9766	85.9159	3.25909
Mcm5	32.8281	106.668	105.972	3.24929
Tex11	22.2865	72.3464	69.2773	3.2462
Uqcr11	64.8831	210.516	295.842	3.24454
Rraga	19.6963	63.8682	59.3469	3.24265
Pcif1	9.12717	29.5732	26.4931	3.24013
Ppp1r35	4.81313	15.5941	15.8157	3.23991
Nasp	64.4431	208.775	246.846	3.23968
Rhob	10.6884	34.6201	32.223	3.23903
Rarg	6.84022	22.1514	17.8854	3.2384
Pcolce	5.82759	18.858	16.4904	3.23599
Lass6	11.1652	36.1204	18.4507	3.23509
Ino80b	5.50842	17.8161	22.4079	3.23434
Rcn3	8.43802	27.2913	13.1032	3.23433
Gstz1	4.58079	14.8148	14.5489	3.23411
Mpc2	53.818	173.88	107.61	3.23089
Zbtb9	5.53592	17.8752	16.4721	3.22895
Plk4	10.8097	34.8559	39.428	3.2245
Tk1	9.86184	31.7772	18.3077	3.22224
Preb	6.413	20.6527	24.5771	3.22044
C330027C09Rik	10.0077	32.175	48.6218	3.21502
Supt20	18.3938	59.0515	34.2635	3.2104
1500012F01Rik	8.576	27.4925	34.706	3.20575
Nosip	7.10649	22.7759	22.3445	3.20494
Mettl23	9.83436	31.4814	30.0806	3.20116
S100a10	14.3045	45.7702	35.9303	3.19971
Irf2bp2	8.6915	27.8093	18.2303	3.1996
Gnai2	40.3038	128.855	122.423	3.19709
Gba	9.08874	29.0265	24.3158	3.19368
Pdk1	13.6359	43.5475	11.6128	3.19359
Jun	7.94263	25.3256	26.1468	3.18857
Nagpa	5.48875	17.4994	24.9274	3.18823
Ccdc22	4.93915	15.7379	16.2011	3.18636
Dbnl	14.1726	45.1387	45.62	3.18493
Hmgn2	121.987	388.49	410.547	3.18468
Sox4	22.0612	70.2198	28.7957	3.18295
Wdr55	15.9598	50.7961	48.01	3.18275
Casc5	3.5591	11.317	16.8863	3.17974
Prdx3	10.3573	32.9308	33.3079	3.17948
Amot	9.26315	29.4349	4.27584	3.17763
Plat	4.47852	14.2131	9.24765	3.17362
Rad51ap1	6.20077	19.6699	24.4756	3.17217
AI837181	10.7533	34.067	31.8493	3.16805
Zfyve28	2.57101	8.13318	10.5562	3.16342
Spag5	7.42185	23.4374	28.2494	3.15789
Arid1a	14.4936	45.7601	39.1626	3.15726
Dock1	3.07488	9.70538	5.4168	3.15634
A730008H23Rik	49.9722	157.677	170.512	3.15529
Bbs10	2.55026	8.04001	6.33872	3.15262
Orai1	5.20574	16.4066	5.9003	3.15164
Ncaph2	18.9351	59.5945	62.5718	3.1473
Mcm2	41.6892	131.17	163.907	3.14638
Drap1	36.1876	113.832	188.128	3.14561
Prune	16.1073	50.6115	32.446	3.14215
Skp2	9.85537	30.9626	29.2724	3.1417
Gm5635	3.38871	10.6361	8.58994	3.13869
Trim47	3.94307	12.3581	11.473	3.13413
Six4	3.7224	11.6653	1.16036	3.13381
Paip2b	10.461	32.7599	39.8175	3.13162
Lyrm2	4.387	13.7341	11.013	3.13064
Keap1	2.91671	9.12197	12.051	3.12749
Ndc80	17.5272	54.7854	48.508	3.12574
Syngr2	5.72816	17.8862	18.1554	3.1225
Kif22	12.2123	38.1143	48.2583	3.12098
Cdc23	12.8032	39.8881	45.5381	3.11548
Abca1	18.4419	57.431	22.8344	3.11416
Txndc12	10.1026	31.4604	17.0799	3.11409
Zfp593	4.14096	12.8946	13.3305	3.11392
Slc44a2	12.5823	39.1795	21.8842	3.11386
Timm13	13.5525	42.1652	51.6353	3.11125
Hnrnpa2b1	173.66	540.065	544.398	3.1099
Mat2a	36.4315	113.151	125.819	3.10586
Chml	8.06163	25.0365	27.6052	3.10564
Zfp790	2.51667	7.81384	7.37838	3.10483
Srrt	22.8907	71.0329	84.7839	3.10313
Lin37	8.58119	26.6188	27.6928	3.10199
Rpl36a	200.743	621.9	561.524	3.09799
Mex3d	7.56572	23.4379	58.7488	3.09791
Gtf3c6	10.5461	32.662	46.1177	3.09707
1600002H07Rik	4.96578	15.3612	14.3692	3.09341
Sppl2b	3.92297	12.1316	11.013	3.09245
Exosc2	11.1602	34.4931	39.7919	3.09072
Manf	15.2787	47.2183	69.2873	3.09047
Mgmt	11.3152	34.9497	19.739	3.08874
Gmpr2	5.09477	15.7358	20.5341	3.08862
Rab18	21.2651	65.63	71.2408	3.08628
Upf1	21.2528	65.4928	62.8216	3.08161
Uhrf1	36.7921	113.276	114.282	3.07881
2610318N02Rik	4.63422	14.2668	11.0825	3.07858
Gpx4	40.2349	123.734	179.013	3.07529
Rcc1	20.6704	63.5656	67.9253	3.0752
Trub2	3.34771	10.2933	10.0022	3.07473
Gareml	6.11069	18.7429	11.9828	3.06723
Zbtb32	7.04978	21.6193	29.6426	3.06666
Glod4	5.84531	17.9106	21.3928	3.0641
Impa1	3.42746	10.4954	11.4756	3.06215
Efna4	4.268	13.0549	10.2179	3.05879
Sephs2	7.43656	22.7391	26.8807	3.05774
Lhx1	3.44984	10.5459	0.616508	3.05692
Npr1	7.6878	23.4629	24.1936	3.05197
Mybl2	10.1874	31.067	30.9758	3.04955
Eci1	11.7275	35.7538	53.6201	3.04871
Gpatch3	6.01135	18.3217	16.8137	3.04785
Gins1	9.93505	30.2791	29.871	3.0477
Eef2k	4.35479	13.2619	30.0343	3.04536
Mmp14	7.54239	22.9508	16.1526	3.04291
Cbx4	3.1832	9.68459	20.5135	3.04241
Mettl1	6.0515	18.3884	18.291	3.03865
Snrpg	237.732	721.678	931.333	3.03568
Psme1	39.6292	120.272	110.879	3.03493
Syt11	4.71144	14.2881	9.73082	3.03264
Fzd3	5.46595	16.5611	12.7737	3.02987
Tmem86a	8.3601	25.31	28.3754	3.02748
Pmf1	19.1651	58.0043	66.1596	3.02656
BC003965	3.76882	11.3878	12.3193	3.02158
Epm2aip1	4.57183	13.8048	15.4436	3.01953
Bub1b	23.1833	69.916	73.7958	3.01579
Lamb2	3.85201	11.6165	10.6448	3.0157
Pdia5	10.2893	31.0291	29.7383	3.01567
Suclg2	9.76467	29.4404	40.9624	3.01499
Clcc1	11.0019	33.1554	23.2998	3.01361
Psmb5	367.265	1106.44	997.587	3.01265
Chaf1b	14.8501	44.7111	18.2056	3.01083
Gas6	8.25307	24.8394	23.6256	3.00972
Ube2c	22.59	67.959	90.6019	3.00837
Nudt2	4.77496	14.3618	12.7042	3.00773
Fam64a	3.65304	10.9866	12.0471	3.00752
Adprh	32.9285	98.9315	105.896	3.00443
2310011J03Rik	4.57559	13.7462	13.2439	3.00425
Lpar2	3.71212	11.1471	14.0716	3.00289
Rad51	23.3724	70.1763	77.6071	3.00253
Prc1	14.0226	42.1013	67.2345	3.00239
Btbd6	7.01456	21.0288	23.5434	2.99788
Tmem186	4.27174	12.8043	11.8537	2.99744
Sema5b	5.69145	17.0572	18.2079	2.99699
Tmem132a	4.40266	13.1928	12.1762	2.99655
Slc25a5	36.4962	109.317	44.6153	2.9953
Usp26	27.0535	80.9955	63.8091	2.9939
Itgb5	11.7905	35.2894	14.9044	2.99304
Bmyc	2.60184	7.76688	9.72052	2.98515
Midn	24.8866	74.1522	40.7062	2.9796
Commd5	4.90398	14.6009	15.376	2.97736
Bcl7c	10.1981	30.3594	53.6204	2.97697
Selrc1	3.92492	11.6836	12.3311	2.97677
Fech	5.17551	15.3953	20.0723	2.97464
Pole2	3.69966	10.9969	12.9263	2.97241
Hspg2	6.83714	20.3214	25.2174	2.97221
Kif15	5.24948	15.5964	16.561	2.97104
Nr2c2ap	11.3593	33.7257	39.2074	2.96899
Sdhaf1	3.47999	10.3202	12.4454	2.96558
Hsd17b1	3.47546	10.3041	8.18171	2.96482
Arrdc3	32.392	96.0065	38.4351	2.9639
Atp5h	70.9036	209.99	221.186	2.96163
Ifngr2	8.62046	25.5176	19.5993	2.96012
Prpf31	7.18471	21.2516	20.6972	2.95789
Tmem185b	5.78541	17.1096	20.5497	2.95737
Dynlt1b	4.38172	12.9545	7.76752	2.95649
Btg2	9.40322	27.7911	24.9633	2.95549
Ece2	7.11525	21.0114	21.9971	2.95301
Tut1	16.7789	49.531	34.3766	2.95198
Akr7a5	13.8843	40.9776	48.9425	2.95136
Mrps34	6.27142	18.4932	13.0972	2.94881
Dnajc11	9.90387	29.1713	35.978	2.94544
Scrn2	3.34534	9.85286	11.4814	2.94525
Plvap	4.41881	12.9902	1.51484	2.93975
Pls3	10.0968	29.6007	19.9782	2.93169
Dhdds	10.5491	30.8942	33.7567	2.92861
Vasn	5.38221	15.7557	15.1531	2.92737
2700081O15Rik	3.97387	11.5908	16.2124	2.91675
Cdc20	33.9613	98.9828	118.572	2.91458
Hhex	14.6875	42.8063	10.5942	2.91447
Zmat2	14.2377	41.4619	40.8339	2.91212
Pola2	8.90617	25.9131	38.068	2.90957
Tbc1d2b	7.68768	22.3639	15.0932	2.90906
l7Rn6	15.1625	44.1048	33.3795	2.90881
Mrpl2	37.7586	109.777	126.39	2.90734
Ssbp1	24.3097	70.6679	62.6266	2.90698
Dnph1	11.0559	32.1226	46.1973	2.90547
Mrpl41	5.34568	15.4962	13.3056	2.89883
Fgl1	4.40316	12.7619	6.20929	2.89835
Zfp146	7.51106	21.7689	15.709	2.89825
Rnf181	18.8069	54.47	50.0299	2.89628
D14Abb1e	5.10998	14.7833	15.5753	2.89303
Herc2	12.9108	37.3403	41.6682	2.89218
Diap3	3.6735	10.6219	13.1775	2.89149
Cep350	6.19025	17.8938	14.3151	2.89064
Bloc1s1	19.2522	55.6186	48.9397	2.88895
Sdc1	7.10702	20.5257	45.573	2.88809
Htra2	2.98932	8.62529	13.6143	2.88537
Gtf2h3	15.3676	44.2755	46.275	2.88109
Plagl2	7.56094	21.7779	34.368	2.88032
Rrm1	30.7753	88.6373	96.6972	2.88014
Tnfrsf1a	4.87774	14.0426	8.54654	2.87892
Gapdh	73.4056	211.291	174.455	2.8784
Vim	32.1383	92.4808	74.3569	2.87759
Ctdsp1	13.8917	39.9678	14.7097	2.8771
Fgd5	3.28096	9.43082	2.16087	2.87441
Rbbp9	9.08898	26.1224	22.2671	2.87407
Clspn	11.3229	32.5302	40.1452	2.87296
Mettl16	19.0824	54.8157	56.4353	2.87258
Fbxl18	4.63354	13.3085	13.9782	2.87221
Kif4	5.96251	17.1157	23.0475	2.87055
Ldlrad3	14.3412	41.1165	27.5613	2.86702
Ipo7	15.9876	45.8357	48.0855	2.86695
Dnmt3b	11.7031	33.5329	77.9728	2.8653
Scpep1	11.6131	33.2662	50.4995	2.86454
Klf9	2.75541	7.89256	5.61799	2.86439
Nudt14	7.10048	20.318	19.8188	2.8615
Tmed1	8.4923	24.2747	16.4631	2.85844
Srsf7	40.9842	117.124	133.181	2.85778
Gstm7	11.301	32.2675	27.7744	2.85528
Spryd3	8.87708	25.3382	11.4218	2.85434
Zcchc3	5.433	15.502	24.1454	2.8533
Usb1	11.1536	31.8006	31.8695	2.85115
Gstk1	3.50137	9.98271	9.98432	2.85109
Polr2l	10.1668	28.9672	45.3014	2.8492
Gid8	19.5198	55.5905	56.5721	2.8479
Rab34	6.76355	19.2615	32.5389	2.84784
Prpsap2	20.0027	56.9155	80.7526	2.84539
Itga6	18.0277	51.2838	27.9538	2.84472
Cmtm6	15.9295	45.3071	33.2973	2.84423
Mtap	7.55371	21.4773	22.5992	2.84328
Bard1	4.76546	13.543	16.846	2.84191
Miip	5.22608	14.8515	11.6057	2.8418
Fopnl	8.08932	22.981	24.6943	2.84091
Bcl2l12	8.42528	23.9115	22.5437	2.83807
Pold1	27.4771	77.966	84.5114	2.83749
Smo	7.17906	20.367	25.9769	2.837
Marcksl1	119.38	338.572	521.017	2.83609
Gtf2h5	12.5198	35.5065	36.2143	2.83603
4930430F08Rik	3.18867	9.04137	11.0278	2.83547
Srsf2	136.771	387.758	400.55	2.83509
Znrd1	13.1682	37.3139	38.0746	2.83364
Ndufs2	34.4924	97.6715	91.0266	2.83168
Nr1h2	16.1873	45.8355	51.6085	2.83157
Axl	8.64267	24.4534	19.6172	2.82938
Me1	25.2988	71.5709	74.8332	2.82902
Minos1	14.751	41.7122	46.275	2.82775
Cnpy3	7.91104	22.3611	24.7248	2.82657
Mastl	6.35411	17.958	14.5963	2.8262
Ubl5	13.034	36.8321	38.8688	2.82585
Peo1	5.60969	15.8511	13.5135	2.82566
Nanp	10.7576	30.3932	27.0972	2.82528
Fahd1	5.92437	16.7366	6.62151	2.82504
Sntb2	3.77825	10.6632	15.0587	2.82226
Slc25a44	3.20451	9.04269	9.06989	2.82186
Amdhd2	8.01206	22.598	14.6548	2.8205
Mrpl12	31.3592	88.4254	91.9995	2.81976
Lsmd1	59.3568	167.267	193.223	2.81799
Tor1b	4.46809	12.577	14.269	2.81485
Wipi1	6.05437	17.0375	5.03998	2.81408
Gmppb	4.73013	13.3093	12.6407	2.81373
Cox7b	16.8718	47.4591	33.3432	2.81292
Erp29	26.5598	74.7041	86.6818	2.81268
Wdr73	9.6583	27.1557	17.3404	2.81164
Ado	9.82128	27.6126	15.7314	2.81151
Hspa8	598.315	1682.12	1403.69	2.81143
Tmem160	9.15604	25.7365	16.7285	2.81088
Nme3	6.73156	18.9172	18.6618	2.81023
Pdxp	10.7176	30.0838	35.6586	2.80695
Smcr7	5.84087	16.3928	15.4595	2.80657
Krtcap3	11.5623	32.4455	30.8962	2.80615
Cdc25c	5.75519	16.1435	16.3147	2.80503
Cenph	14.744	41.3511	33.2789	2.80461
Pign	3.53013	9.8989	11.7693	2.80412
Rbm14	13.1201	36.7643	34.5539	2.80214
Susd3	3.27309	9.17111	8.62332	2.80197
Eme1	6.37184	17.841	20.8734	2.79998
Pcbp1	48.8943	136.896	136.178	2.79984
Fanci	5.95784	16.663	17.1288	2.79682
Ppp2r4	29.0215	81.1315	91.5293	2.79557
Hmgb1	107.209	299.614	393.722	2.79467
Dkc1	15.9309	44.4989	50.4286	2.79324
Hsbp1	31.3786	87.5754	113.891	2.79093
Slc7a5	78.6333	219.426	221.451	2.7905
Hnrnpu	140.426	391.793	437.117	2.79003
Socs1	3.90193	10.8863	27.3381	2.78998
Uqcc	3.21966	8.97531	9.67658	2.78766
Slc19a1	5.11356	14.2513	13.059	2.78696
Zdhhc14	3.53546	9.83267	3.03249	2.78116
Gon4l	7.7243	21.4786	19.6022	2.78065
Nip7	18.7676	52.1837	65.8656	2.78052
Tubb4b	242.735	674.438	894.215	2.7785
Ptk7	38.0519	105.689	89.5676	2.7775
Llgl1	32.5355	90.3297	90.8234	2.77634
Zfp830	4.04191	11.2165	10.9447	2.77505
Det1	4.20239	11.6583	12.0186	2.77421
Tmed4	8.27594	22.9434	26.6923	2.7723
Nutf2	70.8177	196.326	225.166	2.77227
Lrwd1	28.2446	78.2902	87.8471	2.77186
Nacc1	22.4291	62.1141	44.4677	2.76935
Tmem132e	5.67011	15.7021	2.22505	2.76928
Rps17	342.537	948.271	857.51	2.76838
Snx17	12.2205	33.7632	30.5619	2.76283
Junb	9.77857	27.0148	20.6034	2.76265
Tsku	3.71179	10.2498	10.1753	2.76142
Socs6	4.75156	13.1195	20.3013	2.76109
2810417H13Rik	7.66429	21.1534	12.6929	2.75999
Sbk1	29.1778	80.4712	41.0217	2.75796
Hyou1	60.039	165.569	222.135	2.75769
Uqcrh	118.29	326.109	433.601	2.75686
Tinf2	12.3824	34.1133	46.7777	2.75498
Trrap	31.5133	86.8184	52.404	2.75498
Ubald2	30.5891	84.2325	45.7219	2.75368
Nedd4	51.8258	142.634	150.86	2.75218
Sox13	11.3582	31.2537	8.00656	2.75164
Pebp1	104.011	286.096	254.262	2.75063
Ap4m1	10.6667	29.3084	22.7516	2.74765
Isoc2a	4.35475	11.9634	16.2761	2.74721
Pddc1	8.10711	22.2535	20.8584	2.74494
Tmem14c	24.3713	66.8961	69.4084	2.74487
Eif4ebp1	34.5342	94.7574	95.6733	2.74387
Zbtb41	3.42248	9.38688	12.7303	2.74271
Zwilch	13.6103	37.3176	31.5575	2.74186
Mad2l1	33.4911	91.8081	84.7028	2.74127
Cdk10	12.0336	32.9679	28.1967	2.73965
Fert2	5.14947	14.1045	12.5003	2.73902
Cyb5d1	7.75846	21.2459	21.9568	2.73842
Traip	9.82719	26.8814	24.7186	2.73541
Mesdc1	4.34521	11.8856	12.8718	2.73533
2210016F16Rik	6.65555	18.1916	23.1322	2.7333
Slc12a7	24.766	67.6893	66.3532	2.73315
Lrrc28	5.46897	14.9403	14.0069	2.73183
Abcc1	11.9813	32.73	33.7528	2.73176
Tpm4	9.97231	27.2395	23.5591	2.73151
Pvrl2	6.70542	18.3065	17.4295	2.7301
Ing4	8.5551	23.3344	16.7917	2.72754
Rap2b	3.4198	9.32621	8.02761	2.72712
Ifngr1	10.0087	27.2826	12.3111	2.72589
Rpp25l	10.6026	28.8965	41.5714	2.72542
Ptch2	3.51811	9.58803	7.76163	2.72534
Hnrnpa3	216.21	589.203	615.785	2.72514
Cdkn3	6.29687	17.1498	11.8093	2.72354
Taf7	31.82	86.6561	76.6248	2.72332
Iah1	32.8926	89.5131	115.461	2.72138
Nanos1	4.73165	12.8618	22.1345	2.71825
D2Wsu81e	9.96703	27.0913	26.8341	2.71809
Nuf2	12.8814	35.0019	46.9562	2.71724
Ogt	24.3325	66.0747	35.4732	2.71549
Tcf3	36.2225	98.3514	101.425	2.7152
Prr5	13.3888	36.3453	42.1144	2.7146
Slc43a2	3.5531	9.64028	4.94825	2.7132
Zfc3h1	3.40707	9.23989	8.5979	2.71198
Fam60a	30.3415	82.2486	81.6693	2.71076
Abhd11	13.7229	37.1454	41.6056	2.70682
Sra1	15.8989	42.989	36.5303	2.7039
Dnajc30	3.39421	9.16432	8.23266	2.69999
Gmnn	28.9332	78.1009	149.55	2.69935
Pex19	17.6426	47.6141	38.3113	2.69881
Pskh1	7.7363	20.8729	16.2439	2.69805
Cdca2	10.3316	27.8628	35.0804	2.69685
Zfp871	3.81818	10.2747	9.36679	2.69099
Kdelr1	11.2153	30.1753	37.36	2.69055
Nsl1	3.50507	9.42019	12.4956	2.68759
Tomm40	26.1241	70.1586	64.5144	2.68559
Ppwd1	7.83436	21.026	20.5018	2.68382
Fbln1	11.7874	31.6338	41.5379	2.6837
Cd3eap	4.39656	11.7851	13.1532	2.68053
Ttyh2	9.38172	25.1442	22.3984	2.68013
2810407C02Rik	9.40238	25.1982	27.2998	2.67998
Ggct	7.8054	20.8967	28.1329	2.67721
Lcmt2	3.02069	8.0839	8.39986	2.67618
Tfcp2	3.73333	9.98773	8.14737	2.67529
Cst3	98.819	263.663	139.887	2.66814
Rpl27a	208.345	555.877	601.547	2.66806
Utp6	16.2134	43.1954	42.661	2.66418
BC056474	20.9852	55.844	66.6317	2.66111
Cfl1	104.332	277.626	353.863	2.66099
Cbx2	20.9238	55.6746	55.6658	2.66083
Gpr56	16.0145	42.6114	30.029	2.6608
Zfp60	4.82702	12.8416	11.1857	2.66036
Chordc1	11.275	29.988	29.6387	2.65969
Tns3	12.5284	33.3195	19.9797	2.65952
Wdr74	23.0514	61.2829	73.384	2.65853
B4galt4	3.82451	10.1612	16.0838	2.65686
Notch1	3.81787	10.1414	6.81143	2.6563
Ctc1	8.14876	21.6384	17.8901	2.65542
Tpra1	3.77541	10.0253	9.5266	2.65542
2410016O06Rik	10.8775	28.856	26.4054	2.65282
Nop58	54.7986	145.364	149.454	2.6527
Rilpl2	4.33056	11.4869	8.76469	2.65252
Ccs	4.96851	13.1782	21.9825	2.65234
Zfp292	13.4796	35.7448	38.4769	2.65177
Pnrc2	9.19313	24.374	21.673	2.65133
Btbd1	18.377	48.7098	43.5227	2.65058
Cdc26	10.4595	27.7188	23.456	2.65011
Snrpa1	29.0761	77.0225	85.0627	2.649
Gm44	11.4695	30.3825	37.0915	2.64898
Rbm44	12.7259	33.675	36.4202	2.64618
Stt3a	19.2173	50.8236	64.0606	2.64468
Ccdc90b	11.9867	31.6962	42.3685	2.64428
Taf1c	7.96748	21.0642	20.8844	2.64377
Agfg2	12.1617	32.152	25.8725	2.64371
Hspb11	16.2156	42.8684	59.5059	2.64365
Acaa1a	4.46067	11.7892	12.4771	2.64292
Eva1b	9.48275	25.0483	18.513	2.64146
Rnf26	21.9205	57.7912	55.0797	2.6364
Sgol1	4.97319	13.1083	17.2331	2.63579
Tmsb15b2	7.62437	20.0796	28.373	2.63361
Wdr77	30.6242	80.6254	76.0233	2.63273
Atpbd4	7.01031	18.4524	14.3042	2.63218
Incenp	26.6348	70.0942	80.7102	2.63168
H2afx	12.3187	32.3909	26.2717	2.62941
Stub1	388.732	1022.13	1458.2	2.6294
Gstm6	30.9401	81.309	69.6117	2.62795
Tmed10	16.0506	42.164	39.1924	2.62694
Chek2	6.79006	17.8362	11.8057	2.62681
Poglut1	16.1653	42.4622	45.3075	2.62675
Col6a1	12.7044	33.368	23.1532	2.62649
Zbtb5	3.94741	10.3454	8.86869	2.62081
Mt2	217.307	569.265	625.525	2.61963
Kcnab3	5.92689	15.5239	9.40803	2.61923
C1qbp	61.9463	162.212	148.703	2.61859
Npm3	21.7166	56.7996	63.1246	2.61549
Nln	12.8625	33.6277	34.0146	2.6144
Cyct	37.8577	98.9332	78.9185	2.61329
Polr2e	81.2157	212.108	275.589	2.61166
Pigt	27.1243	70.8156	78.8649	2.61078
Yif1b	15.2783	39.8153	34.7901	2.606
Slc25a11	11.5269	30.0198	21.8467	2.60433
Zfp62	5.8986	15.3431	16.9571	2.60114
Rtkn2	3.53111	9.1683	13.5916	2.59644
Ddb2	4.7938	12.4425	11.7427	2.59554
Rest	16.0436	41.6339	22.8474	2.59505
Zfp668	4.62915	12.0128	10.1265	2.59503
Trappc2l	12.1041	31.4081	37.9062	2.59483
Ccdc6	39.2566	101.788	75.2073	2.59289
Trappc2	11.3986	29.5368	36.7582	2.59127
Ier5l	3.30927	8.56311	13.0602	2.58761
Ppp6c	25.0143	64.6983	83.4853	2.58645
Cnih	13.6798	35.3678	37.7969	2.5854
Dusp9	20.6448	53.3613	81.0544	2.58473
Tex261	10.5601	27.2842	31.5155	2.58371
Ssr3	30.6093	79.0234	77.6774	2.58168
Dlgap5	7.60919	19.6408	19.1709	2.58119
Sirt6	6.11517	15.7811	12.8337	2.58065
Rtn3	29.917	77.1166	72.3453	2.57768
Tmem18	15.0266	38.7302	41.6972	2.57744
Terf1	24.4485	63.0082	47.1487	2.57718
Fiz1	14.4825	37.3158	30.5466	2.57661
Cdk5rap2	7.5204	19.3729	19.2544	2.57605
Mrpl15	9.78476	25.2013	24.3337	2.57557
Ndufa3	68.197	175.623	247.733	2.57523
Rfc2	22.2173	57.1852	65.325	2.5739
Tdp1	14.097	36.2793	36.8463	2.57355
Gm6880	13.4451	34.598	26.9597	2.57328
Mmgt2	7.39962	19.0401	12.2349	2.57312
Atp5g2	101.119	260.162	258.321	2.57283
Asb6	6.46049	16.6214	17.5804	2.57278
Tmem223	9.5152	24.4766	23.7624	2.57237
Emd	23.954	61.5336	65.8161	2.56882
Ckap5	27.0897	69.5473	59.255	2.5673
Tmem219	5.29846	13.5872	16.1349	2.56437
Med29	7.9587	20.3914	21.0148	2.56215
Tmem176b	3.93298	10.0736	7.24372	2.56131
Mis12	16.7511	42.8996	40.3779	2.561
2810408M09Rik	5.4961	14.07	13.7512	2.56
Zfp574	3.29368	8.42994	9.95736	2.55943
Shc1	15.7112	40.1975	37.1823	2.55853
Txnrd1	22.5702	57.7322	44.5057	2.55789
Gigyf1	13.5453	34.6386	41.6309	2.55724
Ormdl3	23.2263	59.3774	83.5095	2.55647
Tdg	11.3714	29.0501	33.8704	2.55466
H2afv	33.2113	84.7705	86.2921	2.55246
Ywhag	25.0996	64.0434	45.8934	2.55157
Atp7a	5.7579	14.6876	19.0815	2.55086
Zfp61	3.56502	9.08401	9.41033	2.5481
Impa2	7.93401	20.2156	11.4436	2.54797
Mtf2	29.5178	75.2019	43.2973	2.54768
Pld6	8.23203	20.9481	32.9449	2.54471
Nop56	59.9483	152.53	173.016	2.54436
Ddx17	35.0696	89.2235	96.5838	2.54418
Glg1	39.1931	99.7139	113.183	2.54417
Rpia	23.3309	59.3484	90.5199	2.54377
Fbxo21	25.3477	64.4745	63.7779	2.5436
Nbeal1	4.16655	10.5938	9.34241	2.54258
Cisd2	6.17658	15.6995	18.0135	2.54178
Ccdc141	4.5386	11.5326	1.93157	2.541
Trim62	3.78359	9.60973	13.0621	2.53984
Thra	8.92095	22.6457	21.1187	2.53849
Smim15	15.2687	38.7581	41.5073	2.5384
Slc20a2	8.53615	21.6666	17.5528	2.53822
Cryzl1	6.20236	15.7388	14.3398	2.53755
Mef2b	8.42545	21.3754	31.4496	2.537
Hsp90b1	193.995	492.147	431.975	2.53691
Pgls	13.8415	35.0841	38.148	2.5347
BC021891	3.37409	8.55129	8.79461	2.5344
Tatdn1	4.12425	10.4519	9.21365	2.53425
Cecr5	13.1836	33.4102	38.1234	2.53422
Ttc34	5.11333	12.9554	6.82268	2.53365
Mrps16	61.3671	155.407	197.186	2.53242
Chaf1a	16.4442	41.6399	49.8178	2.53219
Metrn	9.24289	23.4022	27.8372	2.53191
Pomp	90.5843	229.292	136.25	2.53126
Zscan25	5.34013	13.5136	12.5327	2.53058
Tnfaip1	13.9226	35.2284	32.9559	2.5303
Kank3	3.78864	9.58474	11.8838	2.52986
Mbd4	3.33147	8.42593	8.75313	2.52919
Stx4a	16.2354	41.0518	38.331	2.52854
Lamtor2	24.8717	62.7936	73.1873	2.5247
Nkx3-1	5.9983	15.1387	15.0046	2.52383
Fam203a	3.98949	10.0671	19.7935	2.52341
Fam49a	3.73328	9.41932	6.99888	2.52307
Prrc2b	19.4869	49.1633	38.3849	2.52289
Tsc22d1	58.9648	148.737	134.863	2.52247
Fam86	8.92177	22.4947	25.9918	2.52133
Arl5b	5.89771	14.8668	18.4747	2.52078
Snx5	49.2677	124.162	115.964	2.52015
Mov10	36.0092	90.748	83.6428	2.52013
Ramp3	4.98516	12.5626	4.28094	2.52
Cttn	19.1122	48.1442	56.2941	2.51903
Men1	13.8537	34.8717	45.4207	2.51714
Rpl13	432.427	1088.2	1036.16	2.51649
Rhbdd2	3.34107	8.40702	8.75161	2.51627
Zfp867	4.08434	10.2719	10.5846	2.51495
Smcr8	4.12525	10.3688	9.76968	2.5135
Dsn1	16.7486	42.096	54.6233	2.5134
Cnpy2	12.7765	32.1103	31.4407	2.51323
Atf4	27.1417	68.1901	79.8493	2.51237
Rpusd4	11.3687	28.5542	19.896	2.51165
Glcci1	3.93064	9.8703	11.8616	2.51112
Fmnl3	17.8517	44.8271	20.5504	2.51108
Zfp41	3.61773	9.08071	12.9449	2.51006
Wdr46	17.137	43.0139	55.0615	2.51
Tada2a	10.8997	27.3547	28.8091	2.50967
Rad54l	12.3077	30.8788	33.586	2.5089
Zfp266	9.48265	23.7772	18.5286	2.50744
Inppl1	14.1644	35.5147	26.9732	2.50732
Mtfr2	7.82673	19.6162	30.5957	2.50631
9030624J02Rik	12.407	31.0946	31.2878	2.50621
Cul7	17.11	42.8612	37.6395	2.50504
Zkscan17	4.05444	10.1541	12.9641	2.50444
Cd151	20.51	51.3245	53.6263	2.50241
Thap11	28.187	70.429	70.8121	2.49863
Fam53a	15.8317	39.5521	42.8623	2.49829
Ccdc18	3.94209	9.83692	8.95941	2.49536
Aplp1	10.3832	25.9054	5.16834	2.49493
Rpl10	197.736	493.236	479.491	2.49442
Nfya	12.3631	30.8247	23.9904	2.49328
Taf1d	40.7327	101.532	106.191	2.49264
Lipt2	4.76744	11.8789	15.0129	2.49167
Haus4	31.0462	77.3489	101.619	2.49141
2310008H09Rik	11.9389	29.7435	25.0025	2.49131
Gart	26.8315	66.8007	56.9285	2.48964
Vps33a	8.15236	20.2781	20.5364	2.48739
Cebpg	7.95665	19.7883	10.178	2.48701
Cdc123	19.7818	49.1625	34.9425	2.48524
Pphln1	26.6484	66.2176	26.2575	2.48486
Ercc6l	11.5369	28.6513	25.4291	2.48345
B3gnt1	7.87435	19.5327	6.78884	2.48055
Dbi	67.7216	167.806	234.788	2.47788
Rabl5	4.70818	11.6555	13.3079	2.47559
Leprot	23.1552	57.3205	58.5733	2.47549
Prdx1	340.39	842.086	701.095	2.47389
Umps	12.915	31.9296	26.4396	2.47229
Kif20b	10.5533	26.0763	26.4466	2.47091
Atp5c1	100.077	247.27	235.934	2.4708
Pcmtd1	4.22548	10.4378	10.858	2.4702
Mob1a	19.6822	48.6143	53.2432	2.46996
Slc30a6	5.17789	12.7858	11.771	2.46931
Klhl9	10.658	26.2983	27.4714	2.46747
Cc2d1a	11.0708	27.3144	28.653	2.46725
Stoml2	28.9952	71.5222	74.8053	2.46669
Ccnd1	17.8013	43.9075	47.8206	2.46653
Ssna1	31.9858	78.876	91.529	2.46597
Ntmt1	5.07866	12.5227	12.426	2.46575
Sumf2	7.27954	17.9491	18.1549	2.46569
Ltbp3	4.56216	11.2483	10.1722	2.46556
Fkbp3	62.7582	154.658	159.999	2.46435
Haus5	4.72024	11.6318	11.2228	2.46424
Slc43a3	7.21269	17.7701	7.02392	2.46373
Zfp90	4.86562	11.9873	10.7699	2.46367
Hells	100.969	248.722	313.018	2.46335
Naa38	86.8609	213.941	190.765	2.46303
Rhbdf2	8.16267	20.099	33.9548	2.46231
Smad3	6.695	16.4784	10.5069	2.4613
Tmem206	6.36459	15.6583	19.7615	2.46022
H1f0	18.5168	45.5325	43.9972	2.45898
Sh3bgrl3	26.8751	66.0845	92.5646	2.45895
Bcat2	6.1964	15.2313	12.7652	2.45809
Psma7	95.5139	234.767	214.855	2.45794
Ssrp1	68.7913	169.076	141.339	2.45781
Rnd2	36.2435	88.9832	184.962	2.45515
Ccnf	41.4066	101.574	88.6408	2.45309
D4Wsu53e	24.8678	60.9999	52.3068	2.45297
Cbr4	6.1659	15.121	17.6453	2.45236
Apbb3	4.50863	11.0561	11.8913	2.45221
Rfc3	22.0831	54.1497	57.7727	2.45209
Pdlim3	3.91937	9.60891	6.76919	2.45165
Thap3	4.2819	10.4962	8.9771	2.45129
Apoa1bp	32.6634	79.9827	80.0001	2.44869
Cib1	30.7774	75.3465	93.7782	2.44811
Aurka	14.0294	34.3349	46.5888	2.44735
Alkbh7	6.07504	14.8675	15.4572	2.44731
Gen1	3.66337	8.96249	9.16016	2.44652
Scara5	4.35729	10.6574	11.4461	2.44588
Eif4a1	344.903	843.534	902.835	2.44571
Maz	42.0883	102.813	121.929	2.44279
Dvl2	25.892	63.2208	53.633	2.44171
Epha1	4.16003	10.1574	3.68075	2.44167
Gm5617	5.22281	12.7483	12.5872	2.44089
0610009O20Rik	4.79123	11.6945	13.0227	2.44081
Taf6l	20.4689	49.9503	53.8318	2.4403
Mrpl19	3.61212	8.81444	9.56259	2.44024
Zfp748	4.99213	12.1778	13.4352	2.4394
Isoc1	19.6331	47.8894	49.109	2.43922
Zfp397	4.09904	9.99502	16.5616	2.43838
Cstf2t	18.2854	44.574	41.1064	2.43768
Rnf4	37.5312	91.4811	82.2725	2.43747
Jund	37.0724	90.3585	98.6505	2.43735
Map2k1	21.3628	52.0685	47.5115	2.43734
Polr3e	10.2265	24.9215	33.1111	2.43695
Zswim1	7.7767	18.9488	15.4737	2.43661
Naa10	12.0376	29.3255	26.7963	2.43616
Bet1l	6.27565	15.2839	15.0947	2.43543
Psma3	47.9598	116.791	126.559	2.43519
Arfrp1	6.61774	16.1076	20.3463	2.434
Ebpl	3.78228	9.20493	12.5283	2.4337
Zfp395	7.61683	18.5321	14.6945	2.43305
Notch2	9.61096	23.3832	22.5092	2.43297
Podxl	6.62524	16.1175	18.2477	2.43274
Dapk2	7.86101	19.1166	7.97972	2.43182
Pisd	9.19324	22.3281	21.1021	2.42875
Zbtb18	11.8233	28.7097	33.3049	2.42823
Rps9	365.232	886.721	753.094	2.42783
Ndnl2	6.95731	16.8566	16.387	2.42286
Nop16	24.0918	58.3602	52.6802	2.42241
Tbc1d17	6.94838	16.8258	11.1448	2.42154
Tmem256	26.5678	64.3312	54.6025	2.4214
4930550L24Rik	23.7619	57.5306	42.0215	2.42113
Calr	147.13	356.14	435.889	2.42058
Cse1l	48.201	116.616	140.198	2.41937
Mocs2	5.59573	13.5347	12.4802	2.41876
Ptprf	46.6487	112.81	160.713	2.41829
Radil	8.53079	20.6083	28.6977	2.41576
Slc3a2	53.667	129.622	130.469	2.4153
Pced1b	8.19049	19.781	6.89346	2.41512
Psmd11	46.9901	113.486	126.485	2.4151
Spred2	8.75647	21.1435	9.25855	2.41461
Nbl1	5.08147	12.2668	12.6361	2.41403
Kif23	13.9174	33.5916	43.8446	2.41364
Dtl	13.1098	31.6364	32.81	2.41319
Itpa	43.4606	104.818	99.8811	2.41179
Mis18bp1	17.7346	42.7708	44.7883	2.41171
Wdr18	16.0888	38.7925	45.7305	2.41115
Timm21	5.23732	12.6259	12.2466	2.41076
Ubtf	36.9436	89.0449	81.7886	2.41029
Dapk3	16.0036	38.5523	31.5935	2.40898
Rabep2	5.11002	12.3075	9.6446	2.4085
Sumf1	7.10414	17.1002	15.045	2.40708
Atic	43.4791	104.626	121.296	2.40635
Dbr1	5.42028	13.0406	18.7507	2.40589
Mcm7	93.5494	225.068	180.635	2.40587
Abhd4	17.907	43.0608	28.5603	2.40469
Ankrd52	3.84426	9.23621	7.99694	2.4026
Trip13	21.423	51.4379	66.0356	2.40106
Mmp11	7.23331	17.3629	19.4087	2.40041
Polr3g	15.4983	37.1923	44.1978	2.39977
Osgep	23.9663	57.4705	67.684	2.39797
Fscn1	15.787	37.8524	23.4437	2.39769
Rbmxl1	21.2124	50.8321	43.7789	2.39634
Alkbh6	6.66383	15.963	16.71	2.39547
Trappc5	6.89148	16.5041	15.9556	2.39486
Atm	10.129	24.2441	28.4331	2.39353
1500032L24Rik	46.4358	110.984	97.9134	2.39005
Oaz1	258.719	617.889	578.627	2.38826
Josd2	4.20941	10.0498	13.4042	2.38746
Szt2	8.00742	19.1165	21.0086	2.38735
Gpaa1	11.4037	27.1989	28.0368	2.38509
Lats2	13.0003	30.9987	52.4985	2.38446
Rnasek	13.7918	32.885	30.0543	2.38439
Bmpr1a	21.7275	51.7589	40.475	2.38218
Dnajc24	4.99014	11.8873	15.0336	2.38216
Glt25d1	14.778	35.1779	51.8025	2.38042
Unc13b	11.1148	26.4478	26.7795	2.37951
BC027231	9.98763	23.7648	24.025	2.37942
Xrn1	7.02744	16.7138	16.2887	2.37836
Tm9sf1	8.77607	20.8725	25.3808	2.37834
Mapkbp1	6.73782	16.0157	14.6146	2.37699
Fkbp8	26.8816	63.8814	72.2517	2.3764
Rnf121	10.6754	25.3594	29.9849	2.3755
Vars	49.6377	117.845	142.206	2.3741
Cd2bp2	18.3804	43.6335	35.3537	2.37391
Nfe2l2	17.082	40.5479	46.6345	2.37372
Emilin3	6.11733	14.5205	31.6396	2.37367
Tnpo2	18.4868	43.8747	37.3187	2.3733
Vps16	19.4857	46.2361	48.2944	2.37282
Zbtb22	5.15874	12.2395	11.7541	2.37258
Akap9	7.64049	18.1245	19.4063	2.37216
Plxnc1	4.82479	11.4342	11.4511	2.36989
Swsap1	4.02984	9.54961	10.0962	2.36972
Rps23	227.716	539.498	507.692	2.36917
Akap1	20.7325	49.0999	53.8538	2.36826
Brms1l	4.28256	10.1329	8.49409	2.36608
Tab1	4.74238	11.218	9.58838	2.36548
Fancd2	12.0806	28.5749	36.8669	2.36535
Ninl	16.5273	39.0849	28.4072	2.36487
Pqlc2	3.97491	9.39103	8.57964	2.36258
Lsm10	10.8596	25.656	29.518	2.36252
Ptdss1	9.63138	22.7537	32.8168	2.36245
Ewsr1	74.3989	175.757	166.243	2.36236
Nipsnap3b	8.72857	20.6156	30.9131	2.36185
Eif4a2	35.4801	83.7946	91.3188	2.36174
2810006K23Rik	5.29424	12.5022	12.0323	2.36147
Zyg11a	13.4239	31.6891	14.0103	2.36065
Nme2	182.619	431.004	528.156	2.36013
Dpm3	23.1759	54.6963	63.2542	2.36005
Atl3	6.12785	14.462	17.0271	2.36004
Ranbp1	93.269	220.114	229.844	2.35999
Creb1	5.15623	12.1651	12.0261	2.3593
Pja1	12.5614	29.6341	27.0488	2.35914
Rcn1	7.57471	17.8659	12.6799	2.35862
Snrpd1	41.4546	97.7679	115.598	2.35843
Ost4	57.6301	135.85	192.48	2.35728
Pigu	17.5058	41.2474	44.3274	2.35621
Lgals1	38.4547	90.5834	87.8741	2.35559
Nt5c3	15.3909	36.2505	38.5571	2.35532
Cox6b2	4.81806	11.3438	17.2422	2.35443
Tubg1	22.7057	53.4548	53.8726	2.35425
Sike1	6.57749	15.4805	13.9029	2.35356
Mrpl51	13.7953	32.4646	38.9074	2.35331
Ppil1	50.7404	119.363	125.907	2.35243
Acp2	3.87695	9.11951	10.1481	2.35224
H2-Ke2	60.9722	143.418	185.748	2.35219
Cldn12	12.1042	28.4544	31.1424	2.35079
Dynll1	61.3173	144.016	165.722	2.3487
Ptch1	12.4114	29.1489	8.36097	2.34856
Tmem242	9.65561	22.6718	19.5438	2.34804
Ckap2l	7.51499	17.6399	26.6361	2.3473
Clic6	8.71994	20.4554	18.2436	2.34582
Polr2d	41.2804	96.8168	107.519	2.34535
Mgat2	6.21964	14.5863	21.1937	2.3452
Cog1	4.76855	11.1829	12.159	2.34514
Ttc14	6.19635	14.5195	18.7908	2.34323
Gins3	4.39271	10.2914	12.7876	2.34284
Surf2	5.89284	13.8029	13.4527	2.34232
Hbp1	56.2904	131.849	81.3634	2.3423
Apitd1	9.53814	22.3297	22.6821	2.3411
Apip	16.5761	38.7927	49.2976	2.34028
Fam69a	5.7544	13.4642	11.4523	2.33981
Polrmt	7.11898	16.6484	22.3481	2.33859
Mrpl54	29.412	68.7029	99.1734	2.33588
Rbmx2	7.88334	18.4143	25.617	2.33585
Pusl1	9.53625	22.2728	30.5339	2.33559
Tmem115	5.12385	11.965	12.4602	2.33516
Dazap1	27.0093	63.0413	62.5267	2.33406
Slc27a3	8.3628	19.5172	25.6364	2.33381
Nucb1	23.0058	53.6785	54.2979	2.33326
2010107G23Rik	8.84385	20.6345	15.8854	2.3332
Eny2	7.25953	16.9289	20.6962	2.33196
Emc4	18.3921	42.8648	47.3514	2.33061
Dnd1	29.1875	67.9595	52.6354	2.32838
Zfpl1	6.61252	15.3959	14.8886	2.3283
Atp5k	193.987	451.577	523.761	2.32787
Mak16	23.9191	55.6735	56.0608	2.32758
Tro	7.18518	16.7117	15.5596	2.32586
Smarcd1	20.6233	47.954	49.0245	2.32523
Thg1l	13.1567	30.5844	27.6959	2.32463
Col4a1	14.0221	32.5935	26.7862	2.32444
Thop1	30.6246	71.1687	77.3588	2.32391
Bicc1	7.55412	17.5502	4.658	2.32326
Ldhb	30.6584	71.1762	57.9585	2.32159
Gas2l1	19.4189	45.0815	47.5412	2.32153
Ehmt1	11.5108	26.7213	39.4309	2.32141
Hnrnpa0	61.8543	143.488	118.401	2.31977
Use1	23.3543	54.1644	56.0766	2.31925
Pnma5	20.6586	47.9028	32.0038	2.31878
Tyk2	9.34187	21.6434	18.7918	2.31682
Kif7	4.88878	11.3241	14.2418	2.31634
Alg2	13.4419	31.1265	35.6938	2.31563
Ndufa11	14.557	33.7025	41.0872	2.31521
Lsm6	9.07582	21.003	22.3165	2.31417
Foxr1	10.8037	25.0003	17.8754	2.31405
Fibp	17.2437	39.8828	44.0093	2.31289
Syvn1	11.2836	26.0967	31.3909	2.3128
Ifrd2	16.934	39.157	41.842	2.31233
Kif5b	12.6942	29.3486	34.3303	2.31197
Pbk	29.8439	68.9954	75.5283	2.31188
Isg20l2	18.7139	43.2561	37.7479	2.31144
Guf1	5.1847	11.9743	14.5468	2.30955
Nipsnap1	5.24203	12.1064	15.0953	2.30949
Cox7c	172.513	398.347	395.204	2.30908
Sec61b	35.4891	81.9386	121.608	2.30884
Scnm1	11.2772	26.029	40.4294	2.30811
Pfdn4	8.10883	18.7082	30.2351	2.30714
Mcm4	38.1618	88.0354	93.0309	2.3069
Jmjd7	6.88927	15.8756	13.5863	2.3044
Fkbp4	142.761	328.953	322.191	2.30422
Ankrd49	8.79511	20.2552	21.1248	2.30301
Txlna	23.6009	54.3316	55.6461	2.3021
Ostc	30.3467	69.8402	77.024	2.30141
Cenpe	16.2498	37.3845	37.6428	2.30061
Pdcl	6.33515	14.5695	13.3495	2.29979
Zfp740	21.8119	50.1608	50.8334	2.2997
Tmem42	4.15086	9.53532	8.87882	2.29719
Wbp1	11.0443	25.335	21.9538	2.29394
Srsf4	24.7691	56.8176	59.5996	2.29389
Ttyh3	22.8241	52.3421	61.2137	2.29328
Egr4	61.1718	140.227	25.666	2.29235
Rbms1	8.81116	20.1938	11.6691	2.29184
Lman1	33.5379	76.8615	63.6943	2.29178
Mageb4	115.089	263.754	229.145	2.29174
Anp32a	12.4852	28.6118	36.7192	2.29166
Aebp2	17.8571	40.9163	41.7533	2.29132
Anapc7	13.3832	30.6607	27.8546	2.29098
Ndufaf7	6.25504	14.3291	16.8861	2.29081
Tdrkh	19.3394	44.2953	52.9064	2.29042
Smyd3	5.44767	12.4769	8.19629	2.29032
Ppan	50.1777	114.9	113.05	2.28986
Rab31	10.0799	23.0641	17.4508	2.28813
Dhrs13	6.94031	15.8697	22.8187	2.2866
AI597479	7.55232	17.2675	14.5096	2.28638
Rpl38	795.139	1817.7	1556.55	2.28602
Hdac1	46.9037	107.198	136.424	2.28549
Cops6	85.1227	194.535	204.561	2.28535
Pus1	12.2802	28.0484	25.4021	2.28403
Mrpl43	17.7603	40.5551	41.4219	2.28347
Unk	5.75997	13.1413	17.8422	2.28149
Lsm3	72.8783	166.251	218.054	2.28121
Ung	42.9154	97.8755	86.4198	2.28066
Scyl1	12.3178	28.0798	34.8825	2.27961
Tor1a	13.9421	31.7772	41.8228	2.27923
Ammecr1l	16.54	37.6954	32.9946	2.27904
Epn1	24.4793	55.7462	57.9176	2.27728
Tbcb	35.3687	80.5391	103.651	2.27713
Btg3	55.5661	126.529	145.313	2.27709
Cacfd1	12.3373	28.0903	29.8609	2.27686
Mt1	189.244	430.843	416.504	2.27665
Kti12	15.2544	34.7283	22.5168	2.27661
Lhpp	9.58758	21.826	25.4092	2.27649
Thap7	14.1797	32.2761	37.6686	2.27622
B3galnt2	6.90422	15.7145	18.5162	2.27607
Dnajc8	44.9902	102.29	108.249	2.27361
Srebf1	18.8207	42.7832	41.7668	2.2732
Brca1	11.6137	26.3924	29.3782	2.27252
Tmem59	45.1965	102.672	116.402	2.27168
Ywhah	27.1405	61.6301	68.4888	2.27078
Prr14	4.38968	9.96634	14.2367	2.2704
Zfp386	11.2238	25.4804	22.8425	2.27021
Uxt	11.3061	25.6553	33.2647	2.26916
Ankrd11	16.0493	36.4037	38.7945	2.26824
Solh	7.78074	17.6279	20.2401	2.26558
Shmt1	40.4916	91.7157	99.8338	2.26505
Ppp1r8	38.7238	87.7094	89.5335	2.265
Ttc5	9.42878	21.3557	22.5445	2.26495
Slc35b4	14.6953	33.28	27.3546	2.26467
0610010K14Rik	75.4994	170.933	159.099	2.26403
Stk3	6.48183	14.6495	14.5881	2.26009
Sf3b5	39.1566	88.4711	105.358	2.25942
Hspd1	98.8024	223.088	234.71	2.25792
Wbscr16	8.50819	19.2084	19.1519	2.25764
Slc16a3	4.941	11.1529	10.5364	2.25722
Zbed4	10.1438	22.8877	21.3154	2.25632
Ect2	14.7956	33.3704	33.6394	2.25543
Tor2a	10.6236	23.9606	37.8818	2.25541
Sbds	14.0071	31.5903	25.2925	2.25531
Fam38a	10.3805	23.4078	18.6499	2.25498
2210016L21Rik	9.36988	21.1266	17.052	2.25474
Olfml2b	5.72702	12.9067	13.2093	2.25365
Ncaph	18.5334	41.738	29.1342	2.25204
Nudt3	32.0718	72.1917	65.2988	2.25094
Ncln	13.1905	29.6832	34.8545	2.25035
Wee1	25.0337	56.3243	63.671	2.24994
Tubgcp6	6.0219	13.5446	14.3711	2.24922
E2f3	5.54676	12.4756	11.4657	2.24917
Xpot	27.6593	62.2035	35.0381	2.24892
Cthrc1	5.50245	12.369	7.00662	2.24791
Mesdc2	10.8476	24.3812	22.8744	2.24761
Glul	52.058	116.995	117.086	2.2474
Hirip3	11.5783	26.0192	26.0974	2.24724
Ywhaq	107.065	240.552	258.802	2.24678
Srp68	21.1262	47.458	51.4427	2.2464
Narfl	7.09267	15.9289	12.7336	2.24583
Moap1	10.3924	23.3341	26.4583	2.2453
Rpap1	13.7026	30.7653	32.3975	2.24522
Wrb	18.5636	41.6558	45.4835	2.24395
Agk	10.6152	23.8101	31.0208	2.24302
Tacc3	29.5069	66.1808	78.5569	2.24289
Pcna	92.6109	207.618	211.65	2.24183
Snapc1	19.1366	42.8902	52.9003	2.24127
Usf1	45.2068	101.275	47.1197	2.24026
Dos	6.75289	15.1163	13.8378	2.23849
Psmd5	40.8162	91.2377	84.4071	2.23533
Glis3	18.26	40.798	4.26483	2.23428
Acp1	7.4676	16.6832	17.9475	2.23408
Mmd	9.02613	20.1639	13.6487	2.23395
Gna12	29.7797	66.484	43.8734	2.23253
Slc7a6	11.7766	26.2906	31.6292	2.23244
Taf10	35.0016	78.1148	109.317	2.23175
Mycl1	6.99363	15.6079	10.5459	2.23173
Zfp652	6.4315	14.3361	25.792	2.22904
Rpa3	29.0956	64.8539	54.7317	2.22899
Parn	15.836	35.2889	45.0006	2.2284
Oxa1l	13.6503	30.416	28.0482	2.22823
Map1s	22.975	51.1792	43.2816	2.2276
Mcm3	63.6285	141.68	131.985	2.22668
Pop7	11.8137	26.2977	36.7609	2.22603
Dido1	10.3906	23.1247	22.2769	2.22554
Atf6b	15.2089	33.8348	37.8516	2.22467
Sema7a	9.95657	22.1459	24.5175	2.22425
Rbm4	7.34263	16.319	20.5933	2.2225
Gfod2	5.01211	11.1392	10.0061	2.22246
Oard1	22.8447	50.7495	53.4586	2.2215
Psmg3	7.89253	17.526	13.5111	2.22058
Nfe2l1	48.9172	108.577	123.625	2.21961
Trib3	4.23869	9.40576	3.42444	2.21903
Abcg1	4.87041	10.8072	8.55309	2.21895
9430015G10Rik	9.18613	20.3774	28.8162	2.21828
Hsf1	15.289	33.9105	35.4402	2.21797
Psmc3ip	10.7417	23.8177	26.8812	2.21731
Tln1	9.92349	21.9991	21.7496	2.21687
Alg14	9.31563	20.65	27.7824	2.2167
B4galnt4	5.84336	12.9385	8.96842	2.21422
B2m	20.7054	45.8377	29.8301	2.2138
Calm1	33.1183	73.2986	82.8944	2.21324
Kat5	13.7863	30.4826	31.345	2.21108
Nde1	12.6117	27.8846	33.3676	2.21101
Far1	11.6159	25.6827	19.7533	2.211
Ddx49	17.4067	38.4706	41.551	2.2101
Timp3	5.09699	11.2644	8.84219	2.21001
Rdx	20.809	45.9739	68.7851	2.20933
Tmpo	42.18	93.1836	83.3346	2.20919
1810022K09Rik	73.0127	161.295	183.167	2.20914
Med1	24.1525	53.3558	50.445	2.20912
Pfn1	227.71	502.704	465.635	2.20765
Pole3	36.0147	79.4793	88.0828	2.20686
Rasgrp2	4.2818	9.44902	4.00331	2.20679
Mplkip	5.28386	11.6597	11.5722	2.20666
Mrpl40	20.9481	46.2225	53.8943	2.20652
E2f1	21.5036	47.4476	42.7829	2.2065
Zwint	18.6994	41.2508	31.2633	2.206
Hip1	14.0492	30.9922	21.117	2.20598
Magt1	6.2961	13.8844	15.6241	2.20524
Hivep2	7.23093	15.9459	12.4749	2.20524
Creb3	6.71631	14.8099	14.0735	2.20506
Mki67ip	28.0231	61.7924	51.6524	2.20505
Gatc	4.4058	9.71469	14.2994	2.20498
Dus1l	22.666	49.9666	55.9763	2.20447
Orc6	28.5521	62.9323	63.6362	2.20412
Snn	7.46204	16.4434	11.6233	2.20361
Dom3z	21.2078	46.7205	50.0222	2.20299
Pip5k1c	22.4109	49.3687	57.7345	2.20289
Pygb	27.4326	60.4049	30.8504	2.20194
Calm3	40.2238	88.5434	91.2785	2.20127
Zfp260	9.07464	19.9646	15.0956	2.20004
Srsf3	100.132	220.168	245.551	2.19878
Plekho2	4.99877	10.9901	7.50026	2.19856
Ldlr	10.8238	23.7966	12.358	2.19854
Slc25a39	51.6694	113.584	119.85	2.19828
Tmem205	6.80524	14.9508	12.9526	2.19695
Patz1	32.0762	70.4567	64.6823	2.19654
Stil	5.32437	11.6906	14.1179	2.19568
Wdr89	8.8928	19.5179	31.6245	2.1948
Setd7	4.20543	9.22367	3.95236	2.19328
Nsun5	19.2151	42.143	56.5792	2.19322
Tnni3	13.9477	30.5775	26.7639	2.1923
Clcn2	12.7325	27.9081	23.1766	2.19188
Vars2	10.336	22.6485	21.1379	2.19122
Rlim	14.3297	31.3872	21.9379	2.19036
Reep3	4.46526	9.77988	7.04325	2.19022
D17Wsu104e	10.3934	22.7619	24.0235	2.19003
Vamp2	4.72012	10.3364	14.3932	2.18986
Snai1	5.8123	12.722	3.96227	2.18881
Rab4b	10.2065	22.3381	21.0463	2.18862
Cenpw	7.98273	17.4686	18.5386	2.1883
Cox7b2	40.6757	89.0008	66.6571	2.18806
Siah1b	21.6137	47.2844	71.2543	2.18771
Clic4	37.1056	81.0855	68.976	2.18526
Kdelr2	20.0523	43.8119	53.1096	2.18488
Atp5f1	79.7258	174.188	230.541	2.18484
Wdr90	30.5194	66.6769	61.0633	2.18474
Gsta4	46.69	101.989	63.0521	2.18439
Klhl12	27.3311	59.6649	53.5702	2.18304
Copz1	36.8064	80.3148	70.2858	2.18209
Lsg1	22.6854	49.495	51.4799	2.1818
Tmem33	5.68896	12.4061	14.3751	2.18073
E2f4	8.88131	19.3628	21.3841	2.18017
Rpa2	64.3003	140.158	160.965	2.17974
Kntc1	8.13274	17.7206	18.3606	2.17892
Rin2	8.98945	19.5828	3.75828	2.17842
Actr5	118.778	258.671	156.863	2.17777
Rps3	241.026	524.766	478.292	2.17722
Actb	296.943	646.467	607.739	2.17707
Vhl	15.4946	33.7281	47.0489	2.17676
Exosc8	41.0197	89.2828	91.7415	2.17658
Timm22	6.3448	13.8064	10.3622	2.17602
Tprkb	9.89717	21.5232	22.0487	2.17468
Cenpt	18.3202	39.8253	37.9493	2.17385
Zfp518a	31.1664	67.7409	69.6512	2.17352
Upp1	11.9155	25.8865	6.00418	2.17251
Psma1	69.1012	149.99	133.384	2.17058
Mrps12	27.3543	59.3617	62.6735	2.1701
Hp1bp3	35.9958	78.1047	81.8004	2.16983
Anapc16	11.8595	25.7294	22.9976	2.16952
Cox7a2	66.8217	144.896	174.943	2.1684
Ddx3x	57.0223	123.534	73.9438	2.16642
Renbp	4.93508	10.686	7.38391	2.16531
Enc1	29.213	63.2351	10.7125	2.16462
Efna2	6.65965	14.4053	16.1711	2.16307
Huwe1	48.8507	105.658	104.587	2.16288
Mrps36	18.1853	39.3271	48.2233	2.16258
Trf	16.0761	34.7635	4.00663	2.16243
Snrnp35	6.72968	14.5492	11.7536	2.16195
Dcakd	53.2915	115.194	110.152	2.16158
Zdhhc4	13.5797	29.3514	32.4116	2.16142
Mrps33	18.9651	40.9738	40.1454	2.16048
Papss1	13.4787	29.1119	37.827	2.15984
Fat1	18.5046	39.9626	39.9491	2.1596
Jagn1	12.1884	26.3105	30.9278	2.15865
Imp3	36.8584	79.5517	63.6236	2.15831
Tipin	49.6559	107.133	116.423	2.15751
Med11	10.254	22.1086	17.637	2.1561
Ric8	8.19424	17.6521	15.5824	2.15421
G6pdx	7.66423	16.5098	9.75425	2.15414
Herpud2	6.47393	13.9444	15.0862	2.15393
Daglb	5.2686	11.348	12.4206	2.15389
Rbbp4	53.4451	115.073	160.402	2.15311
Degs1	10.118	21.7591	30.389	2.15053
Lig1	48.1807	103.536	111.24	2.14891
Chid1	6.46047	13.8813	15.6887	2.14865
Rpl11	393.913	846.077	649.217	2.14788
Rev3l	7.44911	15.9966	21.1062	2.14745
Ncapd2	46.1873	99.1822	96.6502	2.14739
Pim1	48.8979	104.998	44.1964	2.14729
Vkorc1l1	11.6113	24.927	36.5572	2.14679
Fdxacb1	11.5212	24.7213	21.986	2.14572
Cox14	22.1881	47.608	50.5659	2.14565
Arfgap2	17.4541	37.4145	41.8417	2.14359
Arl1	43.2249	92.6096	94.5922	2.14251
Acrbp	4.73097	10.1361	5.61639	2.1425
Tmem126b	7.45479	15.9629	18.5666	2.14129
Hn1	55.5242	118.883	151.56	2.1411
Pik3r2	23.1396	49.5365	60.7269	2.14077
Dbil5	4.88269	10.4451	14.016	2.13921
Amotl2	6.07882	12.9875	10.3822	2.13652
Map1lc3b	44.779	95.671	68.8099	2.13651
Mt3	5.38095	11.4962	14.0846	2.13646
Dnajb9	21.141	45.1576	64.4694	2.13602
Mcfd2	10.438	22.2893	30.3883	2.1354
Wdtc1	25.0165	53.4168	43.2988	2.13526
Fxyd6	20.8285	44.4652	29.9587	2.13482
Ndufa4	126.875	270.691	361.587	2.13353
Lrrc8d	12.4996	26.6419	23.3504	2.13142
Sdc4	168.11	358.279	64.9597	2.13122
Gfra1	32.0119	68.2238	6.03677	2.1312
Pin1	7.88635	16.7807	18.9978	2.12782
Nhp2	57.8205	122.97	123.259	2.12675
Abhd6	6.37652	13.5594	8.39728	2.12646
Aifm1	34.4663	73.2664	88.4017	2.12574
Tmem97	48.7903	103.697	119.938	2.12536
Bre	18.4261	39.1506	38.2559	2.12474
Qpct	5.68088	12.0693	11.3384	2.12455
Dimt1	6.36728	13.5243	16.1067	2.12403
Nudt5	21.1679	44.9553	47.7179	2.12375
Slc9a1	9.3491	19.8534	16.2884	2.12356
Plod1	15.9724	33.9181	57.4469	2.12354
Mylk	4.63622	9.84489	10.3681	2.12347
Timeless	15.0288	31.9098	29.3707	2.12324
Gar1	27.6535	58.7147	51.7424	2.12323
Rcn2	19.743	41.9158	87.2823	2.12307
Uchl1	320.578	680.206	942.13	2.12181
Ss18	19.0472	40.4012	47.6706	2.12111
Dpm1	12.107	25.6558	25.3976	2.11909
Cnot8	16.7459	35.485	47.5747	2.11903
Igsf3	16.799	35.5959	35.4931	2.11893
Nop2	27.4459	58.1456	68.107	2.11855
Mrps35	16.6884	35.3524	36.5768	2.11838
Ncapg2	13.9997	29.6556	31.8371	2.1183
9630033F20Rik	6.81856	14.4432	13.0405	2.11822
Ruvbl2	24.5899	52.0736	33.5493	2.11768
Haus6	12.333	26.1106	27.7535	2.11713
Paox	5.82299	12.3278	8.02793	2.11709
Slc35g1	12.0115	25.4294	41.8157	2.11709
Zfp787	5.96018	12.6177	12.4142	2.117
Zfp410	13.9198	29.4674	33.3076	2.11694
Snrpb	153.399	324.689	343.151	2.11663
Armc10	21.5856	45.6805	33.3659	2.11625
Zfp623	8.90628	18.8412	19.7834	2.1155
Osbpl11	10.215	21.6003	25.5449	2.11457
Cox6b1	124.357	262.924	282.17	2.11427
Hdhd2	7.47245	15.7975	15.5728	2.1141
Tomm22	62.2261	131.536	159.299	2.11384
Dazap2	42.296	89.3934	102.025	2.11352
Tmx2	27.125	57.3253	54.5796	2.11338
Mrpl4	28.0462	59.2572	72.1041	2.11284
Pprc1	39.7816	84.022	82.5271	2.11208
Wibg	9.46028	19.9693	24.0492	2.11086
Gpr89	5.78097	12.2019	15.0156	2.1107
Rif1	19.8256	41.8397	36.5812	2.11039
Syne2	7.88636	16.6397	14.6344	2.10993
Ddx56	14.3454	30.2655	30.5114	2.10977
Plekhg5	13.5947	28.6816	22.1295	2.10976
Tmsb10	146.693	309.445	397.409	2.10947
Ttf2	8.91954	18.8113	19.2555	2.109
Syngr1	4.6212	9.7385	9.55752	2.10735
Plxna1	24.5084	51.6397	65.6989	2.10702
Blm	10.6042	22.3427	19.8469	2.10697
2310039H08Rik	8.39705	17.6828	16.9281	2.10583
Dusp7	9.01293	18.9767	12.907	2.1055
Gadd45gip1	12.2433	25.7762	24.7855	2.10533
Nup37	27.3123	57.4998	55.6171	2.10527
Pik3ip1	5.60722	11.8044	7.54681	2.10521
Ift46	11.3238	23.8387	19.9373	2.10519
Dut	22.2499	46.8298	53.7311	2.10472
Myl12b	39.1479	82.3904	93.2212	2.10459
Sohlh2	29.3739	61.8052	92.4604	2.10409
Necap1	14.1586	29.7775	34.3286	2.10314
Slc7a1	10.6842	22.4535	30.8852	2.10156
Phb2	98.2698	206.494	201.282	2.1013
Serf2	32.471	68.2185	79.2281	2.10091
Smim7	16.5936	34.8589	33.1702	2.10074
Cep57	10.2822	21.5982	31.5658	2.10054
Fh1	39.212	82.3545	91.9208	2.10024
Ptbp1	100.683	211.341	218.687	2.09907
Rheb	27.9829	58.7343	74.8296	2.09894
Mms22l	9.99402	20.9748	22.5243	2.09874
Rpl7a	383.395	804.605	714.145	2.09863
Fst	10.9855	23.0495	3.91982	2.09817
Cyb5r1	17.607	36.9406	29.1911	2.09806
Nfic	6.39604	13.4189	13.664	2.098
Zfp36l2	28.7643	60.3302	60.4531	2.0974
Lrrc1	9.16261	19.2171	12.3484	2.09734
Tmem184b	15.1864	31.8406	33.5688	2.09665
Crtc2	13.4732	28.2394	30.3838	2.09597
Rpp14	8.71336	18.2585	17.6715	2.09546
Cdc37l1	10.8859	22.8073	23.9307	2.09512
Tnpo1	37.225	77.9857	70.5246	2.09498
Hnrnpf	270.377	566.423	350.58	2.09494
Haus8	16.5295	34.6204	43.4774	2.09446
Pnpo	12.0246	25.1838	15.471	2.09436
Cyfip1	8.3416	17.4598	19.8483	2.0931
Hnrnph1	68.232	142.796	192.39	2.0928
Bclaf1	38.5058	80.5811	74.1375	2.0927
Tmem50a	52.3245	109.466	94.4249	2.09206
Luc7l3	29.7683	62.2658	67.6059	2.09168
Kri1	5.50121	11.5026	10.4118	2.09092
Rps6ka1	17.1392	35.8099	45.8785	2.08936
Atg16l1	18.9014	39.4886	41.1002	2.08919
Recql4	8.52821	17.8141	28.1878	2.08884
Ggps1	9.78886	20.4271	16.9775	2.08677
Trim27	10.2532	21.3861	22.617	2.0858
1110004F10Rik	41.3788	86.3001	79.7274	2.08561
Eral1	9.96228	20.7679	22.061	2.08465
Mpzl1	36.3934	75.8493	55.3527	2.08415
Mrgbp	15.5494	32.4013	26.7875	2.08377
Noc3l	14.4832	30.17	36.2878	2.0831
Numbl	8.90862	18.545	31.2249	2.08169
Gbas	10.4603	21.773	21.7972	2.08149
Snrpe	217.15	451.919	486.082	2.08114
Pfn2	14.8373	30.8752	35.0522	2.08092
Kptn	5.62259	11.6959	17.0988	2.08016
Mrpl22	26.7141	55.5601	60.688	2.0798
Mul1	6.74938	14.037	12.6411	2.07975
1110065P20Rik	8.87442	18.4563	19.4718	2.07972
Lztr1	12.5147	26.0236	22.6553	2.07944
Zfp566	7.87973	16.3837	18.7217	2.07922
Rnf114	50.6288	105.208	77.2491	2.07803
Aasdhppt	7.96659	16.5473	17.204	2.07709
Ifnar1	15.9223	33.0689	23.7658	2.07689
Cdc45	28.2432	58.6557	71.7647	2.07681
Snx27	15.5088	32.2074	34.8945	2.07672
Uqcr10	55.8223	115.921	130.407	2.07661
Mbd1	7.04319	14.6203	13.8603	2.07581
Khsrp	30.0466	62.3637	81.9989	2.07557
Haus7	14.1251	29.3085	32.1142	2.07492
Cyc1	72.6733	150.777	210.976	2.07472
Wdyhv1	12.6789	26.3017	21.3965	2.07445
Tmem8	7.33148	15.2081	9.5499	2.07436
Dck	20.4924	42.5032	52.6992	2.0741
Fndc3b	5.48207	11.3694	9.83736	2.07392
Cox20	34.0312	70.5614	89.868	2.07343
Nradd	9.24126	19.1525	8.19351	2.0725
Tecr	87.5458	181.436	135.461	2.07247
Hspbap1	10.4672	21.6876	17.4272	2.07196
Cebpz	38.7529	80.2935	72.3941	2.07194
2410131K14Rik	6.45623	13.3693	13.7806	2.07076
Net1	8.31705	17.2198	22.2904	2.07042
Rps11	1045.99	2164.84	2294.45	2.06966
Exd2	14.458	29.9208	23.7672	2.0695
Man2a1	16.1918	33.4865	19.142	2.06811
Cfl2	13.7016	28.3134	45.1634	2.06643
Tomm6	45.9381	94.9065	116.535	2.06596
Ccdc94	6.15384	12.711	14.2119	2.06554
Lamtor1	51.354	106.048	110.967	2.06504
Ret	43.1861	89.1775	8.05381	2.06496
Hsd17b12	51.8628	107.041	60.4174	2.06393
L3mbtl2	14.5355	30	36.0643	2.06391
Toe1	18.9261	39.0587	46.0179	2.06375
Cd320	15.4584	31.8947	31.8021	2.06326
Dennd4c	9.21293	19.0057	15.3587	2.06294
Cntrob	9.41085	19.4117	22.2986	2.06269
Tmx3	7.17618	14.7985	15.8196	2.06217
Rimkla	7.59775	15.6677	15.0829	2.06215
G3bp2	46.998	96.9153	84.7849	2.06212
Dhx9	83.7165	172.551	178.789	2.06113
Smarcad1	15.1048	31.1287	14.7869	2.06085
Ccdc71	9.5681	19.7157	18.2781	2.06057
Lin7c	14.2645	29.3918	30.5967	2.06049
Nedd1	10.0959	20.8023	17.4699	2.06047
Mcts2	17.8168	36.7029	33.4644	2.06002
Nubp2	25.6564	52.8468	47.8029	2.05979
Hadha	44.3823	91.3988	44.5743	2.05935
Hnrnpl	114.595	235.951	235.768	2.059
Pdgfb	13.0602	26.8716	12.9977	2.05752
Narg2	8.74742	17.9924	19.3808	2.05688
Styx	7.54629	15.5202	16.5777	2.05667
Elk4	5.4624	11.2341	10.2716	2.05662
Cwf19l2	4.88549	10.0473	8.23018	2.05656
Kifc1	5.08029	10.444	13.168	2.05579
Map2k2	32.1939	66.1755	81.5535	2.05553
Atad5	6.51974	13.3966	17.7072	2.05478
Yipf2	15.8487	32.5558	25.5253	2.05416
Cenpn	11.3388	23.284	28.0845	2.05348
Mnt	7.98908	16.4039	11.2322	2.05329
Cdt1	30.9498	63.5115	69.9362	2.05208
Pinx1	10.3697	21.279	26.3718	2.05204
Tcof1	13.2522	27.193	26.8807	2.05196
Tmem38a	5.77921	11.8567	12.7063	2.05161
Sun2	12.5907	25.827	26.5123	2.05128
Gemin4	14.5067	29.755	25.2893	2.05112
Myeov2	41.4974	85.084	104.091	2.05035
BC026590	9.40064	19.272	18.6371	2.05007
Hnrnpd	20.5243	42.0675	48.9159	2.04964
Rhobtb3	6.12718	12.5558	11.5835	2.0492
Prkaca	20.9226	42.8579	56.5667	2.0484
Mrpl50	8.74564	17.9134	17.6618	2.04827
Anp32b	211.104	432.207	617.942	2.04737
Gpn3	28.9074	59.1836	50.6497	2.04735
Tmem48	23.5001	48.1088	40.7186	2.04717
Zfp317	5.35416	10.9577	12.2357	2.04658
AU019823	8.57707	17.5528	24.2619	2.04648
Smc1a	16.7925	34.3637	22.2434	2.04637
Sycp1	39.8917	81.6252	86.6316	2.04617
Phf20	29.1996	59.7455	46.4667	2.04611
Mcm6	81.4139	166.574	160.946	2.04601
Cnbp	182.246	372.861	329.514	2.04592
Marc2	7.57147	15.4738	13.5783	2.0437
Rtel1	12.4506	25.4399	22.5982	2.04327
Igsf9	5.74269	11.7304	15.1969	2.04267
Kif18a	11.8779	24.2625	26.8663	2.04266
Hmgn1	220.859	451.092	554.941	2.04244
Rpl13a	1112.49	2271.16	2400.83	2.04151
Twf1	15.6079	31.8634	30.3671	2.04149
Znfx1	15.751	32.152	28.4637	2.04127
Mthfd1	9.41107	19.2072	14.5174	2.04092
Dmrt1	136.283	278.095	308.406	2.04057
Ssu72	26.6621	54.3785	40.7469	2.03954
Ogg1	8.29866	16.9239	16.1629	2.03935
Ctu2	12.1784	24.8343	27.1586	2.03921
Tpbg	6.97818	14.2298	10.3172	2.03919
Manbal	10.0668	20.5261	17.1117	2.03899
Cox19	16.9055	34.4618	40.3212	2.0385
Arl2	5.85461	11.9338	13.1273	2.03836
Fam49b	20.9959	42.7858	72.5776	2.03782
Uxs1	28.6494	58.3801	72.2637	2.03774
Tet3	7.98572	16.2694	30.2107	2.03731
Nhp2l1	75.0383	152.808	157.283	2.0364
Ilf2	54.2647	110.483	105.376	2.036
Polr1c	97.8866	199.276	182.648	2.03578
Rai1	7.76308	15.8023	14.0112	2.03557
Rbl1	6.26307	12.7481	12.5444	2.03544
Tmem107	10.951	22.2884	28.5345	2.03528
Pdrg1	11.2333	22.8583	22.8247	2.03487
Cdk5rap3	26.8474	54.6146	44.8049	2.03426
Trp53i13	8.47271	17.2304	25.8081	2.03364
Zfp87	6.71498	13.6482	12.3827	2.0325
Snapc2	15.1199	30.7216	28.7534	2.03187
Phf12	15.9745	32.4492	36.8685	2.03131
Rtf1	13.539	27.4978	29.9714	2.03101
Maea	34.6872	70.4157	83.6826	2.03002
Ncl	111.279	225.867	243.644	2.02974
Prr11	5.99227	12.161	11.54	2.02945
Rnaseh1	6.28277	12.7503	15.5489	2.02941
Shprh	5.49988	11.161	11.9741	2.02932
Mphosph6	39.2892	79.7301	65.2006	2.02931
Spcs3	11.2723	22.8673	27.7675	2.02863
Ddx19a	8.3224	16.8817	17.5408	2.02847
Numa1	36.6388	74.3039	61.4074	2.02801
Ythdf3	11.927	24.1655	22.5981	2.02612
Rpl3	441.571	894.287	603.557	2.02524
Mfsd10	12.7238	25.7642	19.1811	2.02488
2310033P09Rik	10.5836	21.4279	22.6075	2.02463
Lsm4	80.4309	162.836	174.421	2.02455
Vps52	10.0489	20.3372	24.3988	2.02382
Ndufa13	31.62	63.9835	78.1296	2.02351
Stx3	9.53789	19.2989	8.89229	2.02339
Kpna2	156.17	315.776	321.083	2.022
B3gntl1	5.12423	10.3612	11.5261	2.022
1110012L19Rik	8.56948	17.3246	16.0287	2.02166
Zfp639	9.33422	18.8648	17.5356	2.02104
Cep164	5.54666	11.2097	9.55864	2.02098
Kansl3	16.4841	33.3134	40.0887	2.02094
Faf2	21.3512	43.1474	30.5086	2.02084
Ctnnd1	22.679	45.829	38.7198	2.02077
Nmral1	4.98505	10.072	17.4399	2.02044
Pa2g4	50.6123	102.256	105.576	2.02038
Itsn1	9.81406	19.8278	22.0761	2.02035
Dzip3	9.4189	19.0259	20.0451	2.01997
Nfx1	9.03426	18.2486	13.5666	2.01993
Rps26	570.444	1152.2	1096.48	2.01983
Eif2s3x	13.0205	26.2849	24.3849	2.01873
Efhd2	12.277	24.7767	21.9736	2.01814
Slc30a5	12.0521	24.3212	27.7963	2.01801
Spdl1	9.31582	18.7952	20.1946	2.01756
Npm1	622.589	1255.62	1183.49	2.01677
Abcb8	10.3167	20.8058	20.4933	2.01671
Ndufb8	90.6753	182.805	194.735	2.01604
Ovca2	10.535	21.222	17.7185	2.01443
St3gal2	9.24374	18.62	17.4358	2.01434
Zswim4	12.6076	25.389	16.3512	2.01379
Parp1	124.079	249.63	183.862	2.01186
Rps14	732.77	1473.31	1376.85	2.0106
Tmem168	10.6737	21.4552	12.5339	2.0101
Hnrnpc	79.4814	159.755	160.967	2.00997
Rab1b	37.6581	75.6741	78.6964	2.0095
Cltb	11.3607	22.8268	13.133	2.00928
Zfml	23.9109	48.0403	53.2082	2.00914
Fis1	40.1537	80.6666	102.304	2.00895
Eif5b	35.3571	70.9865	69.1219	2.0077
Alyref	107.846	216.494	283.841	2.00744
Tmem150a	5.1518	10.341	18.1442	2.00726
Pom121	20.0071	40.154	54.7139	2.00699
Ypel1	7.26699	14.5841	14.4002	2.0069
Col18a1	18.6866	37.5019	26.1903	2.00689
Top3a	13.0987	26.2851	26.474	2.0067
Akr1e1	6.25974	12.5608	13.4989	2.0066
Rps8	761.836	1528.55	1439.92	2.0064
Anapc11	11.6584	23.38	21.9127	2.00542
2310009B15Rik	5.20257	10.4329	11.6433	2.00534
Psmc5	98.0886	196.673	196.523	2.00505
Pcnp	22.8239	45.7606	50.7072	2.00494
Hnrnpab	157.627	316.001	291.822	2.00474
Smarcb1	35.0116	70.1767	66.9412	2.00438
Rad9a	17.6049	35.2671	27.1143	2.00325
Dnmt1	58.9844	118.141	138.668	2.00292
Ppib	69.4194	139.018	118.818	2.00258
Trp53inp1	18.8271	37.6832	33.6396	2.00154
Adi1	11.9367	23.8894	37.9307	2.00134

## Sheet: Table S4B
Additional file 5: Table S4. Expression levels of the differentially expressed genes
Downregulated in transition from P0.5 PSGs to P7.5 Kit- SGs
Genes	FPKM in P0.5 PSGs (%)	FPKM in P7.5 Kit- SGs (%)	FPKM in P7.5 Kit+ SGs (%)	Fold Change (P7.5 Kit- SGs/P0.5 PSGs)
Krt4	5.44642	0.00338356	0	0.000621245
Tbx19	5.90915	0.00760648	0.018643	0.00128724
Sult1c1	8.94835	0.024695	0.0543302	0.00275973
Cdhr1	7.57006	0.0236008	0.148576	0.00311765
Aldob	6.09504	0.0220506	0.0073303	0.00361779
Cldn18	13.0898	0.0545173	0.227875	0.00416487
Clcnka	5.24791	0.0286906	0.0291039	0.00546705
Trpa1	6.2697	0.0349543	0.0817062	0.00557512
Bhmt2	7.03627	0.053802	0.542131	0.00764638
Scgn	5.51326	0.0425037	0.0159263	0.00770936
Krt79	5.93664	0.0468638	0.0588961	0.00789399
Rnf112	7.96377	0.0711067	0.157085	0.00892877
Prph	8.67888	0.0816926	0.225511	0.0094128
S100a3	6.44077	0.0617671	0.0377709	0.00959002
Arhgap36	14.8446	0.148859	0.215387	0.0100278
Gpr126	9.38653	0.135882	0.543719	0.0144763
Dnajc6	11.5653	0.187639	0.347561	0.0162243
Lrrc23	7.74117	0.12838	0.0153087	0.0165841
Clca3	7.03634	0.119533	0.0236525	0.016988
Hs3st4	9.82863	0.1752	0.613325	0.0178255
Krt7	19.3896	0.358841	0.131545	0.0185069
Mlana	7.46899	0.151551	0.0744289	0.0202907
Lypd4	11.6507	0.244176	0.31944	0.0209581
Krt25	6.05666	0.128728	0.102955	0.021254
Foxa1	10.3659	0.222465	1.16547	0.0214612
Cd74	25.3408	0.553047	0.250403	0.0218244
Hoxa4	5.67064	0.125666	0.547663	0.0221608
Drd2	6.04515	0.134287	0.087046	0.022214
Ptpn5	6.43681	0.143131	0.449977	0.0222363
C3	36.8487	0.834309	2.39168	0.0226415
Fam131c	6.16352	0.152767	0.489795	0.0247857
Capn3	7.21489	0.180328	0.187685	0.0249939
Perp	17.4948	0.448154	1.55132	0.0256164
Dpp6	6.76746	0.175275	0.561599	0.0258997
Tmem28	17.4489	0.475421	1.16663	0.0272465
Myh7	8.32509	0.233486	0.951433	0.0280461
Col24a1	7.40752	0.216036	0.235022	0.0291644
L1td1	5.22304	0.15467	1.07416	0.029613
Barx2	14.4696	0.428975	1.85872	0.0296466
Defb25	6.2974	0.196498	0.41257	0.031203
Ctsc	20.6894	0.663868	0.838067	0.0320873
Myh2	7.61325	0.246165	0.098998	0.0323338
Pcsk1n	13.8832	0.47693	5.02439	0.034353
Krt18	47.6793	1.66051	1.06762	0.0348266
Myog	7.14455	0.251012	0.18374	0.0351334
Dnmt3l	73.4232	2.63898	1.05874	0.035942
P4ha3	6.70759	0.244316	0.625523	0.0364238
Syt3	8.19258	0.300278	0.997734	0.0366524
Arhgdib	10.9684	0.419167	0.380086	0.0382159
Fam217a	13.3495	0.511793	0.405338	0.038338
Snap91	24.4586	0.942181	1.50509	0.0385215
Gm4763	6.50332	0.251243	0.229583	0.038633
Lims2	9.33551	0.361197	0.882669	0.0386907
A2m	15.0332	0.599272	0.406358	0.0398632
Agbl2	12.5666	0.509157	0.436182	0.0405167
Trp63	5.97203	0.24383	0.2144	0.0408287
Eya2	6.84375	0.280175	0.623431	0.0409388
Asb4	5.88354	0.243517	0.0442697	0.0413895
Dapk1	65.0358	2.72278	2.38406	0.0418659
Col6a5	11.8407	0.500266	0.451402	0.0422497
Iglon5	31.9124	1.34958	1.4911	0.0422901
Col11a2	8.80197	0.372389	0.6614	0.0423075
Pacrg	22.1091	0.940328	1.94458	0.0425313
Myo18b	8.57507	0.366374	0.193745	0.0427255
Enpp1	13.4511	0.577751	0.39197	0.042952
AI467606	8.44266	0.365563	0.207889	0.0432995
Tmc5	6.52827	0.283936	0.177313	0.0434933
Casq1	8.72336	0.394181	0.190706	0.0451868
Col28a1	6.4251	0.296689	0.133471	0.0461766
Adssl1	6.7429	0.314598	0.851739	0.0466562
Nrap	16.1544	0.762679	1.08064	0.0472118
Atp12a	7.57036	0.357814	3.02169	0.0472651
Hpn	15.9332	0.75768	0.305126	0.0475535
Slc6a17	15.0285	0.721155	2.15058	0.0479858
Nlrp9b	7.68065	0.372603	0.147898	0.0485119
Myo1a	24.3403	1.18133	1.06503	0.0485339
Rem2	6.33401	0.30917	0.376701	0.0488111
Pla2g10	13.741	0.675331	0.560788	0.0491472
Runx1t1	10.1373	0.499192	1.3186	0.0492431
Serpinc1	6.40903	0.31641	0.238348	0.0493694
Thbs4	23.869	1.19605	2.17362	0.0501089
Rbfox3	8.80238	0.450584	0.525503	0.0511889
Cfi	7.04463	0.36226	0.239271	0.0514236
Acsl6	5.53274	0.285841	0.409633	0.0516636
Lbp	9.30925	0.493905	0.571188	0.0530553
Kcnc4	6.39806	0.339877	0.553691	0.0531219
Cdh17	10.4096	0.560432	0.837698	0.053838
Pkp3	7.19554	0.387875	0.545535	0.0539049
Tnnc2	6.282	0.339024	0.527387	0.0539675
Pcp4	16.0377	0.867888	0.191956	0.0541155
Cldn7	8.83124	0.494843	0.555922	0.0560332
Shc3	7.39503	0.422387	0.656681	0.0571177
Fndc3c1	10.4824	0.606698	1.82025	0.0578778
Col2a1	18.9698	1.0993	1.27231	0.05795
Eef1a2	7.31146	0.427147	0.610414	0.0584216
Avil	8.80944	0.524209	0.250399	0.0595054
Cyp46a1	26.3031	1.58998	4.09416	0.0604484
Itih2	5.3249	0.323343	0.179678	0.0607228
Dscaml1	14.9101	0.910943	0.32182	0.0610957
Fam160a1	14.6797	0.898654	2.07863	0.0612175
H2-Ab1	10.2231	0.6346	0.388951	0.0620751
Nol4	8.46203	0.525653	1.03263	0.062119
Sqrdl	13.365	0.831393	1.04205	0.0622067
Dysf	21.1628	1.33056	1.8463	0.0628726
H2-Aa	6.05639	0.38274	0.344012	0.0631961
Setbp1	6.09419	0.388284	0.3332	0.0637138
Ly6h	25.6212	1.63654	1.36818	0.0638744
Pou2f3	7.26098	0.463923	0.351434	0.0638926
Krt27	8.52222	0.552508	0.74747	0.0648315
Tmem51	5.53459	0.36044	0.347993	0.065125
BC051142	6.03267	0.395103	0.368759	0.0654939
Ddx58	10.0365	0.662161	0.5076	0.0659753
Nell1	6.13617	0.404972	1.08701	0.0659975
Slc38a4	69.7605	4.60479	1.95916	0.0660086
Coch	38.0355	2.52523	2.28402	0.0663914
Cartpt	16.8713	1.12129	1.26729	0.0664614
Scg3	7.96182	0.541588	0.74852	0.0680231
5330417C22Rik	11.8638	0.812442	1.81438	0.0684808
1700026L06Rik	28.1778	1.9384	1.83775	0.0687917
Cpn1	26.0564	1.79944	0.570184	0.0690594
Phactr1	12.0657	0.840679	1.18792	0.0696751
Tcerg1l	9.6499	0.675026	1.36063	0.0699516
Cmbl	6.92847	0.489722	0.458888	0.0706826
Pifo	11.7516	0.833243	0.542271	0.0709046
5730559C18Rik	6.34137	0.450497	1.49375	0.071041
Col6a4	15.681	1.12415	0.490567	0.0716887
Qprt	7.44101	0.535595	0.287627	0.0719788
Ccdc164	6.51595	0.469679	0.511441	0.0720814
Nlrc5	5.88767	0.426137	0.127239	0.0723779
Col11a1	10.1955	0.74161	0.985666	0.072739
Gh	5.52433	0.40306	0.404966	0.0729609
Fam183b	38.6238	2.83912	2.92991	0.073507
Kcnma1	14.0575	1.03865	1.8615	0.0738858
Dmkn	5.69246	0.423107	0.920297	0.0743276
Ankrd29	9.78109	0.73206	1.59556	0.0748444
Ltb	10.5781	0.799054	0.159544	0.0755385
Gal	8.81337	0.666107	6.64063	0.0755791
Ppm1h	6.61447	0.500974	0.353968	0.0757391
Atp8b4	6.49966	0.494091	0.226582	0.076018
Otud6a	7.05492	0.549075	1.9248	0.0778287
Tmem117	5.64394	0.441993	0.44475	0.0783128
Efcab3	12.9316	1.0155	1.7156	0.0785286
Fhdc1	5.89578	0.465877	0.381708	0.0790187
1190003J15Rik	7.25842	0.581175	1.69968	0.0800691
Tmem145	6.17953	0.495958	0.670313	0.0802582
Jakmip2	17.3509	1.40908	2.33148	0.0812108
1700021F07Rik	20.0365	1.63359	0.868433	0.0815307
Wdr65	6.30745	0.52038	0.338286	0.0825024
Grb10	128.232	10.6032	34.613	0.0826876
Gnal	6.69747	0.554608	0.412819	0.0828086
Popdc3	8.55262	0.714895	1.05046	0.0835878
Rhox6	7.766	0.64982	0.587854	0.083675
Gchfr	9.10161	0.765641	3.58541	0.0841215
Kcnq2	6.45077	0.545358	0.557022	0.0845415
Dusp26	14.1237	1.19538	0.19362	0.0846365
Tekt1	22.2407	1.8829	1.19582	0.0846601
Rasgrf1	10.9422	0.928613	0.638992	0.0848653
Dsp	9.88214	0.841062	0.885039	0.0851093
Cpeb2	23.1242	1.97338	3.33345	0.0853383
Pvrl4	6.00137	0.512472	0.151415	0.0853925
Baiap3	14.4686	1.2397	1.41477	0.0856821
Fhod3	7.27718	0.630385	0.568243	0.0866249
Cnnm1	5.98784	0.519725	0.644807	0.0867967
Cd2	7.95621	0.696609	0.206587	0.0875554
Gabrb3	17.2826	1.51641	1.6945	0.087742
Lrrc34	7.79625	0.689412	0.356359	0.0884287
Ngef	5.95128	0.53469	1.06443	0.0898445
Ikzf1	9.73325	0.876381	2.95152	0.0900399
Ablim3	10.4941	0.945361	1.08382	0.090085
Itgal	8.23658	0.74454	0.83881	0.0903943
Tbkbp1	24.9904	2.26196	7.05792	0.0905132
S100z	19.2071	1.75083	1.72043	0.0911554
Grik5	59.1805	5.43099	8.89204	0.0917699
Irs4	15.6201	1.44578	0.405351	0.0925589
Amn	5.53901	0.516936	1.33084	0.0933264
Ccdc113	37.375	3.50316	4.4444	0.09373
Arhgef28	5.97955	0.566341	0.776888	0.094713
Fam159a	9.35242	0.887041	1.53886	0.0948461
Necab2	18.2615	1.77552	5.13785	0.0972275
Igsf1	6.9103	0.672008	1.40552	0.0972473
Rhox9	7.90221	0.772486	0.935598	0.0977557
Plac8	47.3228	4.63032	2.67743	0.0978454
Krt19	9.38776	0.923075	0.501577	0.0983275
Krt8	10.5778	1.04191	0.65652	0.0984997
Ncan	8.76835	0.868417	1.67465	0.09904
Serinc2	14.4558	1.44266	1.17754	0.099798
Adamts3	13.2645	1.33974	1.95145	0.101002
1700003M02Rik	6.61978	0.671337	0.733265	0.101414
Pdzk1ip1	6.71338	0.684374	0.40478	0.101942
Tppp	5.99629	0.612661	1.23658	0.102173
Zfp423	5.85391	0.599573	0.491127	0.102423
Spink2	6.37429	0.653891	1.52058	0.102583
Slc39a4	16.6425	1.70731	1.5969	0.102587
Ncf2	10.7349	1.10857	0.680424	0.103268
Vil1	11.3696	1.17498	0.435942	0.103344
Crmp1	10.3024	1.08189	0.584955	0.105013
Tnnt1	14.3427	1.51679	1.35339	0.105753
Tstd1	35.2558	3.73589	2.57764	0.105965
Cacna2d2	12.8313	1.36643	2.44257	0.106492
Slc18a2	6.99727	0.746281	0.486887	0.106653
Gp1bb	35.2194	3.81098	9.95396	0.108207
Crabp2	6.24056	0.681463	1.83682	0.109199
Ank2	8.77933	0.96147	1.80329	0.109515
Actg2	11.2904	1.24749	1.36397	0.110491
Cln3	254.44	28.2354	28.4212	0.110971
Sncaip	7.50737	0.833115	0.704735	0.110973
Ly6k	16.8803	1.88284	6.26079	0.111541
Lamc2	14.1569	1.58765	0.820117	0.112147
Zfp592	18.3068	2.09663	1.87566	0.114527
Rsph1	21.6162	2.50203	1.63484	0.115748
Arhgef6	7.93854	0.920114	0.360659	0.115905
Tm4sf5	27.8518	3.23955	1.45413	0.116314
Igdcc3	11.624	1.37479	1.03797	0.118272
Calml4	7.05436	0.842476	0.859387	0.119426
St8sia5	6.96949	0.833361	6.23321	0.119573
Irf6	22.9442	2.74705	2.37766	0.119727
Kcnk2	5.788	0.695426	0.621757	0.12015
Nme5	6.19575	0.745418	0.919323	0.120311
Atp6v1c2	15.1002	1.81677	1.89106	0.120314
Ntrk3	6.70618	0.808035	3.12268	0.120491
Rpl3l	17.6944	2.13724	3.49701	0.120786
Gsc	7.84015	0.951075	0.546183	0.121308
Kcnu1	6.83712	0.834389	0.634152	0.122038
Gyg	32.0149	3.91766	4.34154	0.12237
Lass3	7.79165	0.956791	0.46683	0.122797
Tnrc6b	100.895	12.4521	7.55633	0.123416
Hc	6.17594	0.764668	0.294223	0.123814
Sult5a1	45.649	5.7248	2.87429	0.125409
Bmp4	9.08475	1.14363	0.989503	0.125885
2610018G03Rik	6.85851	0.863855	1.71908	0.125954
Trh	5.81343	0.747	0.927202	0.128496
Rab11fip5	25.4514	3.2712	2.4855	0.128527
Rab25	20.167	2.60271	1.69085	0.129058
Fhad1	7.15655	0.928755	1.81768	0.129777
Adcy1	7.64477	0.999791	3.40887	0.130781
Zfp608	7.01301	0.91776	0.622311	0.130865
Fam5b	9.13964	1.20244	1.09046	0.131563
Ap3b2	9.72801	1.28711	0.252535	0.13231
Cpa2	8.2518	1.09637	0.421279	0.132864
Rundc3a	13.541	1.81701	1.31392	0.134186
Srgap1	8.37225	1.12446	0.903215	0.134308
Npnt	12.8089	1.73476	7.00907	0.135434
C330005M16Rik	11.9891	1.62631	1.56245	0.135649
Ptpn6	10.7562	1.45992	0.968709	0.135728
Thy1	15.8756	2.1758	0.70181	0.137053
Rac3	28.7357	3.94649	7.39112	0.137338
Arhgap24	6.20586	0.856951	0.504633	0.138087
Cpm	16.7386	2.32476	1.34853	0.138886
Slc35g2	6.12783	0.861439	1.27576	0.140578
Farp1	31.4108	4.4224	3.01158	0.140792
Limch1	5.9515	0.843081	0.937775	0.141659
Gdap1	6.52285	0.927113	0.673323	0.142133
Syngr3	8.96408	1.27847	2.05771	0.142621
Pik3ap1	6.22173	0.890002	5.35501	0.143047
Apbb1ip	8.24388	1.1806	3.80323	0.143209
Sytl3	7.26588	1.0452	0.544582	0.14385
Stard6	8.88162	1.28001	1.99337	0.144119
Tbx4	8.2085	1.18306	0.470012	0.144126
Lrrc16b	16.5816	2.39045	3.46911	0.144163
Ccdc162	6.21405	0.89972	0.140483	0.144788
Slc25a12	28.3347	4.13372	2.02529	0.145889
Ldhc	17.2107	2.54473	1.09388	0.147857
Cd55	10.7314	1.59147	3.86143	0.1483
Syt17	15.928	2.37453	2.11623	0.149079
Wnk2	7.78167	1.1664	1.30337	0.149891
Nap1l5	7.41365	1.1203	1.25782	0.151113
Cyp2s1	6.61772	1.00201	1.06675	0.151413
Tnni1	6.40097	0.971365	0.897452	0.151753
Ddc	7.35929	1.11793	2.11808	0.151907
Ppm1e	7.16524	1.09209	1.29376	0.152415
Wdr16	7.92061	1.21029	0.415398	0.152803
Frzb	6.61176	1.01434	0.50418	0.153415
Sema4a	5.93233	0.911693	0.808632	0.153682
2014-09-03	13.2644	2.048	3.02348	0.154398
Rims1	7.28199	1.129	6.00952	0.15504
Fam65b	7.43649	1.15807	0.987303	0.155728
Plekhb1	11.9327	1.86741	1.83095	0.156495
Neurl1a	17.2902	2.70842	2.67731	0.156645
1700040L02Rik	10.7005	1.71985	1.7265	0.160726
Mfsd6	11.4192	1.83775	2.70805	0.160935
Dmrtc2	23.773	3.85911	4.4431	0.162332
Lrrc27	26.7734	4.38049	7.14024	0.163614
Rom1	11.2953	1.84815	3.4651	0.163621
Napb	21.3159	3.48893	4.3353	0.163677
Fbxo2	7.75341	1.28636	3.67191	0.165909
Fcer1g	28.4146	4.71853	1.2805	0.16606
Ankrd34b	13.6106	2.26074	4.28935	0.166101
Six2	7.38906	1.23181	0.896631	0.166707
Pfkfb4	6.12371	1.02719	0.94134	0.16774
Cacng8	7.13289	1.20003	1.20747	0.168239
Map6	14.9635	2.53693	2.40568	0.169541
Acan	9.03541	1.53219	5.46787	0.169576
E130309F12Rik	7.19718	1.22337	1.33706	0.169979
E130309D14Rik	8.76596	1.49818	0.463732	0.170909
Fam65a	44.212	7.56064	11.3748	0.171009
Efna5	9.57829	1.63952	1.29494	0.17117
Snx25	86.7569	14.8513	16.8293	0.171183
Rbp7	6.36444	1.09037	0.397218	0.171322
Stard10	25.5525	4.37838	3.09721	0.171348
Myl6b	31.8465	5.46147	10.79	0.171494
Speg	10.343	1.77442	0.954853	0.171558
Padi4	8.84214	1.51844	1.45807	0.171728
Clstn3	13.3823	2.31068	2.27235	0.172667
Myo1e	36.1526	6.25836	2.659	0.17311
Fbxl16	13.3228	2.31939	2.31931	0.174092
Celf3	6.42896	1.12207	0.478799	0.174534
Dlgap3	28.2198	4.92816	5.18725	0.174635
Col5a3	15.2504	2.66866	2.85505	0.17499
Pecam1	15.6478	2.74071	1.88323	0.17515
Trpc1	13.7951	2.42135	5.01698	0.175522
Gnao1	22.4959	3.97711	6.67277	0.176793
Ppp4r4	7.54769	1.34236	3.68034	0.17785
Pde2a	8.26481	1.47687	2.71177	0.178694
Ccdc175	7.76782	1.39003	1.15631	0.178947
Otud7a	10.6342	1.90682	3.04662	0.17931
Sorcs3	6.47862	1.16256	1.15696	0.179446
Faxc	8.87847	1.59936	3.5923	0.180139
Slc2a3	60.798	11.0076	4.88369	0.181052
Cachd1	9.57242	1.73477	1.16716	0.181226
Olfm1	13.6752	2.47955	3.66706	0.181317
Dpp9	50.9601	9.35127	9.88671	0.183502
Apoc1	6.92221	1.28041	1.37094	0.184971
Sdc3	17.7795	3.29712	3.30377	0.185445
Chd9	7.03056	1.30411	2.19955	0.185492
Crb3	7.04649	1.31219	0.883399	0.186219
Cacna1a	10.4106	1.94465	1.17814	0.186795
Hsf5	9.5528	1.78606	2.05801	0.186967
Kifc3	22.3427	4.17981	6.34424	0.187077
Actn3	24.9944	4.67849	3.52237	0.187182
Grid1	6.42595	1.21094	1.44053	0.188445
Ap1g2	10.7705	2.05602	2.1713	0.190894
Fam101b	7.88251	1.5193	3.62173	0.192743
Chd5	10.8195	2.1118	3.37457	0.195185
Rab27a	8.47318	1.67007	2.34752	0.197101
Bai2	12.4573	2.45906	5.62107	0.197399
Arhgef26	7.19848	1.4299	5.11029	0.198639
Btbd11	10.2517	2.0398	3.29386	0.198972
Myom1	8.16312	1.62508	1.84372	0.199076
1700102P08Rik	8.4066	1.67999	1.25164	0.199842
Hbs1l	186.764	37.3852	42.2295	0.200173
Osbpl6	8.29533	1.66054	0.960279	0.200178
Gng2	6.867	1.37468	1.09044	0.200186
Myh14	11.6633	2.34158	1.75479	0.200765
Ablim1	12.4382	2.50127	1.39599	0.201096
Myh3	9.02494	1.82251	2.12613	0.201942
Syn1	14.9221	3.01427	0.776031	0.202
Tcp11	10.2711	2.08035	2.24305	0.202544
Inpp4a	30.9148	6.26498	3.01227	0.202653
Lepr	9.03877	1.84056	2.74132	0.203629
Fam89a	6.37414	1.29843	1.30981	0.203703
Ttc12	7.20018	1.4699	1.29691	0.204148
Lrrc48	10.7033	2.19175	1.92406	0.204773
Rhox5	22.2216	4.56184	1.79092	0.205289
Pard3	20.9625	4.30383	3.0236	0.205311
Zxdc	61.355	12.6007	17.2969	0.205374
Mylpf	11.2781	2.317	3.75655	0.205442
Pak6	12.255	2.51787	2.4282	0.205457
Uaca	62.0965	12.7625	15.9812	0.205527
Gngt2	19.5374	4.03021	1.10167	0.206282
Osbpl7	13.1911	2.72778	2.98144	0.206789
Bspry	22.4727	4.65106	3.12606	0.206965
Samd14	13.4004	2.78402	4.50814	0.207756
Snta1	17.3838	3.61239	4.78457	0.207802
Lgi2	10.3099	2.17399	3.76087	0.210864
S100a1	8.41832	1.78986	1.32939	0.212615
Esyt1	17.4988	3.72663	3.92294	0.212965
Met	19.3481	4.12054	20.3082	0.212969
Ctps2	12.0711	2.58075	2.30739	0.213796
Cryab	7.54407	1.62165	1.51304	0.214957
Tshz3	8.90247	1.914	2.89347	0.214997
Klhl13	24.6093	5.30379	13.0274	0.21552
Greb1l	6.93653	1.49516	2.42647	0.215549
Sv2c	9.23982	1.99778	0.800769	0.216214
Palld	17.624	3.82507	3.07687	0.217038
Tbx1	7.25053	1.58133	20.3522	0.218099
Fam63b	8.64713	1.89057	2.2095	0.218636
Fignl2	6.74063	1.47829	0.669776	0.21931
Myl4	10.4331	2.2888	1.8604	0.219379
Lmna	46.1639	10.1918	7.33164	0.220774
Uggt2	9.95712	2.20568	1.92323	0.221518
Bzrap1	8.24146	1.83554	0.68591	0.22272
Vdr	9.29699	2.07076	1.90198	0.222734
Tle6	41.8931	9.36892	20.318	0.223639
Abcd2	19.4557	4.36851	1.07434	0.224536
Bhlhe40	16.5714	3.72161	3.01905	0.22458
P4ha2	29.3022	6.59852	11.9905	0.225189
3830417A13Rik	12.0567	2.71709	2.41386	0.225359
Nfasc	9.28499	2.09584	1.88122	0.225723
Lonrf2	17.3757	3.93177	2.77398	0.22628
Tbc1d10c	11.9715	2.71382	2.52388	0.22669
Rhobtb1	14.5802	3.3155	1.81885	0.227397
Arhgap42	6.7682	1.5399	1.59484	0.22752
Kdm1b	130.185	29.7556	31.9952	0.228564
Des	11.0403	2.52866	1.74491	0.229039
Asb7	18.3176	4.20246	1.46776	0.229422
Flt1	9.88886	2.26901	1.31546	0.229451
Ankrd13b	8.66149	1.9886	4.68198	0.229591
Coro2a	10.8591	2.49933	8.40619	0.23016
Wdr96	9.02573	2.08105	1.22883	0.230569
Arap3	8.26323	1.90668	1.85039	0.230743
Prkcd	70.8529	16.3642	25.941	0.23096
Prelid2	15.1029	3.4891	2.58141	0.231022
Raet1a	9.45383	2.18492	2.48904	0.231115
Fabp9	11.03	2.55025	3.69881	0.23121
Ropn1l	64.0711	14.821	14.7275	0.231321
Sap30	28.9438	6.69617	12.9145	0.231351
Homer2	9.74636	2.25497	4.98352	0.231365
Prkcb	8.79688	2.0363	1.00462	0.23148
Il17d	25.4232	5.92687	10.6635	0.233128
Cpne7	8.26827	1.93262	6.56529	0.233739
Mef2c	10.1356	2.37162	2.09168	0.233989
Tmem63b	46.2295	10.8446	7.76109	0.234582
Enkur	32.7814	7.70004	6.56047	0.234891
Pip5k1b	12.2004	2.89506	2.9319	0.237292
Ldha	124.663	29.8467	15.785	0.239419
Larp1b	89.9291	21.583	40.2469	0.24
Wfs1	11.5582	2.77435	6.82153	0.240033
Eif2c4	7.03697	1.70066	4.03643	0.241675
Pth1r	28.0617	6.82178	11.7418	0.243099
Dlgap1	7.66202	1.86771	0.948364	0.243762
Pcx	84.8176	20.6815	30.2719	0.243835
Dis3l	7.57709	1.84894	1.0663	0.244017
Esx1	30.4642	7.43657	16.8133	0.244108
Fam78b	6.78322	1.65687	2.55323	0.24426
Fam189a2	17.539	4.293	3.48587	0.244769
Pde1b	7.21085	1.77093	5.3359	0.245592
Lipa	41.604	10.2365	5.44734	0.246046
Arrb1	7.16841	1.76533	1.22212	0.246265
Rps6ka4	9.81056	2.42084	2.29239	0.246759
Ndrg2	26.5697	6.55927	3.3128	0.24687
S100a16	6.80962	1.68916	1.22777	0.248055
Asns	63.714	15.817	22.4918	0.24825
Zfp280c	9.49694	2.36303	3.38531	0.24882
Lrrfip2	41.9984	10.5385	10.2472	0.250926
Ankrd37	24.0336	6.04369	9.97933	0.251468
Aspa	7.75486	1.95306	1.7134	0.25185
Xrra1	9.91944	2.49917	2.40596	0.251947
Nf2	103.629	26.2121	30.2582	0.252942
Hemt1	31.9575	8.08375	8.43378	0.252953
Svip	14.6746	3.71815	5.55454	0.253373
1700029J07Rik	8.84889	2.24642	2.15917	0.253865
Cobl	9.56435	2.43497	5.43965	0.254588
Gml	27.0458	6.94372	5.93161	0.256739
Anxa3	12.8653	3.32577	3.3709	0.258507
Slc7a7	8.87185	2.29363	1.60811	0.258529
Pfkp	22.5574	5.83834	3.01131	0.258821
Fxyd5	19.8898	5.16139	4.97068	0.259499
Tmem63a	16.8098	4.36595	4.97235	0.259726
Fam171b	11.3439	2.9526	6.82557	0.260281
Maob	9.98963	2.6018	2.39083	0.26045
Sipa1l2	25.4984	6.64461	4.62224	0.260589
Adam23	13.1464	3.43463	3.78817	0.26126
Elmo3	7.52848	1.97903	2.0399	0.262872
Slc37a4	17.0906	4.49297	4.57945	0.262891
Per2	8.01047	2.11267	3.20289	0.263739
Lcp1	7.96615	2.1084	1.39114	0.26467
Spata22	24.9623	6.65434	6.64694	0.266576
Pitpnm1	24.2962	6.50359	5.35674	0.267679
Satb2	8.81194	2.3678	1.84425	0.268704
Kcnh2	21.3509	5.7394	7.7752	0.268813
Utf1	39.98	10.7566	5.19686	0.26905
Sord	18.6054	5.02042	9.67469	0.269837
Aox4	8.49831	2.30089	0.84355	0.270747
BC049762	12.6193	3.42443	4.03672	0.271364
Sez6l2	7.52012	2.04436	2.19073	0.271852
Gm20594	1055.34	287.058	317.051	0.272005
Arhgef16	13.9673	3.80232	2.65838	0.27223
Prss50	10.707	2.91552	4.94692	0.2723
Alas2	8.00828	2.1851	1.27681	0.272855
Scube3	19.7208	5.3953	11.0369	0.273584
Klhl35	7.21992	1.98254	1.77784	0.274593
Myo5b	7.29707	2.00974	2.06067	0.275417
Lrrc46	8.43152	2.32328	1.6945	0.275547
Lins	16.8252	4.63692	1.33958	0.275594
Lrfn1	7.34881	2.0274	7.01565	0.275881
Lrp11	8.97732	2.4794	3.97082	0.276185
Rfx8	11.388	3.15691	0.320984	0.277214
Spats2l	7.84823	2.18471	3.29803	0.27837
Cpne5	25.9979	7.23804	13.1465	0.278409
Runx3	10.9086	3.04247	14.7671	0.278906
Ybx2	19.4474	5.42473	13.7806	0.278944
Neb	7.36123	2.05461	1.68712	0.279112
Arhgef10l	10.3748	2.8965	1.8519	0.279186
Trim46	8.44066	2.36169	0.912959	0.279799
Zfp385a	35.8998	10.0481	17.8199	0.279893
Nin	7.16279	2.0051	1.54954	0.279933
Sorl1	8.08644	2.27142	6.36018	0.280892
Smpdl3a	8.96304	2.52856	1.51563	0.28211
Zfp618	10.907	3.07954	1.91332	0.282345
2014-03-09	14.4516	4.08173	5.92597	0.282441
Letmd1	14.7022	4.16687	10.2397	0.283418
Fads3	8.38611	2.37822	3.219	0.28359
Eno3	45.3592	12.8719	19.1843	0.283777
Paqr9	8.80578	2.50551	6.38012	0.28453
Brdt	82.2565	23.6048	9.6648	0.286966
Tkt	69.5193	19.9712	13.7741	0.287276
Cyth4	9.59294	2.75688	0.378819	0.287386
Tspan13	23.1323	6.65214	10.4273	0.287569
Art3	9.12285	2.62473	2.08708	0.287709
Vav3	11.2138	3.23578	1.98356	0.288553
Cela2a	26.4072	7.62687	7.83503	0.288818
Gpx3	23.8112	6.88142	5.75472	0.288999
Gpr27	9.07368	2.62608	1.70949	0.289417
Camk2b	12.831	3.72099	5.77235	0.29
Nrxn2	9.01244	2.62175	2.99591	0.290903
Ak8	12.3996	3.6095	2.735	0.291098
Ccbl2	8.33565	2.42659	0.9865	0.29111
Cacng4	27.7754	8.09092	7.88212	0.291298
Rims4	13.9646	4.07638	5.17084	0.291908
Tarsl2	8.67751	2.53695	2.81186	0.292359
Cib2	40.9093	12.0827	9.82619	0.295353
Dppa4	125.09	36.9896	13.066	0.295704
Kcnh3	9.9658	2.94993	0.599674	0.296005
Rasip1	21.4975	6.36605	6.59061	0.29613
Spo11	10.2746	3.04302	1.93307	0.296169
H2-L	16.5777	4.91488	5.062	0.296475
Rhbdl3	8.30203	2.46512	1.19566	0.29693
Chrna7	8.56389	2.54507	5.88865	0.297186
Phyhipl	17.0091	5.06092	3.6969	0.297542
Bbx	20.8015	6.19396	6.85397	0.297765
1700016K19Rik	12.8449	3.83632	8.26696	0.298665
Slc35f3	7.7637	2.33359	1.2706	0.300577
Adrbk2	10.1746	3.06107	1.75611	0.300854
Tspan8	28.6593	8.62308	1.4772	0.300882
Ptpru	8.23254	2.48048	2.79012	0.301302
Nedd4l	13.7003	4.13448	4.95238	0.30178
Sfxn1	11.1791	3.37408	1.42347	0.30182
Prkd1	24.7993	7.49197	8.33895	0.302104
Dppa2	8.83088	2.67749	0.656012	0.303196
Mapk8ip1	58.6719	17.7922	12.6722	0.303249
Cds1	19.3055	5.86637	8.84764	0.30387
Plekha4	9.36182	2.85117	1.75842	0.304553
Tmem108	11.7534	3.5828	2.20192	0.304831
Rbks	17.2499	5.27489	7.46437	0.305792
Cdc25b	28.3497	8.66995	8.49619	0.305822
Epha8	15.9672	4.88631	10.7015	0.306022
Nkx6-2	7.61671	2.33864	2.96503	0.307041
Pbx3	19.0712	5.87699	2.74709	0.30816
Tmem246	8.46134	2.61315	3.65496	0.308834
Vegfb	17.238	5.32882	12.8682	0.309132
Iqsec2	8.29433	2.56841	2.13215	0.309659
Trim8	9.08324	2.81338	2.90105	0.309733
D15Ertd621e	159.232	49.4652	44.7737	0.310649
Mllt3	14.6338	4.55054	6.19331	0.310961
Pgbd5	21.7349	6.76095	5.22192	0.311064
Fabp5	19.1995	5.98748	10.5318	0.311856
Pcbd1	7.28331	2.27497	2.50041	0.312354
Pld2	15.3958	4.82935	3.34269	0.31368
Gabbr1	9.03564	2.84017	4.67229	0.31433
Sgsm1	10.1224	3.18185	1.69513	0.314338
Gpr137	25.2212	7.93828	10.0426	0.314746
Tbc1d4	11.8724	3.74538	2.95299	0.315469
Sdcbp2	18.3157	5.78662	1.48224	0.315938
Col22a1	17.5923	5.57489	12.9435	0.316894
Lrrc73	12.1377	3.8744	4.65154	0.319204
Smim13	48.8065	15.5854	14.3037	0.31933
Slc25a20	39.0121	12.5063	8.80117	0.320575
Capn1	13.5995	4.37547	3.82065	0.321738
Khdrbs3	46.5597	15.015	26.6677	0.322489
Pde5a	9.78295	3.15808	4.12833	0.322815
Fam229b	10.9483	3.53949	3.72246	0.323291
Mon2	23.983	7.75441	7.46599	0.323329
Galnt3	19.9697	6.47719	5.37885	0.324351
Arhgap9	8.45266	2.74811	0.56524	0.325118
Ahi1	38.0436	12.3764	10.1549	0.325321
Klhl36	14.8952	4.84673	1.51221	0.325389
Elmod3	32.4468	10.5676	11.0043	0.32569
Ehbp1	13.6622	4.46448	4.36044	0.326776
Gramd1c	12.2336	4.01757	3.84598	0.328405
Grb14	18.6461	6.12626	7.77321	0.328554
Spata6	24.1199	7.9268	7.2059	0.328641
Foxj2	20.2554	6.66699	4.75544	0.329146
Mrpl23	212.079	69.8146	78.6227	0.329191
Ccdc152	42.9898	14.2289	15.6912	0.330983
Slc35d1	11.3531	3.75771	5.56326	0.330985
Dact1	11.5999	3.8404	2.93843	0.331072
Eml5	15.8686	5.26793	4.3446	0.331972
Mast4	17.1781	5.70321	4.56438	0.332005
Tdrd9	110.147	36.5756	41.9982	0.332062
Rasgef1c	7.55627	2.51266	2.58319	0.332526
Efr3b	16.612	5.54969	3.7824	0.334077
Fez1	7.54506	2.52348	2.8252	0.334455
1700012B07Rik	10.8439	3.63111	2.69383	0.334853
Adcy6	11.5422	3.86876	2.85272	0.335184
Pdlim1	10.6819	3.58476	3.93213	0.335592
Camkmt	14.2634	4.82852	5.09288	0.338525
Nkd2	7.75655	2.6305	6.19489	0.339133
Gpc1	22.0123	7.47585	8.32838	0.339621
2610301G19Rik	38.9969	13.2481	8.35558	0.339722
Mpped1	12.9482	4.39977	5.88107	0.339798
Tpm2	9.29542	3.15959	2.4989	0.339908
Elmo1	13.0598	4.49167	4.03021	0.343931
Rab3gap2	66.7066	22.9636	26.9098	0.344248
Maff	10.1468	3.49302	2.79755	0.344248
Aldh1a2	40.9217	14.1803	22.5216	0.346523
Ppap2c	9.22097	3.19611	4.69671	0.346613
Myh6	9.23805	3.20644	6.37364	0.347091
Plcl2	44.4829	15.4448	23.3513	0.347208
Col17a1	8.665	3.01408	1.81588	0.347845
Grhl2	20.9651	7.29407	3.70692	0.347915
Mrps18a	113.386	39.6054	39.8275	0.349297
Stxbp1	43.068	15.0554	23.6805	0.349573
Sptb	10.7046	3.74533	3.41883	0.34988
T	8.20671	2.87916	0.328683	0.35083
Cbln1	33.3193	11.7002	9.94552	0.351154
Trp53inp2	71.7518	25.2027	21.7469	0.351248
Phf2	13.5152	4.75246	2.89359	0.351638
Dync2li1	28.9064	10.1842	5.9601	0.352316
Was	8.59904	3.03645	1.18671	0.353115
Acaa2	107.94	38.1311	24.3049	0.353262
Abhd14a	53.507	18.9032	11.7029	0.353285
Shkbp1	8.818	3.11941	3.31391	0.353755
Ttc39b	7.93453	2.81981	4.41523	0.355385
Clec16a	23.9861	8.53053	9.73406	0.355645
Bcas1	9.44452	3.37453	1.58385	0.3573
Lgals7	40.2821	14.4187	8.24581	0.357943
Cdkl3	27.7851	9.97241	7.12517	0.358912
Tceb3	17.2611	6.2055	3.59253	0.359508
Ndufaf6	13.2519	4.76433	4.47369	0.359521
Adap1	14.8486	5.34569	6.08438	0.360013
As3mt	9.17257	3.30296	2.7137	0.360091
Ctnnd2	8.04306	2.90163	4.05495	0.360762
Baiap2l1	8.30094	2.99831	2.66588	0.361201
Zfp467	38.4417	13.8978	9.83909	0.361529
Cacng7	32.0939	11.6393	14.211	0.362664
Hunk	10.4075	3.77765	1.18824	0.362974
Col25a1	7.93359	2.87979	1.33601	0.362987
Padi3	27.0837	9.86395	11.2948	0.364202
Tmem120a	59.6237	21.7952	18.3325	0.365546
Myl7	8.32283	3.04358	3.693	0.365691
Dennd4a	16.7422	6.12596	4.29338	0.365899
Wnk4	8.45968	3.10075	2.65968	0.366533
Spa17	71.8718	26.3434	21.6799	0.366533
Camk2d	10.4612	3.83831	4.98887	0.366909
Mapk13	18.3912	6.7593	7.64638	0.367529
Kifc2	14.3713	5.28957	8.57175	0.368065
Phkg2	46.7656	17.2295	22.4444	0.368423
Rcor1	17.9395	6.61613	5.08156	0.368802
Syt7	8.81623	3.25838	3.75723	0.369589
Dyrk2	11.083	4.10093	4.21219	0.37002
Aim1	15.7232	5.82403	3.39498	0.37041
Il18	14.748	5.48241	3.01948	0.371739
Plb1	13.7236	5.10253	1.85231	0.371807
Fbxo47	15.8567	5.9069	2.88723	0.372518
Chst11	20.4343	7.62707	6.05178	0.373248
Braf	14.4292	5.3965	6.11035	0.373999
Oxct1	57.8426	21.6509	30.6065	0.374307
Rab36	27.1262	10.1636	6.46463	0.374678
Crispld2	31.9973	12.0045	10.8331	0.375172
Cux2	9.85414	3.69844	5.93395	0.375318
Ccng1	42.3594	15.9109	27.3552	0.375617
Fam124a	11.1698	4.20371	7.86862	0.376346
Garnl3	24.1516	9.10251	11.1445	0.376891
Sec14l1	56.439	21.3121	18.2845	0.377613
1700025G04Rik	8.38995	3.17099	2.99095	0.377951
Bhlhe41	19.4591	7.3689	4.96804	0.378687
5031439G07Rik	24.9815	9.47959	13.377	0.379464
Stk17b	41.7484	15.8429	20.9866	0.379485
Pkp2	30.8315	11.7099	13.7033	0.379803
Pfkfb3	10.1183	3.85392	3.30361	0.380886
Soga2	12.6632	4.83698	5.44858	0.381971
Ehbp1l1	9.18357	3.5147	3.36281	0.382716
Flnc	12.4985	4.78426	3.33364	0.382787
Zbtb38	15.7897	6.04426	5.0467	0.382798
Jph3	16.3338	6.26122	5.38965	0.383329
Garem	10.1605	3.89587	5.13118	0.383433
Phf7	72.0217	27.6179	31.103	0.383466
8430419L09Rik	30.3943	11.6898	4.03423	0.384605
Ell2	11.2287	4.32091	6.74675	0.384809
Ano6	13.2753	5.11602	4.09566	0.385379
Arhgef5	11.4968	4.4391	2.01253	0.386116
Ttll7	9.2802	3.59017	4.85463	0.386863
Mlf1	74.4509	28.8824	53.6759	0.387939
Golm1	9.99264	3.87705	4.36308	0.387991
Ctnnbip1	25.8549	10.058	9.10893	0.389017
Phf10	110.564	43.029	47.2788	0.389177
B3gnt2	17.404	6.77483	4.39815	0.389269
4933411K20Rik	33.3267	13.0054	10.1228	0.39024
Dusp16	14.4694	5.65029	8.05731	0.390499
Nphp4	20.5249	8.01689	6.6333	0.390593
Ptgis	8.55439	3.35	2.43117	0.391612
Dlg5	10.4433	4.0929	5.82874	0.391916
Rps4x	776.387	305.785	171.703	0.393856
B230120H23Rik	8.58083	3.39306	2.79481	0.395423
Baiap2	72.0058	28.5057	19.6964	0.395881
Marveld2	61.4865	24.3497	21.3301	0.396017
Whrn	15.4054	6.10581	14.1489	0.396342
Iqsec1	23.7597	9.41734	16.5366	0.396358
Tuba1a	37.1819	14.7404	10.8642	0.39644
Mpped2	30.3333	12.032	13.7131	0.39666
Dusp18	22.4949	8.93855	8.7236	0.397359
Tmco4	11.9248	4.74809	1.89723	0.398169
Sulf1	12.862	5.12808	3.61241	0.3987
Rorc	13.6923	5.46207	3.55899	0.398915
Cry1	67.0657	26.8208	32.329	0.399918
Gas8	46.0989	18.5209	13.3637	0.401764
Camsap3	26.8002	10.7704	6.52215	0.401878
Jak2	37.7985	15.1969	17.684	0.40205
Nell2	30.8797	12.4272	11.7031	0.402439
Sap30l	41.9961	16.903	8.20413	0.40249
Mybl1	8.68583	3.49645	1.91052	0.402546
Slc25a23	14.1965	5.72782	4.65226	0.403467
Casz1	14.4949	5.86046	4.51979	0.404312
Gm13242	10.5987	4.29354	2.60788	0.405101
Pcbd2	31.2602	12.6878	17.9538	0.405877
Cdkn1c	67.3233	27.3397	14.6572	0.406096
Nt5dc2	80.3755	32.7587	78.4508	0.407571
Galntl1	10.2885	4.2025	3.2709	0.408466
Cdh15	15.1547	6.19758	8.39135	0.408954
Cobll1	24.7798	10.1461	13.1032	0.40945
Shisa5	30.3811	12.4878	5.21141	0.411038
Crtac1	9.52504	3.92118	4.54388	0.411671
Serp2	29.8917	12.3106	6.41158	0.41184
Gldc	20.6892	8.52196	7.08117	0.411904
Manba	10.9304	4.50522	2.58683	0.412173
Prkcz	24.5673	10.1261	7.57751	0.412178
Mcrs1	154.149	63.6205	61.9303	0.412721
Tec	10.5425	4.35537	3.04231	0.413125
Slc9a3r1	105.296	43.5412	15.0617	0.413512
B3gat3	37.8934	15.7091	16.376	0.41456
Nab1	42.9333	17.8027	7.51654	0.414659
Cux1	23.629	9.79821	10.3273	0.414669
Dennd2a	34.2752	14.2663	10.0049	0.416228
Rhd	14.1377	5.891	4.97967	0.416687
Jak1	184.383	76.8867	54.4833	0.416995
S100a6	21.7222	9.0664	7.12281	0.417379
Antxr1	19.0511	7.95237	6.75405	0.417423
Vegfa	9.19671	3.84223	5.38957	0.417783
Arfgef1	107.249	44.8451	38.6813	0.41814
Frmd4a	11.4015	4.7739	4.86714	0.418708
Ppp2r2c	31.0807	13.0168	13.5788	0.418807
Madd	14.4217	6.04448	9.42391	0.419124
Pet2	35.5598	14.9506	10.4855	0.420435
Dusp1	36.1178	15.1961	11.1204	0.420737
Chmp2b	31.186	13.1448	24.1574	0.421497
Pbx1	14.9566	6.31546	3.12792	0.422252
Dgkk	11.0871	4.68296	1.50486	0.422379
Pmaip1	61.7911	26.114	5.00048	0.422617
Gapvd1	27.0125	11.433	8.94444	0.423248
Crtam	11.9865	5.07588	3.50339	0.423466
Rell2	10.0685	4.26554	3.85799	0.423652
Cd97	8.70059	3.68604	4.96045	0.423654
Tnp1	12.6835	5.37916	2.60471	0.424107
Aggf1	127.321	54.1555	55.3606	0.425346
Arrdc4	42.7922	18.2523	13.9869	0.426533
Crebrf	26.8673	11.4785	9.43195	0.427229
Cables1	11.4383	4.9199	7.51053	0.430125
Ddx43	40.1777	17.2853	20.8408	0.430221
Arnt2	12.5618	5.42041	5.3245	0.431499
Il1r2	13.0463	5.63491	0.578905	0.431916
Noa1	46.2842	20.0152	22.5358	0.432441
Mark4	37.9773	16.4327	21.083	0.432698
Gpld1	9.54473	4.13461	3.28361	0.433182
Zmym6	28.0961	12.1733	10.6869	0.433274
Gstt2	9.63077	4.17337	1.41471	0.433337
Ggh	43.9558	19.0564	17.3514	0.433536
Phka1	14.7063	6.39865	12.3423	0.435096
Serping1	26.0887	11.3897	7.86499	0.436576
Ptprk	10.7195	4.68248	5.84788	0.436819
Rdm1	32.7562	14.3131	6.59667	0.436958
Dennd5a	95.0661	41.5791	42.703	0.43737
Peg10	28.7621	12.6136	6.91928	0.438549
4930503L19Rik	16.2583	7.13812	9.51027	0.439045
Ggact	31.6784	13.914	18.63	0.439227
Plekho1	18.7033	8.21947	12.3608	0.439466
Dhrsx	11.732	5.15747	5.40222	0.439607
Zfp516	37.9458	16.7095	16.4296	0.440352
Rbm43	13.6898	6.03259	2.90805	0.440663
Efcab10	11.5101	5.0729	6.7146	0.440735
Hectd2	12.1683	5.36952	7.46498	0.441271
Ipo5	134.874	59.5662	66.0711	0.441643
Gne	11.9664	5.2906	7.89026	0.442121
Begain	20.2829	8.96788	12.3558	0.44214
Skap2	59.7309	26.4631	34.6334	0.443039
Tmbim4	62.1032	27.5261	19.7945	0.443232
Trerf1	16.1888	7.17663	8.13591	0.443308
Etfdh	39.0638	17.348	19.2969	0.444094
AA467197	44.9535	19.9965	4.72409	0.444826
Rnf32	10.9354	4.86841	5.02802	0.445197
4930506M07Rik	18.212	8.11743	7.23619	0.445719
Auh	16.3827	7.3022	5.16561	0.445726
Mapre3	14.8853	6.64157	8.44763	0.446183
Prkar2a	17.9508	8.02437	4.83171	0.44702
Fnip1	16.0205	7.17407	8.95749	0.447806
Ankrd50	23.0106	10.3231	11.7082	0.448624
Fabp3	34.5723	15.5238	19.0263	0.449024
Aig1	16.9569	7.61453	5.50504	0.449052
Dopey1	19.2152	8.64126	6.86523	0.44971
Plbd1	11.5047	5.18047	4.41293	0.450292
Cox7a2l	368.311	166.15	125.541	0.451113
Rbp4	21.2571	9.60545	30.5546	0.45187
Mib2	12.3998	5.61355	4.56298	0.452713
Ccdc114	10.6689	4.83119	3.12618	0.452829
Ppic	65.1083	29.5237	16.7044	0.453455
Cyfip2	10.8705	4.93041	4.97938	0.453559
Snx16	11.3997	5.17172	9.37981	0.453672
4930455F23Rik	36.746	16.6772	17.6295	0.453851
Kctd13	53.363	24.2556	29.5734	0.45454
Dgka	22.2728	10.1253	9.54849	0.454604
Steap1	12.0057	5.46395	11.499	0.455113
Rgs10	14.5159	6.60718	18.2356	0.455168
Inpp5a	36.1715	16.4778	15.3512	0.455546
9230110C19Rik	77.9258	35.5102	29.4012	0.455692
Sos2	13.1364	5.98908	4.56081	0.455915
Gm166	24.2897	11.0742	13.6543	0.455922
Klc3	13.5515	6.18088	4.73901	0.456103
Mmp9	24.874	11.3567	1.71286	0.456569
Zhx1	15.3733	7.04389	5.05561	0.45819
Klhl5	16.7885	7.70246	4.81253	0.458794
Procr	14.5365	6.67269	2.74191	0.45903
Gsn	39.9556	18.3592	15.6748	0.45949
Dppa5a	45.3887	20.87	22.4298	0.459806
Hsd17b11	22.1045	10.1844	5.80463	0.460739
Cluap1	26.6607	12.2858	13.7014	0.460821
Fam126a	21.7473	10.029	11.8703	0.461161
Plcg2	52.134	24.0475	11.2115	0.461263
Map7d2	57.6296	26.6092	40.202	0.461728
4930452B06Rik	25.7933	11.9313	12.0645	0.462574
Dnmt3a	68.2127	31.6521	25.544	0.464021
Fgf13	16.7942	7.79685	16.6864	0.464258
Ntpcr	13.9974	6.50119	5.07614	0.464457
Atxn7l2	35.9867	16.7208	17.3654	0.464638
Synj1	14.3121	6.65389	7.17615	0.464914
Arhgap33	20.7036	9.62669	5.48671	0.464977
AU040320	17.3301	8.05863	12.2817	0.465008
Mmp2	41.6243	19.3664	17.0468	0.465267
Magi1	16.1289	7.50874	5.54768	0.465546
Crip2	25.4305	11.8405	35.1161	0.465602
Kdm3a	118.416	55.1375	25.1765	0.465625
Dnaja4	12.6229	5.89293	4.41947	0.466844
Ntn1	11.5349	5.39178	4.53628	0.467432
Vps53	48.7583	22.796	22.1616	0.467531
Elmsan1	11.9833	5.60595	4.06284	0.467814
Med14	48.8896	22.8721	4.12211	0.467832
Tmem130	12.1011	5.66452	1.72037	0.4681
Dnajc21	73.0669	34.2517	51.6561	0.468772
Nxf3	9.91631	4.66263	4.28931	0.470198
Ina	24.5141	11.5267	8.69762	0.470207
Gfpt1	25.6449	12.061	14.3737	0.470308
Cfp	11.3381	5.33476	5.73135	0.470516
Cisd3	72.7282	34.304	44.9817	0.471674
Hacl1	12.9243	6.09719	5.06121	0.471762
Hfm1	10.4113	4.91422	4.6731	0.472008
Uvrag	21.5119	10.1592	9.21011	0.47226
Serpine2	85.8451	40.5963	96.0955	0.472902
Smox	13.8258	6.54603	5.3254	0.473465
Acsl1	43.6548	20.7029	24.8409	0.474241
Traf3	23.4306	11.1139	10.3372	0.474333
Ank	10.5464	5.00886	2.75503	0.474936
Supt3	41.2705	19.6055	17.2277	0.475049
Megf9	9.82305	4.6673	5.31063	0.475138
Arl6ip5	25.5879	12.1884	7.04001	0.476335
Rps6kc1	13.1567	6.29129	8.95694	0.478181
Tmem106c	36.3905	17.4177	16.4852	0.478633
Vamp4	21.0801	10.0943	8.02344	0.478854
Tanc1	24.5444	11.7578	7.89742	0.479042
Bod1l	17.5743	8.42862	5.45369	0.479599
Hormad1	86.9334	41.6967	45.5414	0.47964
Acap3	23.647	11.3721	20.2961	0.480911
Sh3glb1	59.6012	28.6725	32.9261	0.481073
Penk	15.3846	7.43973	6.48774	0.483583
BC046331	25.5453	12.3621	7.86163	0.483929
Dennd5b	12.1037	5.85834	6.52189	0.484012
Dclk2	25.2286	12.2207	17.42	0.484399
Ddx25	119.752	58.0446	63.8031	0.484707
Ecm1	14.552	7.05784	3.15329	0.485008
Sumo3	161.174	78.2432	68.6282	0.485458
Srd5a1	12.6187	6.13665	3.88439	0.486314
Mtmr14	67.3885	32.7792	23.0979	0.486421
Zcchc6	12.52	6.09112	3.42815	0.486511
Tex12	115.676	56.2845	73.1176	0.48657
Fbxo8	13.1619	6.40664	7.8935	0.486756
Cd24a	29.7949	14.5441	9.01975	0.488141
Plekha8	49.954	24.4104	21.3839	0.488658
Ssh1	28.5457	13.9549	7.48561	0.488862
Slc4a11	15.2034	7.45521	8.54542	0.490365
Ripk3	13.7535	6.75183	7.6678	0.490917
Tcp11l2	14.2464	7.00087	4.52629	0.491413
Mpc1	44.8409	22.0517	19.6459	0.491776
Mia3	22.7979	11.237	14.7149	0.492896
Mthfd1l	10.7674	5.31768	2.67087	0.493869
Usp46	11.9948	5.93501	6.76011	0.494799
Fbxo15	14.7566	7.31471	5.3579	0.495691
Ppfia4	12.3623	6.1339	7.51185	0.496178
Map4k3	56.6541	28.1198	25.864	0.496342
Spire2	16.1557	8.02806	7.59196	0.496918
Col4a3bp	59.285	29.5107	26.7915	0.497777
Sgk1	34.9324	17.4009	12.0371	0.498131
Smoc1	30.9613	15.4271	22.1558	0.49827
Mpp3	11.3094	5.6352	10.3575	0.498276
Zfp946	12.9534	6.45994	4.71862	0.498706
Stk39	32.666	16.3108	13.3533	0.49932
Clgn	28.1528	14.061	21.5408	0.499453

## Sheet: Table S4C
Additional file 5: Table S4. Expression levels of the differentially expressed genes
Upregulated in transition from P7.5 Kit- SGs to P7.5 Kit+ SGs
Genes	FPKM in P0.5 PSGs (%)	FPKM in P7.5 Kit- SGs (%)	FPKM in P7.5 Kit+ SGs (%)	Fold Change (P7.5 Kit+ SGs/P7.5 Kit- SGs)
Kit	18.0845	12.4457	189.932	15.2609
Tbx1	7.25053	1.58133	20.3522	12.8703
Gal	8.81337	0.666107	6.64063	9.96931
Lhx8	3.3767	1.56822	13.7381	8.76031
Stra8	10.0445	48.1294	378.607	7.86644
St8sia5	6.96949	0.833361	6.23321	7.4796
Klrg2	5.12423	1.66093	9.83798	5.92318
Dlx1	1.79581	1.72995	9.87552	5.70856
Ano1	4.98889	1.67599	8.28647	4.94422
Met	19.3481	4.12054	20.3082	4.92853
Runx3	10.9086	3.04247	14.7671	4.85366
Crybg3	3.99836	4.21606	20.2732	4.80857
Lmo1	9.11529	5.61163	26.3467	4.69502
Ppp1r1b	6.00702	2.60627	11.9066	4.56844
Dusp2	4.79394	4.06014	18.1073	4.45977
Dmrtb1	4.72585	9.39398	39.5781	4.21313
Apln	3.31151	1.84936	7.6957	4.16128
Ebf3	3.38202	1.62225	6.7154	4.13956
Crabp1	69.2881	72.4145	298.841	4.12681
Npnt	12.8089	1.73476	7.00907	4.04037
Fam78a	1.79976	2.77245	10.4282	3.76137
Ccno	2.83764	3.12877	11.4636	3.66393
Evpl	4.06305	1.97126	7.21714	3.66118
Aqp11	6.00948	2.83681	9.94488	3.50566
Slc27a2	8.69998	4.61345	16.0691	3.4831
Fam171a1	9.25563	6.58432	22.4033	3.40252
Coro2a	10.8591	2.49933	8.40619	3.36338
Cpne2	5.57129	2.55493	8.42246	3.29655
Grb10	128.232	10.6032	34.613	3.26439
Rap1gap	7.68396	3.90467	12.676	3.24637
Nrtn	3.35826	3.31862	10.7284	3.23279
Tcea3	7.53648	2.84552	9.16261	3.22001
Kctd15	9.91899	6.1092	19.5487	3.19988
Slc17a7	1.75298	4.34333	13.8456	3.18778
Rbp4	21.2571	9.60545	30.5546	3.18096
Cntfr	13.7853	8.56693	26.7486	3.12231
Lrp8	3.10178	2.69192	8.30221	3.08412
Irak1	39.0886	21.9252	66.4939	3.03276
Crip2	25.4305	11.8405	35.1161	2.96576
Rbp1	3.0837	3.67584	10.7103	2.9137
Ntrk1	7.00906	2.83618	8.25374	2.91016
Gnai1	4.07566	5.26122	15.2795	2.90417
Scn5a	3.20933	7.8707	22.8515	2.90336
Hcn2	5.11533	3.80658	10.8552	2.85169
Loxl2	8.47187	3.94324	11.2407	2.85063
Hmx1	6.74567	3.53713	10.0492	2.84106
Ptp4a3	13.2321	10.8162	30.6864	2.83708
Nupl1	104.185	72.1286	202.645	2.8095
Zswim5	29.115	16.2723	45.2532	2.781
Slc7a8	4.54007	3.95236	10.9877	2.78004
Ascl2	4.80074	7.14858	19.8584	2.77795
Kcnj4	6.96795	4.33582	11.9771	2.76236
Rgs10	14.5159	6.60718	18.2356	2.75997
Phlda3	10.3636	6.8531	18.7593	2.73735
Pygo1	6.3139	5.68699	15.3821	2.70479
Gadd45b	1.80541	6.68415	17.9182	2.6807
Ass1	6.55215	7.8435	20.6648	2.63464
Gp1bb	35.2194	3.81098	9.95396	2.61192
Jph1	10.5745	6.37768	16.444	2.57837
Lonrf1	8.28274	7.03039	18.1194	2.5773
Jag2	20.9935	11.9994	30.7822	2.56531
H2-K1	10.4783	6.55605	16.7803	2.55951
Ybx2	19.4474	5.42473	13.7806	2.54033
Cdk6	6.85326	8.54573	21.6738	2.53621
Panx1	10.6074	16.4423	41.5904	2.52948
Llgl2	9.64663	5.64544	14.2132	2.51764
Socs1	3.90193	10.8863	27.3381	2.51124
Map3k9	5.81741	6.36343	15.9755	2.51052
Mex3d	7.56572	23.4379	58.7488	2.50657
Baz1a	9.16976	4.25459	10.5007	2.46809
Letmd1	14.7022	4.16687	10.2397	2.45741
Klhl13	24.6093	5.30379	13.0274	2.45624
Fgfr3	6.12496	4.17455	10.1822	2.43911
Atp10a	7.60401	3.9822	9.66412	2.42683
Slc24a6	9.44226	4.63619	11.2	2.41578
Vegfb	17.238	5.32882	12.8682	2.41483
Gfra3	5.27359	3.8822	9.36904	2.41333
Lacc1	5.29741	5.28412	12.7115	2.4056
Galnt12	13.5415	22.5651	54.0429	2.39498
Nt5dc2	80.3755	32.7587	78.4508	2.39481
Clip1	16.9517	15.2334	36.32	2.38423
Serpine2	85.8451	40.5963	96.0955	2.3671
Ephb4	5.57972	7.66732	18.0599	2.35544
Abi3	2.94769	3.92965	9.23933	2.35118
Rnf208	11.5964	6.79759	15.9742	2.34998
Ephb2	8.12003	3.78214	8.83844	2.33689
Dnmt3b	11.7031	33.5329	77.9728	2.32526
Col22a1	17.5923	5.57489	12.9435	2.32175
Mei1	8.01686	4.7802	11.0872	2.3194
Cdh24	2.8852	5.46874	12.6756	2.31783
Whrn	15.4054	6.10581	14.1489	2.31728
Slc7a2	4.85535	6.79926	15.7389	2.3148
Abcc8	10.9985	6.49164	14.8375	2.28563
Gfer	9.21496	9.79388	22.3702	2.2841
Fam199x	6.335	5.35512	12.203	2.27875
Unc5b	3.76406	6.10715	13.8845	2.27348
Eef2k	4.35479	13.2619	30.0343	2.26471
Esx1	30.4642	7.43657	16.8133	2.26089
Sdc1	7.10702	20.5257	45.573	2.22029
Rab11fip4	33.2669	37.5506	83.3389	2.21938
Epha8	15.9672	4.88631	10.7015	2.1901
Emilin3	6.11733	14.5205	31.6396	2.17896
Stradb	7.00348	10.8336	23.5677	2.17543
Xylb	6.44198	4.31051	9.3524	2.16967
Tle6	41.8931	9.36892	20.318	2.16866
Tmem141	3.88843	6.32553	13.7062	2.16681
Nr6a1	18.4315	12.0907	26.1834	2.16558
Nlgn2	11.0052	9.22	19.9281	2.1614
4732415M23Rik	2.68076	12.6147	27.2559	2.16065
Fgf13	16.7942	7.79685	16.6864	2.14015
Them6	2.57803	11.3573	24.1483	2.12624
Cbx4	3.1832	9.68459	20.5135	2.11816
Mad2l2	7.40113	8.35516	17.6942	2.11776
Steap1	12.0057	5.46395	11.499	2.10452
Bex1	29.3727	17.6256	36.9449	2.09609
1700013H16Rik	18.1035	17.4569	36.5552	2.09403
Sdf2l1	5.77511	8.13966	17.0313	2.09238
Myrf	9.33332	4.8971	10.2396	2.09095
Cnih2	12.2569	7.94006	16.5911	2.08954
Ptpla	13.3948	9.09359	18.9926	2.08857
Fkbp9	56.5601	57.8725	120.633	2.08446
Rcn2	19.743	41.9158	87.2823	2.08232
Rnd2	36.2435	88.9832	184.962	2.07862
E130309D02Rik	9.28524	16.1653	33.5725	2.07683
Slc9a6	25.1464	21.9575	45.5116	2.07271
Gna11	23.5931	30.4895	62.7504	2.0581
Plbd2	17.6903	20.4486	42.004	2.05413
Scube3	19.7208	5.3953	11.0369	2.04565
Dab1	10.4329	7.01549	14.3372	2.04365
Slc30a4	11.6663	9.22019	18.8026	2.03929
Rnf128	8.56994	6.14789	12.4934	2.03214
Nipa1	6.67744	12.7898	25.8754	2.02313
Frmpd1	6.59839	6.40079	12.9107	2.01705
Tspan4	14.7699	15.5945	31.3364	2.00945
Bnip3	53.7126	40.1131	80.4415	2.00537

## Sheet: Table S4D
Additional file 5: Table S4. Expression levels of the differentially expressed genes
Downregulated in transition from P7.5 Kit- SGs to P7.5 Kit+ SGs
Genes	FPKM in P0.5 PSGs (%)	FPKM in P7.5 Kit- SGs (%)	FPKM in P7.5 Kit+ SGs (%)	Fold Change (P7.5 Kit+ SGs/P7.5 Kit- SGs)
Nanos2	0.925164	7.87605	0.400037	0.0507916
Lhx1	3.44984	10.5459	0.616508	0.0584595
Foxc2	3.93364	22.972	1.56814	0.0682631
Tcl1	19.6589	37.2992	2.80815	0.0752871
Nefm	12.3899	19.0072	1.46542	0.0770982
Gfra1	32.0119	68.2238	6.03677	0.0884848
Foxf1	11.4809	52.447	4.68701	0.0893666
Ret	43.1861	89.1775	8.05381	0.0903121
Cbln2	2.77822	10.096	0.913879	0.0905189
Cd7	1.01103	5.54273	0.518658	0.0935745
Etv5	44.6265	63.8444	6.19417	0.0970198
Six4	3.7224	11.6653	1.16036	0.0994711
Il1r2	13.0463	5.63491	0.578905	0.102735
Id4	31.5377	39.4045	4.09782	0.103994
Glis3	18.26	40.798	4.26483	0.104535
Tmc8	7.48578	7.47172	0.795639	0.106487
Kcnc2	1.50239	5.82727	0.634159	0.108826
Rspo2	3.77765	23.9111	2.66662	0.111522
Arhgef15	3.11801	21.6979	2.49745	0.115101
Trf	16.0761	34.7635	4.00663	0.115254
Tmem63c	4.25764	7.94686	0.926105	0.116537
Plvap	4.41881	12.9902	1.51484	0.116614
Spry4	6.9396	10.7076	1.2658	0.118215
Sphk1	6.94591	35.713	4.41339	0.123579
Gprc5c	5.15465	7.7088	1.00981	0.130994
Tubg2	8.09002	10.3987	1.4274	0.137267
Tmem132e	5.67011	15.7021	2.22505	0.141704
Mapk11	7.70362	10.4359	1.48803	0.142588
Amot	9.26315	29.4349	4.27584	0.145264
Nanos3	2.40858	40.3361	6.05795	0.150187
Mmp9	24.874	11.3567	1.71286	0.150824
Nxph4	4.34025	7.43957	1.12468	0.151175
Tmem30b	1.6073	7.65982	1.16813	0.152501
Clcf1	6.42599	7.88413	1.21539	0.154157
Etv4	31.7782	31.3829	5.14164	0.163836
Ell3	5.93911	22.3679	3.68576	0.164779
Rragd	42.4304	45.7247	7.64901	0.167284
Ccdc141	4.5386	11.5326	1.93157	0.167488
Enc1	29.213	63.2351	10.7125	0.169407
Fst	10.9855	23.0495	3.91982	0.170061
Gfpt2	5.27016	20.2867	3.46268	0.170687
Bcl6b	19.305	37.4898	6.40809	0.170929
Tspan8	28.6593	8.62308	1.4772	0.171308
Mypop	2.2791	15.1502	2.61093	0.172336
Car6	9.38809	6.18561	1.07075	0.173103
Ap1m2	10.2263	7.97441	1.38072	0.173144
Optn	13.2191	16.2502	2.86725	0.176444
Egr2	19.3429	27.7489	4.9474	0.178292
Matn4	20.705	10.8179	1.9365	0.179009
Med14	48.8896	22.8721	4.12211	0.180224
Sdc4	168.11	358.279	64.9597	0.18131
Afap1l2	4.17676	8.20915	1.49295	0.181864
Egr4	61.1718	140.227	25.666	0.183032
Nab2	47.7249	70.4858	12.9177	0.183267
H2afy2	15.5167	56.0207	10.5695	0.188671
Pygl	34.7498	34.9973	6.62129	0.189194
Tmc6	16.8574	22.1929	4.2077	0.189597
Pmaip1	61.7911	26.114	5.00048	0.191487
Rin2	8.98945	19.5828	3.75828	0.191917
Cd274	3.34365	13.0278	2.51977	0.193415
Tmem132c	1.55011	12.6215	2.45684	0.194655
Pip4k2a	17.2195	19.4685	3.80806	0.195601
Aplp1	10.3832	25.9054	5.16834	0.199508
Gyltl1b	14.1538	93.0631	18.5707	0.19955
Zfp462	8.1752	38.1651	7.6561	0.200605
Dusp6	17.0363	61.2202	12.4374	0.203158
Pla2g7	44.7781	42.7581	8.84172	0.206785
Lhfpl2	3.99031	19.1012	4.05941	0.212521
Cd93	2.88317	6.95794	1.48708	0.213724
Ddit4	30.8939	45.0117	9.87354	0.219355
Pitpnc1	3.91146	6.92822	1.55539	0.224501
Ptpn13	25.7129	21.8945	4.9666	0.226842
Fgd5	3.28096	9.43082	2.16087	0.229129
Brwd3	4.71988	28.463	6.56096	0.230508
Upp1	11.9155	25.8865	6.00418	0.231943
2010300C02Rik	23.0899	17.0867	3.96489	0.232045
AA467197	44.9535	19.9965	4.72409	0.236246
Oasl2	1.89557	13.2909	3.14856	0.236896
Ppm1j	9.10182	7.55877	1.82812	0.241854
Rsph9	11.1242	9.64325	2.37936	0.246738
Hhex	14.6875	42.8063	10.5942	0.247492
Lpar3	3.25082	17.4926	4.33475	0.247805
Sall1	7.01904	26.5024	6.6029	0.249143
Cd276	29.4991	29.831	7.47122	0.250452
Osbpl3	9.94724	7.0154	1.77256	0.252667
Col13a1	7.13123	9.40664	2.37758	0.252756
Pde4c	1.61871	20.322	5.16069	0.253946
Prkch	9.0069	12.2363	3.12751	0.255593
Sox13	11.3582	31.2537	8.00656	0.25618
Pcp4l1	8.86434	15.7366	4.04684	0.257161
Capg	62.5554	38.3554	10.035	0.261632
Slc16a11	3.2889	13.9373	3.66308	0.262826
2900026A02Rik	13.6691	19.8732	5.22816	0.263076
Chrna4	5.80792	9.66161	2.54385	0.263295
Sez6	8.06071	11.7996	3.12459	0.264805
Bicc1	7.55412	17.5502	4.658	0.26541
Pdk1	13.6359	43.5475	11.6128	0.26667
Pxt1	4.5729	16.6303	4.45215	0.267713
2010005H15Rik	1.89482	12.862	3.46908	0.269715
Elovl6	20.7931	19.5587	5.31921	0.271961
Lzts1	5.58609	7.03486	1.92712	0.273939
Lasp1	53.6172	59.2754	16.5349	0.27895
Fbxo41	15.0412	22.3698	6.32396	0.282701
Mical1	9.11283	10.5305	3.00192	0.285069
Smoc2	10.1653	64.8551	18.5221	0.285592
Ptch1	12.4114	29.1489	8.36097	0.286837
Pqlc1	11.1117	11.0113	3.1647	0.287405
Aff3	31.065	30.9782	8.92545	0.28812
Slc38a1	11.2852	7.12454	2.0725	0.290896
Cdkn1b	15.217	14.488	4.23207	0.292109
Wipi1	6.05437	17.0375	5.03998	0.295817
Frmd6	37.5391	45.9881	13.6427	0.296657
Fzd2	3.90217	8.18276	2.43433	0.297495
Coro1a	30.8507	17.3738	5.22631	0.300816
Rrad	24.8757	16.6916	5.09356	0.305157
Il17rd	15.5702	21.7782	6.65021	0.305361
Helz	21.3061	37.5911	11.5169	0.306373
Zdhhc14	3.53546	9.83267	3.03249	0.30841
Tgfb1	27.4568	20.0779	6.20137	0.308865
Fbxo32	12.3229	12.239	3.81156	0.311427
Snai1	5.8123	12.722	3.96227	0.31145
Trpv4	13.1482	8.59591	2.69522	0.313547
Twist1	11.6355	13.8279	4.34083	0.313918
Plekhh3	7.28574	12.697	3.98717	0.314025
Dkk3	1.91112	14.9974	4.72944	0.315351
Arntl	22.1968	13.5055	4.29811	0.318249
Gpsm3	22.5606	28.0184	8.94694	0.319324
Zbtb16	12.6955	90.5874	28.9328	0.319391
Rhebl1	25.3184	23.5055	7.53221	0.320445
Cxcr4	7.28689	9.47127	3.04699	0.321709
Pik3cd	31.7559	27.367	8.86105	0.323786
Bnc2	19.3593	32.9533	10.7858	0.327306
Casp3	5.78364	10.2047	3.34161	0.327458
Pacsin1	8.47889	8.02146	2.62694	0.327489
Ifnar2	5.8782	10.9414	3.5853	0.327682
Sh3bp4	15.7279	26.4349	8.71749	0.329772
Rasl11a	3.47499	12.5293	4.13506	0.330031
Ptgr1	21.6669	23.5823	7.82837	0.33196
Zfp703	1.96824	9.50589	3.17815	0.334335
Upf3b	14.0567	12.0342	4.04116	0.335806
Hexb	16.345	12.0209	4.04121	0.336182
Nrd1	100.538	63.3828	21.453	0.338467
B4galt1	8.01262	39.1791	13.3276	0.340171
Ramp3	4.98516	12.5626	4.28094	0.340769
Cdh1	12.9019	11.6834	4.0117	0.343368
Pou5f1	149.433	184.09	63.292	0.34381
Rab4a	18.8776	9.74063	3.35973	0.344919
8430419L09Rik	30.3943	11.6898	4.03423	0.345107
Psmd7	38.8678	171.986	59.4619	0.345737
Slc9a3r1	105.296	43.5412	15.0617	0.345918
Nr5a2	9.66227	8.11271	2.80836	0.346168
Trim12c	9.96	15.0192	5.20234	0.346379
B3gnt1	7.87435	19.5327	6.78884	0.347563
Pced1b	8.19049	19.781	6.89346	0.348489
Tcf7l2	6.0373	8.05527	2.82097	0.350202
Rab3a	4.10607	19.3487	6.79834	0.351359
Ovol2	9.51951	11.3434	3.99685	0.35235
Hmgn5	4.7491	58.0869	20.4948	0.35283
Dppa4	125.09	36.9896	13.066	0.353234
Lrp1	19.4709	25.1023	8.89118	0.354198
Acy3	21.4852	13.2999	4.72639	0.35537
Sfrp2	8.58811	81.4669	28.962	0.355506
Ocln	21.0141	23.8706	8.50703	0.356381
Slc16a13	1.24729	8.28501	2.97173	0.358688
Orai1	5.20574	16.4066	5.9003	0.35963
Arid2	10.2981	19.1844	6.91715	0.360561
Epha1	4.16003	10.1574	3.68075	0.362371
Trib3	4.23869	9.40576	3.42444	0.364079
Sgk3	27.5336	41.2905	15.1102	0.365949
Dbndd2	17.0745	22.5468	8.27073	0.366825
Ctdsp1	13.8917	39.9678	14.7097	0.368039
Igfbp6	3.7033	28.8386	10.6413	0.368995
Epg5	7.34234	10.0536	3.74745	0.372747
Tagln2	106.249	81.6727	30.4914	0.373337
Gstp1	15.1797	22.5997	8.45715	0.374215
Ptbp3	68.3457	71.774	27.088	0.377407
Fblim1	18.395	9.44538	3.58043	0.379067
Stat3	34.1841	30.3915	11.6149	0.382176
Kat2b	8.04568	10.3515	3.97489	0.383992
Rasa3	4.60455	29.6016	11.4123	0.38553
Hbb-b1	1.96091	10.1971	3.94385	0.386762
Ccnjl	26.8749	15.2378	5.91567	0.388223
Cxcl12	2.51621	26.2505	10.2439	0.390236
Mapk12	10.6099	14.1097	5.52816	0.391799
Ppm1b	73.3731	41.2196	16.2204	0.393512
Slc43a3	7.21269	17.7701	7.02392	0.395266
Fahd1	5.92437	16.7366	6.62151	0.395631
Pphln1	26.6484	66.2176	26.2575	0.396534
Abca1	18.4419	57.431	22.8344	0.397597
Plxdc2	11.5282	10.583	4.2131	0.398101
Igf2bp2	27.5409	14.037	5.58909	0.398168
Sys1	34.1891	67.5308	26.8948	0.39826
Arrdc3	32.392	96.0065	38.4351	0.400339
Anxa7	43.2913	56.3771	22.5756	0.400439
Fbxo36	8.28435	15.8812	6.36224	0.400615
Sptssa	75.0624	126.43	50.6532	0.400642
Lpcat1	30.5705	33.5303	13.5558	0.404285
Hba-a2	1.10006	9.68292	3.92153	0.404995
Dgcr8	12.918	52.9117	21.4964	0.406269
Ccdc174	20.1461	23.684	9.63197	0.406687
Chaf1b	14.8501	44.7111	18.2056	0.407183
Rbms2	29.8369	24.7901	10.1048	0.407614
Slc25a5	36.4962	109.317	44.6153	0.408128
Brdt	82.2565	23.6048	9.6648	0.409442
Sox4	22.0612	70.2198	28.7957	0.410079
Phf3	18.3918	20.3668	8.35556	0.410254
Dusp5	29.2818	21.7469	8.94433	0.411292
Mtus1	7.62724	11.5689	4.76475	0.411859
Mgat4a	15.2648	14.3491	5.92131	0.412661
Fut10	5.42159	23.9825	9.91675	0.413499
Tapbp	6.35497	55.6493	23.0552	0.414295
Peli2	15.6756	11.1307	4.61488	0.414608
Bcr	27.3364	28.4864	11.8251	0.415114
Gm5480	14.2391	24.1748	10.0631	0.416264
Usp9x	76.1359	65.1573	27.1318	0.416405
Beta-s	7.0148	47.5959	19.8218	0.41646
Shisa5	30.3811	12.4878	5.21141	0.41732
Dapk2	7.86101	19.1166	7.97972	0.417424
Gstp2	16.1663	11.7082	4.88808	0.417492
Pcgf6	29.9248	46.7335	19.6296	0.420033
Pim1	48.8979	104.998	44.1964	0.420926
Txnip	211.885	191.039	80.5088	0.421426
Nab1	42.9333	17.8027	7.51654	0.422213
Zfp36l1	14.9061	59.8548	25.2737	0.42225
Itgb5	11.7905	35.2894	14.9044	0.422348
Got2	44.0052	77.9994	32.9801	0.422825
Tmem164	18.2436	22.54	9.53737	0.423131
Rasgrp2	4.2818	9.44902	4.00331	0.423675
Gpd1l	4.58944	8.9895	3.82211	0.425175
Ube2q2	51.2743	74.781	31.8831	0.426353
Sh3bp1	6.2896	21.6148	9.22227	0.426665
Nradd	9.24126	19.1525	8.19351	0.427804
Setd7	4.20543	9.22367	3.95236	0.428502
Gramd3	11.2457	10.7373	4.60217	0.428615
Pkm	446.271	437.959	187.789	0.428782
Mbnl2	13.0843	18.1327	7.81393	0.43093
Ptpn9	15.4501	10.3361	4.46459	0.431941
Map3k15	40.2828	27.431	11.8524	0.43208
Phldb1	16.0189	24.7836	10.7201	0.432548
Armcx2	26.4008	24.7196	10.6995	0.432835
Fyn	41.8262	62.3364	27.118	0.435027
Pdha1	31.4825	45.2214	19.6788	0.435166
F2r	8.05551	9.71532	4.23805	0.436223
Fam160b1	12.8767	13.134	5.73573	0.436709
Parp8	18.7455	29.2896	12.7985	0.436964
Spred2	8.75647	21.1435	9.25855	0.437891
Usp4	54.3516	74.8426	32.963	0.440431
Actn1	21.3393	23.6192	10.4078	0.44065
Abr	35.6023	38.1423	16.8581	0.441979
Zyg11a	13.4239	31.6891	14.0103	0.442117
Plekha1	26.3602	38.0993	16.8626	0.442596
Erbb3	10.7129	12.6884	5.61999	0.442923
Zfp846	3.72015	14.1078	6.2586	0.443627
Slc2a3	60.798	11.0076	4.88369	0.443665
Atoh8	5.36474	17.6418	7.84017	0.444409
Snx33	3.04335	17.0287	7.58347	0.445335
Hap1	14.7845	20.8385	9.29199	0.445905
Lclat1	14.3008	18.2552	8.22519	0.450567
Spryd3	8.87708	25.3382	11.4218	0.450774
Ifngr1	10.0087	27.2826	12.3111	0.451244
B630005N14Rik	13.8103	12.0306	5.44216	0.45236
Gabarapl1	12.9247	42.3338	19.1507	0.452374
Prickle1	20.2125	12.1028	5.47867	0.452678
Nid1	17.626	29.7161	13.4925	0.454047
Cotl1	27.2588	24.2101	11.0008	0.454389
Lrp10	39.7608	58.4174	26.6007	0.455356
Rpap3	29.1215	34.4788	15.7033	0.455448
Kdm3a	118.416	55.1375	25.1765	0.456613
Gmpr	26.7091	18.1004	8.27785	0.45733
Vsig10	3.95845	18.6303	8.5229	0.457475
Fmnl3	17.8517	44.8271	20.5504	0.458437
Stx3	9.53789	19.2989	8.89229	0.460767
Rdm1	32.7562	14.3131	6.59667	0.460883
Susd4	49.4206	26.1177	12.1501	0.465206
Usf1	45.2068	101.275	47.1197	0.465265
Slc38a7	2.51154	9.50419	4.42442	0.465523
Etf1	98.1301	105.112	48.9924	0.466097
Plcg2	52.134	24.0475	11.2115	0.466223
Sesn1	20.4522	21.5755	10.0651	0.466506
Wsb2	46.7446	75.1294	35.0846	0.466989
Sat1	23.9628	22.0031	10.2806	0.467234
Nipbl	28.061	22.8274	10.6777	0.467758
Acot13	61.1007	69.2764	32.4269	0.46808
Echdc2	12.4537	24.4482	11.446	0.468174
Igbp1	20.6004	13.2544	6.21563	0.468948
Irf8	5.98425	10.7822	5.07084	0.470297
Tgif1	13.9357	26.6182	12.5274	0.470633
Klf7	19.4609	14.5804	6.86396	0.470766
Cited2	11.1498	43.1631	20.3269	0.470932
Kif3c	7.39659	11.089	5.22537	0.471221
Stx6	25.421	42.9938	20.3197	0.472619
Nucb2	27.9225	28.9117	13.6716	0.472874
Lzts2	4.71041	31.6378	14.9648	0.473004
Mb21d2	23.0952	28.2657	13.3915	0.473772
Smarcad1	15.1048	31.1287	14.7869	0.475025
Igf2bp3	26.8994	20.1518	9.57273	0.475031
Psmb10	5.69065	29.2278	13.8865	0.475113
Rabepk	12.198	12.0212	5.71227	0.475183
Rpl22l1	378.415	245.833	116.872	0.475412
Apba2	15.7667	9.69704	4.62877	0.477338
Serinc5	11.7637	60.3654	28.8753	0.478342
Atad2	58.0111	50.8455	24.4015	0.479915
Ankrd6	8.46595	12.3752	5.94135	0.480101
Rcn3	8.43802	27.2913	13.1032	0.480124
Polr3gl	14.1262	12.3164	5.91491	0.480247
Zfp710	18.8372	36.8595	17.7187	0.480709
Morc1	76.1223	66.5683	32.119	0.482497
Utf1	39.98	10.7566	5.19686	0.483132
Pik3ca	24.7536	15.2365	7.36469	0.483358
Rpl39	280.958	440.287	212.889	0.483523
Pdgfb	13.0602	26.8716	12.9977	0.483697
Emb	25.3924	13.0229	6.29927	0.483707
Heg1	12.7593	13.0682	6.32751	0.484191
Lamb1	93.9614	83.9847	40.7559	0.485278
Sap30l	41.9961	16.903	8.20413	0.485365
Neurog3	1.07165	13.6807	6.64838	0.485968
Pald1	46.3416	51.2976	24.9373	0.48613
Tdrd5	41.401	46.773	22.7521	0.486437
Fgl1	4.40316	12.7619	6.20929	0.486549
Mest	47.5602	35.4019	17.247	0.487177
Hadha	44.3823	91.3988	44.5743	0.48769
Gpx1	58.248	96.6356	47.1916	0.488346
Ssbp4	48.8154	56.8214	27.7757	0.488825
Ddr1	32.7945	42.5012	20.7935	0.489245
Kcp	3.00376	9.95018	4.87476	0.489917
Zmym3	30.8279	120.28	58.9552	0.49015
Lemd3	23.2369	26.6739	13.0784	0.490307
Epha2	19.9437	19.0123	9.36488	0.49257
Dstn	236.128	257.467	126.974	0.493166
Trip12	172.868	218.631	108.159	0.49471
Acap2	14.501	16.7478	8.29219	0.495121
Ccnd2	66.4172	98.5699	48.8041	0.495122
Lphn2	13.5878	21.8756	10.8444	0.49573
Snrpn	9.07862	12.6361	6.26512	0.495811
Flot1	22.4295	12.2126	6.05738	0.495994
Nlrp4f	19.378	17.8804	8.88595	0.496966
Usp3	57.4759	86.6694	43.131	0.49765
Pnpla7	38.7972	29.4956	14.6874	0.497952
Ubxn10	8.15428	10.1222	5.04228	0.498141
Chd1	21.3326	11.5004	5.73629	0.49879
Atp6v1b2	94.14	104.044	52.0015	0.499803
