# Supplementary material for: DNA methylation and gene expression dynamics during spermatogonial stem cell differentiation in the early postnatal mouse testis
Source: BMC Genomics. 2015 Aug 20;16(1):624. doi: 10.1186/s12864-015-1833-5 (PMC4546090; doi:10.1186/s12864-015-1833-5)
Supplement: Additional file 6: Table S5. — GO terms enriched for the differentially expressed genes identified by DAVID analysis. (XLSX 78 kb) [file 12864_2015_1833_MOESM6_ESM.xlsx]

## Sheet: Table S5A
Additional file 6: Table S5. GO terms enriched for the differentially expressed genes identified by the DAVID analysis
Upregulated in transition from P0.5 PSGs to P7.5 Kit- SGs
Category	Term	Gene Count	%	P-Value	Genes	Fold Enrichment	FDR
GOTERM_BP_FAT	GO:0007049~cell cycle	159	9.02384	2.90757e-35	KIFC1, MRPL41, MAEA, PRC1, KNTC1, AURKA, AURKB, APP, CUL7, DDX11, INCENP, ATF6B, CDCA2, H2AFX, ZFP830, NUP37, TUBG1, CCNA2, CDCA5, ASPM, CDCA3, PDPN, SGOL2, LIG1, RBL1, SGOL1, SKP2, PIM1, HMG20B, ESPL1, TACC3, WEE1, NCAPD2, UHRF1, MAD2L1, TIMELESS, SPAG5, ZWINT, CNTROB, ANAPC7, STMN1, XRN1, EID1, A730008H23RIK, TIPIN, NEDD9, CEP164, CHEK2, ANAPC11, RCC1, SYCP1, PIN1, SPC24, PRR5, GADD45GIP1, NCAP…	2.82428	5.24195e-32
GOTERM_BP_FAT	GO:0000279~M phase	92	5.22134	5.6498e-28	KIFC1, LZTS2, KNTC1, AURKB, LATS2, NDE1, STRA8, INCENP, PSMC3IP, ATF6B, TUBB5, CDCA2, NUP37, ZFP830, RANBP1, H2AFX, TUBG1, CDCA5, CCNA2, ASPM, CDCA3, CDC6, CDK1, KIF11, DSN1, SGOL2, SGOL1, CCNF, TPX2, ESPL1, TACC3, UBE2C, WEE1, RAD51, NCAPD2, MAD2L1, TIMELESS, SPAG5, FANCD2, ZWINT, NSL1, BUB1B, HAUS7, STMN1, HAUS8, ANAPC7, XRN1, HAUS4, HAUS5, TIPIN, NEDD9, CEP164, ANAPC11, CEP55, RCC1, SYCP1, SPC…	3.5282	1.01858e-24
GOTERM_BP_FAT	GO:0022403~cell cycle phase	100	5.67537	6.77203e-28	KIFC1, KNTC1, AURKB, APP, INCENP, ATF6B, CDCA2, NUP37, ZFP830, H2AFX, TUBG1, CDCA5, CCNA2, ASPM, CDCA3, SGOL2, SGOL1, SKP2, ESPL1, TACC3, WEE1, NCAPD2, MAD2L1, TIMELESS, SPAG5, ZWINT, STMN1, ANAPC7, XRN1, TIPIN, NEDD9, CEP164, ANAPC11, RCC1, SYCP1, SPC24, NCAPG2, CDC123, FBXO5, SKA1, TCF3, HELLS, ERCC6L, MKI67, MAP2K1, CKAP5, NUF2, CDC23, CDC20, NDC80, PMF1, CDC26, NEDD1, PLK1, SMC1A, LZTS2, E2F4…	3.30885	1.22091e-24
GOTERM_BP_FAT	GO:0022402~cell cycle process	110	6.24291	3.60088e-27	KIFC1, KNTC1, AURKB, APP, INCENP, ATF6B, CDCA2, ZFP830, NUP37, H2AFX, TUBG1, CDCA5, CCNA2, ASPM, CDCA3, SGOL2, SGOL1, SKP2, ESPL1, TACC3, WEE1, NCAPD2, MAD2L1, TIMELESS, SPAG5, ZWINT, CNTROB, STMN1, ANAPC7, XRN1, TIPIN, NEDD9, CEP164, ANAPC11, RCC1, SYCP1, SPC24, NCAPG2, CDC123, NPM1, FBXO5, SKA1, TCF3, HELLS, ERCC6L, MKI67, MAP2K1, CKAP5, NUF2, CDC23, NDC80, CDC20, PMF1, CDC26, BRCA1, NOTCH2, NE…	3.03775	6.49191e-24
GOTERM_BP_FAT	GO:0000278~mitotic cell cycle	83	4.71056	9.03288e-27	KIFC1, LZTS2, E2F4, KNTC1, AURKA, AURKB, LATS2, APP, NDE1, INCENP, ATF6B, CDCA2, NUP37, ZFP830, TUBG1, CDCA5, CCNA2, ASPM, CDCA3, CDC6, CDK1, KIF11, ANP32B, DSN1, SGOL1, CCNF, SKP2, UBE2C, WEE1, NCAPD2, TAF10, CCND1, MAD2L1, TIMELESS, SPAG5, ZWINT, NSL1, BUB1B, HAUS7, STMN1, HAUS8, ANAPC7, HAUS4, HAUS5, TIPIN, NEDD9, CEP164, ANAPC11, CEP55, RCC1, SPC24, NCAPH, NCAPG2, CDC123, FBXO5, SKA1, ZWILCH,…	3.69181	1.62851e-23
GOTERM_BP_FAT	GO:0000087~M phase of mitotic cell cycle	72	4.08627	7.21426e-26	KIFC1, LZTS2, KNTC1, AURKB, LATS2, NDE1, INCENP, ATF6B, CDCA2, NUP37, ZFP830, CDCA5, CCNA2, ASPM, CDCA3, CDC6, CDK1, KIF11, DSN1, SGOL1, CCNF, UBE2C, WEE1, NCAPD2, MAD2L1, TIMELESS, SPAG5, ZWINT, NSL1, BUB1B, HAUS7, HAUS8, ANAPC7, HAUS4, HAUS5, TIPIN, NEDD9, CEP164, ANAPC11, CEP55, RCC1, SPC24, NCAPH, NCAPG2, FBXO5, SKA1, ZWILCH, HELLS, ERCC6L, TERF1, MAP2K1, CKAP5, DLGAP5, KIF18A, NUF2, CENPF, C…	4.02793	1.30064e-22
GOTERM_BP_FAT	GO:0048285~organelle fission	72	4.08627	2.10902e-25	KIFC1, LZTS2, KNTC1, AURKB, LATS2, NDE1, INCENP, ATF6B, CDCA2, NUP37, ZFP830, CDCA5, CCNA2, ASPM, CDCA3, CDC6, CDK1, KIF11, DSN1, SGOL1, CCNF, UBE2C, WEE1, NCAPD2, MAD2L1, TIMELESS, SPAG5, ZWINT, NSL1, BUB1B, HAUS7, HAUS8, ANAPC7, HAUS4, HAUS5, TIPIN, NEDD9, CEP164, ANAPC11, CEP55, RCC1, SPC24, FIS1, NCAPH, NCAPG2, FBXO5, SKA1, ZWILCH, HELLS, ERCC6L, TERF1, MAP2K1, CKAP5, KIF18A, NUF2, MUL1, CDC2…	3.96659	3.80228e-22
GOTERM_BP_FAT	GO:0007067~mitosis	70	3.97276	6.05892e-25	KIFC1, LZTS2, KNTC1, AURKB, LATS2, NDE1, INCENP, ATF6B, CDCA2, NUP37, ZFP830, CDCA5, CCNA2, ASPM, CDCA3, CDC6, CDK1, KIF11, DSN1, SGOL1, CCNF, UBE2C, WEE1, NCAPD2, MAD2L1, TIMELESS, SPAG5, ZWINT, NSL1, BUB1B, HAUS7, HAUS8, ANAPC7, HAUS4, HAUS5, TIPIN, NEDD9, CEP164, ANAPC11, CEP55, RCC1, SPC24, NCAPH, NCAPG2, FBXO5, SKA1, ZWILCH, HELLS, ERCC6L, TERF1, MAP2K1, CKAP5, KIF18A, NUF2, CDC23, CDC20, CE…	3.99849	1.09234e-21
GOTERM_BP_FAT	GO:0000280~nuclear division	70	3.97276	6.05892e-25	KIFC1, LZTS2, KNTC1, AURKB, LATS2, NDE1, INCENP, ATF6B, CDCA2, NUP37, ZFP830, CDCA5, CCNA2, ASPM, CDCA3, CDC6, CDK1, KIF11, DSN1, SGOL1, CCNF, UBE2C, WEE1, NCAPD2, MAD2L1, TIMELESS, SPAG5, ZWINT, NSL1, BUB1B, HAUS7, HAUS8, ANAPC7, HAUS4, HAUS5, TIPIN, NEDD9, CEP164, ANAPC11, CEP55, RCC1, SPC24, NCAPH, NCAPG2, FBXO5, SKA1, ZWILCH, HELLS, ERCC6L, TERF1, MAP2K1, CKAP5, KIF18A, NUF2, CDC23, CDC20, CE…	3.99849	1.09234e-21
GOTERM_BP_FAT	GO:0051301~cell division	83	4.71056	3.159e-22	KIFC1, LZTS2, MAEA, PRC1, KNTC1, AURKB, LATS2, NDE1, CDC45, CDCA7, INCENP, CDCA2, NUP37, ZFP830, CDCA5, CCNA2, TOP2A, ASPM, CDCA3, CDC6, CDK1, KIF11, DSN1, SGOL2, LIG1, SGOL1, CCNF, UBE2C, MCM5, WEE1, NCAPD2, CCND1, MAD2L1, TIMELESS, SPAG5, ZWINT, NSL1, CNTROB, CFL1, BUB1B, HAUS7, HAUS8, ANAPC7, HAUS4, CKS1B, HAUS5, TIPIN, NEDD9, CEP164, ANAPC11, CEP55, ZBTB16, RCC1, SYCP1, SPC24, NCAPH, NCAPG2, …	3.2057	5.69525e-19
GOTERM_BP_FAT	GO:0006259~DNA metabolic process	105	5.95914	1.00662e-21	HMGN1, PDGFB, RNASEH1, MCM10, NONO, MUTYH, H2AFX, RBMS1, DTL, LIG1, PNKP, UHRF1, RFC3, RFC2, XRN1, TNFAIP1, HMGB2, BLM, TIPIN, CEP164, PPT1, TTC5, TK1, POLE2, DNMT3B, TCF3, HELLS, RECQL4, GINS1, TRP53, GINS2, SHPRH, GINS3, EME1, RAD54L, BRCA1, ATM, PEO1, POLD1, TDG, PCNA, DNMT1, SMC1A, PARP1, CHAF1A, CHAF1B, CLSPN, KIF22, CDT1, CDC45, MCM7, STRA8, FANCI, PRMT6, PSMC3IP, TOP2A, RTEL1, CDC6, RBBP4,…	2.70681	1.81479e-18
GOTERM_BP_FAT	GO:0006259~DNA metabolic process	105	5.95914	1.00662e-21	HMGN1, PDGFB, RNASEH1, MCM10, NONO, MUTYH, H2AFX, RBMS1, DTL, LIG1, PNKP, UHRF1, RFC3, RFC2, XRN1, TNFAIP1, HMGB2, BLM, TIPIN, CEP164, PPT1, TTC5, TK1, POLE2, DNMT3B, TCF3, HELLS, RECQL4, GINS1, TRP53, GINS2, SHPRH, GINS3, EME1, RAD54L, BRCA1, ATM, PEO1, POLD1, TDG, PCNA, DNMT1, SMC1A, PARP1, CHAF1A, CHAF1B, CLSPN, KIF22, CDT1, CDC45, MCM7, STRA8, FANCI, PRMT6, PSMC3IP, TOP2A, RTEL1, CDC6, RBBP4,…	2.70681	1.81479e-18
GOTERM_BP_FAT	GO:0006260~DNA replication	52	2.95119	4.23243e-17	PDGFB, RNASEH1, MCM10, CDT1, CDC45, MCM7, STRA8, RBMS1, CDC6, RBBP4, SSBP1, DTL, LIG1, MCM2, MCM3, MCM4, MCM5, MCM6, RAD51, RFC3, RFC2, RRM2, RRM1, TOP3A, TNFAIP1, REV3L, MED1, ING4, BLM, TIPIN, NFIX, POLA2, TK1, RPA3, RPA2, POLE2, FEN1, TERF1, GINS1, GINS2, SSRP1, UPF1, GINS3, NASP, BRCA1, PEO1, POLD1, PCNA, CHTF18, NFIC, CHAF1A, CHAF1B	3.71288	7.63051e-14
GOTERM_BP_FAT	GO:0006974~response to DNA damage stimulus	64	3.63224	4.1899e-11	HMGN1, CLSPN, KIF22, NONO, MUTYH, FANCI, PRMT6, H2AFX, RTEL1, CIB1, CDK1, GEN1, DTL, LIG1, GTF2H3, MBD4, GTF2H5, RAD51, PNKP, CCND1, UHRF1, RIF1, BTG2, TIMELESS, FANCD2, DDB2, RUVBL2, REV3L, ING4, HMGB2, APEX2, BLM, UNG, MGMT, TIPIN, CEP164, CHEK2, TTC5, FEN1, TRIP13, EXO1, TRP53, SSRP1, UPF1, RAD51AP1, SHPRH, EME1, ATAD5, KAT5, RAD54L, BRCA1, ATM, TDP1, POLD1, SFPQ, PCNA, BRE, TDG, PARP1, OGG1, …	2.42019	7.55384e-08
GOTERM_BP_FAT	GO:0033554~cellular response to stress	79	4.48354	1.64872e-10	HMGN1, CLSPN, KIF22, PRDX2, PRDX3, PRDX1, NONO, MUTYH, FANCI, GPX4, PRMT6, H2AFX, MAPKBP1, RTEL1, CIB1, MT3, CDK1, DTL, GEN1, LIG1, GTF2H3, MBD4, GTF2H5, RAD51, PNKP, UHRF1, CCND1, RIF1, BTG2, TIMELESS, FANCD2, DDB2, RUVBL2, TXNRD1, NFE2L2, REV3L, ING4, HMGB2, APEX2, BLM, UNG, MGMT, TIPIN, CEP164, CHEK2, TTC5, LAMB2, FEN1, TRIP13, SREBF1, EXO1, TRP53, SSRP1, DHX9, UPF1, RAD51AP1, SHPRH, EME1, MUL…	2.12225	2.97242e-07
GOTERM_BP_FAT	GO:0006396~RNA processing	83	4.71056	2.37339e-10	GAR1, LSM6, RBM15B, RBM4, SNRPD1, FDXACB1, NONO, IMP3, APP, DGCR8, INTS5, DKC1, GPX4, PCBP1, CTU2, DBR1, LSM4, LSM3, DUS1L, LUC7L3, CSDC2, PABPN1, SNRPA1, PRPF31, EXOSC8, EXOSC6, EXOSC7, EXOSC4, HNRNPA2B1, PTBP1, EXOSC5, EXOSC2, CSTF2T, TTF2, WDR83, PA2G4, NOP2, RPS14, KHSRP, SNRPB, NHP2, XRN1, SNRPE, TRUB2, SSU72, SNRPG, PUS1, NHP2L1, PPIL1, PUSL1, UTP6, SF3B5, LIN28A, NAA38, APLP1, RPP14, HNRNP…	2.06133	4.27891e-07
GOTERM_BP_FAT	GO:0006396~RNA processing	83	4.71056	2.37339e-10	GAR1, LSM6, RBM15B, RBM4, SNRPD1, FDXACB1, NONO, IMP3, APP, DGCR8, INTS5, DKC1, GPX4, PCBP1, CTU2, DBR1, LSM4, LSM3, DUS1L, LUC7L3, CSDC2, PABPN1, SNRPA1, PRPF31, EXOSC8, EXOSC6, EXOSC7, EXOSC4, HNRNPA2B1, PTBP1, EXOSC5, EXOSC2, CSTF2T, TTF2, WDR83, PA2G4, NOP2, RPS14, KHSRP, SNRPB, NHP2, XRN1, SNRPE, TRUB2, SSU72, SNRPG, PUS1, NHP2L1, PPIL1, PUSL1, UTP6, SF3B5, LIN28A, NAA38, APLP1, RPP14, HNRNP…	2.06133	4.27891e-07
GOTERM_BP_FAT	GO:0006281~DNA repair	52	2.95119	5.68676e-10	HMGN1, KIF22, CLSPN, NONO, MUTYH, FANCI, PRMT6, H2AFX, RTEL1, GEN1, LIG1, GTF2H3, MBD4, GTF2H5, RAD51, PNKP, UHRF1, FANCD2, DDB2, RUVBL2, REV3L, HMGB2, APEX2, BLM, UNG, MGMT, CEP164, TTC5, FEN1, TRIP13, TRP53, EXO1, SSRP1, SHPRH, UPF1, RAD51AP1, EME1, RAD54L, ATM, BRCA1, TDP1, SFPQ, POLD1, BRE, PCNA, TDG, PARP1, OGG1, SMC1A, CHAF1A, CHAF1B, BARD1	2.54215	1.02525e-06
GOTERM_BP_FAT	GO:0007059~chromosome segregation	24	1.36209	4.45073e-09	DSN1, SGOL2, SGOL1, A730008H23RIK, NUF2, KIF18A, CENPF, ESPL1, BIRC5, CENPE, NDC80, PMF1, MIS12, CENPH, MAD2L1, STRA8, NSL1, INCENP, ATF6B, NUP37, SKA1, TOP2A, CDCA5, TEX11	4.06989	8.02407e-06
GOTERM_BP_FAT	GO:0051276~chromosome organization	73	4.14302	2.89828e-08	HMGN1, ENY2, HP1BP3, CBX4, CBX2, CBX1, MEN1, STRA8, H2AFV, GPX4, RTF1, SMARCD1, ATF6B, PRMT6, H2AFX, CDCA5, TOP2A, RTEL1, H1F0, RBBP4, AIFM1, SGOL2, RBL1, RING1, ARID1A, HMG20B, MCM2, DAPK3, NCAPD2, MAD2L1, HUWE1, FANCD2, RUVBL2, NCAPH2, XRN1, ING4, 2410016O06RIK, BLM, A730008H23RIK, TRRAP, SYCP1, NCAPH, NCAPG2, SMARCB1, CENPA, TCF3, TINF2, DNMT3B, HELLS, TERF1, TRP53, AEBP2, EHMT1, SHPRH, L3MBTL…	1.96107	5.22521e-05
GOTERM_BP_FAT	GO:0051726~regulation of cell cycle	47	2.66742	3.56088e-08	E2F1, HMGB1, CLSPN, E2F4, TIPIN, TRRAP, CALR, LATS2, CITED2, CDT1, APP, STRA8, CUL7, HEXIM1, NPM1, ATF6B, RHOB, FBXO5, CDK5RAP3, H2AFX, RANBP1, TUBG1, ZWILCH, TCF3, HSPA8, RECQL4, TRP53, CDK1, GMNN, SKP2, CDC23, CENPF, CENPE, BIRC5, HERC2, TACC3, JUNB, ATM, CCND1, PLK4, YWHAH, MAD2L1, JUN, BTG3, BRE, MNT, SMC1A	2.38361	6.4198e-05
GOTERM_BP_FAT	GO:0034470~ncRNA processing	38	2.15664	7.7195e-08	PUS1, GAR1, LSM6, PUSL1, UTP6, LIN28A, FDXACB1, RPP14, DIMT1, SRRT, IMP3, WDR55, DKC1, INTS5, DGCR8, METTL1, CTU2, THG1L, NPM3, DUS1L, MOCS3, TBL3, EXOSC8, EXOSC6, EXOSC7, EXOSC4, LCMT2, EXOSC5, EXOSC2, NOP10, PA2G4, DDX56, NOP2, RPS14, POP1, NHP2, TRUB2, POP7	2.61022	0.000139172
GOTERM_BP_FAT	GO:0042254~ribosome biogenesis	30	1.70261	2.01803e-07	2410016O06RIK, NHP2L1, GAR1, LSM6, UTP6, DIMT1, IMP3, SBDS, WDR55, DKC1, NPM1, NPM3, RPL7A, EXOSC8, TBL3, EXOSC6, EXOSC7, EXOSC4, NIP7, EXOSC5, EXOSC2, ISG20L2, NOP10, PA2G4, DDX56, NOP2, RPS14, NOP58, NOP56, NHP2	2.90706	0.000363823
GOTERM_BP_FAT	GO:0007017~microtubule-based process	44	2.49716	4.74172e-07	HAUS4, KIF23, KIF22, KIFC1, SPG7, KIF24, HAUS5, TUBA3B, TUBA3A, UCHL1, KIF2C, TUBGCP6, NDE1, APP, KIF7, DYNLL1, KIF4, NPM1, TUBB5, FBXO5, RANBP1, TUBG1, KIF11, KIF5B, CKAP5, KIF15, NUF2, KIF18A, TPX2, BIRC5, NDC80, CENPE, ESPL1, TACC3, BRCA1, UXT, SS18, NEDD1, CNTROB, KIF20B, HAUS7, DYNLT1F, STMN1, HAUS8, DYNLT1B, KIF20A	2.26319	0.000854866
GOTERM_BP_FAT	GO:0006350~transcription	222	12.5993	5.74832e-07	MEF2B, ZFP639, REST, HMGN5, SOHLH2, ZFP87, CITED2, NONO, CDCA7, MED29, ZFP90, FIZ1, RARG, TADA2A, MED11, HMG20B, TAF6L, UHRF1, PTRF, JUN, MNT, MCTS2, TRAPPC2, CRTC2, ZNRD1, MYBL2, DIDO1, NR1H2, TCF21, LHX1, HEXIM1, DRAP1, TCF3, HIP1, HNRNPAB, AEBP2, KLF9, SRA1, ZBTB41, SMAD3, PMF1, USF1, ZFP748, NOTCH2, POLRMT, NOTCH1, RNF4, ZFP740, PPRC1, CHAF1A, CHAF1B, NCOR2, ENY2, ZBTB32, TAF1C, ZFP41, TAF1D,…	1.35969	0.00103634
GOTERM_BP_FAT	GO:0006261~DNA-dependent DNA replication	14	0.794552	4.70883e-06	TIPIN, RNASEH1, MCM2, MCM3, MCM4, MCM5, MCM6, RAD51, PEO1, CDC45, MCM7, POLE2, POLD1, TOP3A	4.4689	0.00848905
GOTERM_BP_FAT	GO:0045449~regulation of transcription	263	14.9262	5.30444e-06	MEF2B, ZFP639, REST, HMGN5, SOHLH2, ZFP87, CITED2, NONO, APP, CDCA7, MED29, ZFP90, WDR77, PATZ1, FIZ1, CCNA2, RARG, TADA2A, NDNL2, MED11, HMG20B, TAF6L, UHRF1, PTRF, ZFP462, RAB18, JUN, MNT, MCTS2, TRAPPC2, FUS, CRTC2, PUS1, NFKBID, TXN1, ZNRD1, MYBL2, NR1H2, PFN1, TCF21, LHX1, HEXIM1, DRAP1, TCF3, DNMT3B, HIP1, PLAGL2, HNRNPAB, AEBP2, KLF9, SRA1, ZBTB41, SMAD3, PMF1, USF1, ABCG1, ZFP748, NOTCH2,…	1.2817	0.00956277
GOTERM_BP_FAT	GO:0022613~ribonucleoprotein complex biogenesis	31	1.75936	5.59603e-06	2410016O06RIK, NHP2L1, GAR1, LSM6, UTP6, DIMT1, IMP3, SBDS, WDR55, DKC1, NPM1, NPM3, RPL7A, PRPF31, EXOSC8, TBL3, EXOSC6, EXOSC7, EXOSC4, NIP7, EXOSC5, EXOSC2, ISG20L2, NOP10, PA2G4, DDX56, NOP2, RPS14, NOP58, NOP56, NHP2	2.4558	0.0100884
GOTERM_BP_FAT	GO:0031023~microtubule organizing center organization	11	0.624291	5.77262e-06	HAUS4, UXT, NDE1, KIF11, HAUS5, CKAP5, CNTROB, NPM1, HAUS7, HAUS8, BRCA1	5.68492	0.0104068
GOTERM_BP_FAT	GO:0034660~ncRNA metabolic process	40	2.27015	6.34158e-06	VARS2, PUS1, GAR1, LSM6, PUSL1, UTP6, LIN28A, FDXACB1, VARS, RPP14, DIMT1, IMP3, WDR55, DKC1, INTS5, PARS2, METTL1, CTU2, THG1L, NPM3, DUS1L, MOCS3, TBL3, EXOSC8, EXOSC6, EXOSC7, EXOSC4, LCMT2, EXOSC5, EXOSC2, NOP10, PA2G4, DDX56, NOP2, RPS14, POP1, KHSRP, NHP2, TRUB2, POP7	2.14912	0.0114324
GOTERM_BP_FAT	GO:0034660~ncRNA metabolic process	40	2.27015	6.34158e-06	VARS2, PUS1, GAR1, LSM6, PUSL1, UTP6, LIN28A, FDXACB1, VARS, RPP14, DIMT1, IMP3, WDR55, DKC1, INTS5, PARS2, METTL1, CTU2, THG1L, NPM3, DUS1L, MOCS3, TBL3, EXOSC8, EXOSC6, EXOSC7, EXOSC4, LCMT2, EXOSC5, EXOSC2, NOP10, PA2G4, DDX56, NOP2, RPS14, POP1, KHSRP, NHP2, TRUB2, POP7	2.14912	0.0114324
GOTERM_BP_FAT	GO:0010605~negative regulation of macromolecule metabolic process	78	4.42679	6.42018e-06	CLSPN, THRA, RBM15B, CBX4, ZFP639, CBX2, CBX1, REST, CITED2, CDT1, MEN1, EIF4EBP1, DGCR8, STRA8, TIA1, SERPINA5, ATF6B, PRMT6, PATZ1, NFX1, RARG, INPPL1, SOCS1, RBL1, SKP2, NDUFA13, IRF2BP2, IRF2BP1, FLNA, INHBB, HHEX, PA2G4, TIMELESS, JUN, EID1, GLIS3, EID2, BCLAF1, BLM, TIPIN, TXN1, ZBTB16, LIN28A, SOX9, WT1, PAIP2B, TCF21, SRRT, MOV10, HEXIM1, DRAP1, ZKSCAN17, NPM1, FBXO5, DNMT3B, HELLS, HNRNP…	1.673	0.0115741
GOTERM_BP_FAT	GO:0016071~mRNA metabolic process	53	3.00795	6.79401e-06	RBM15B, LSM6, RBM4, SNRPD1, NONO, PARN, APP, WIBG, GPX4, PCBP1, LSM4, DBR1, LSM3, LUC7L3, CSDC2, PABPN1, SNRPA1, PRPF31, PTBP1, HNRNPA2B1, CSTF2T, TTF2, WDR83, SNRPB, KHSRP, SNRPE, SNRPG, SSU72, NHP2L1, PPIL1, SF3B5, NAA38, APLP1, HNRNPL, HNRNPA3, ZFP36L1, ZFP36L2, MOV10, HNRNPF, HNRNPD, SCNM1, HNRNPC, SNRNP35, PPWD1, UPF1, CEBPG, HNRNPA1, PPP1R8, PNRC2, SFPQ, MEX3D, LSM10, HNRNPH1	1.90467	0.012248
GOTERM_BP_FAT	GO:0006364~rRNA processing	21	1.19183	7.64053e-06	TBL3, EXOSC8, EXOSC6, EXOSC7, GAR1, EXOSC4, LSM6, EXOSC5, UTP6, EXOSC2, NOP10, DIMT1, DDX56, IMP3, PA2G4, NOP2, WDR55, DKC1, RPS14, NPM3, NHP2	3.07992	0.013774
GOTERM_BP_FAT	GO:0051172~negative regulation of nitrogen compound metabolic process	65	3.68899	8.39156e-06	CLSPN, THRA, RBM15B, EDN1, CBX4, CBX2, ZFP639, REST, CBX1, CITED2, CDT1, MEN1, DYNLL1, STRA8, ATF6B, PRMT6, PATZ1, NFX1, RARG, RBL1, NDUFA13, IRF2BP2, IRF2BP1, HHEX, PA2G4, TIMELESS, ATPIF1, EID1, GLIS3, EID2, BCLAF1, BLM, TIPIN, TXN1, ZBTB16, SOX9, WT1, TCF21, HEXIM1, DRAP1, ZKSCAN17, NPM1, DNMT3B, HELLS, HNRNPAB, TRP53, WDTC1, NACC1, EHMT1, GMNN, TRIM27, SUV39H1, NDFIP1, CENPF, SMAD3, SIRT6, PH…	1.75922	0.0151278
GOTERM_BP_FAT	GO:0016072~rRNA metabolic process	21	1.19183	9.52843e-06	TBL3, EXOSC8, EXOSC6, EXOSC7, GAR1, EXOSC4, LSM6, EXOSC5, UTP6, EXOSC2, NOP10, DIMT1, DDX56, IMP3, PA2G4, NOP2, WDR55, DKC1, RPS14, NPM3, NHP2	3.03885	0.0171771
GOTERM_BP_FAT	GO:0051297~centrosome organization	10	0.567537	1.04184e-05	HAUS4, UXT, NDE1, KIF11, HAUS5, CNTROB, NPM1, HAUS7, HAUS8, BRCA1	6.02946	0.0187814
GOTERM_BP_FAT	GO:0045934~negative regulation of nucleobase, nucleoside, nucleotide and nucleic acid metabolic process	64	3.63224	1.19052e-05	CLSPN, THRA, RBM15B, EDN1, CBX4, CBX2, ZFP639, REST, CBX1, CITED2, CDT1, MEN1, STRA8, ATF6B, PRMT6, PATZ1, NFX1, RARG, RBL1, NDUFA13, IRF2BP2, IRF2BP1, HHEX, PA2G4, TIMELESS, ATPIF1, EID1, GLIS3, EID2, BCLAF1, BLM, TIPIN, TXN1, ZBTB16, SOX9, WT1, TCF21, HEXIM1, DRAP1, ZKSCAN17, NPM1, DNMT3B, HELLS, HNRNPAB, TRP53, WDTC1, NACC1, EHMT1, GMNN, TRIM27, SUV39H1, NDFIP1, CENPF, SMAD3, SIRT6, PHF12, MYP…	1.74961	0.0214613
GOTERM_BP_FAT	GO:0045185~maintenance of protein location	12	0.681044	1.89422e-05	KDELR2, PFN1, TLN1, NUF2, TMSB10, TMSB4X, CENPE, TACC3, KDELR1, FLNA, NR5A1, TMSB15B2	4.6513	0.0341447
GOTERM_BP_FAT	GO:0051235~maintenance of location	13	0.737798	1.99578e-05	KDELR2, TLN1, NUF2, CENPE, TMSB10, TACC3, FLNA, PFN1, TMSB4X, KDELR1, ASPM, NR5A1, TMSB15B2	4.27544	0.0359751
GOTERM_BP_FAT	GO:0031327~negative regulation of cellular biosynthetic process	66	3.74574	4.16721e-05	CLSPN, THRA, RBM15B, EDN1, CBX4, CBX2, ZFP639, REST, CBX1, CITED2, CDT1, MEN1, EIF4EBP1, DYNLL1, STRA8, TIA1, ATF6B, PRMT6, PATZ1, NFX1, RARG, RBL1, NDUFA13, IRF2BP2, IRF2BP1, INHBB, HHEX, PA2G4, TIMELESS, EID1, GLIS3, EID2, BCLAF1, TIPIN, TXN1, ZBTB16, SOX9, WT1, PAIP2B, TCF21, HEXIM1, DRAP1, ZKSCAN17, DNMT3B, HELLS, HNRNPAB, TRP53, WDTC1, NACC1, EHMT1, GMNN, TRIM27, SUV39H1, CENPF, SMAD3, SIRT6…	1.66581	0.0751025
GOTERM_BP_FAT	GO:0000075~cell cycle checkpoint	16	0.908059	4.5192e-05	TRP53, CDK1, CLSPN, TIPIN, CENPE, BIRC5, TRRAP, ATM, CDT1, CCND1, MAD2L1, STRA8, BRE, H2AFX, SMC1A, ZWILCH	3.3394	0.0814439
GOTERM_BP_FAT	GO:0000075~cell cycle checkpoint	16	0.908059	4.5192e-05	TRP53, CDK1, CLSPN, TIPIN, CENPE, BIRC5, TRRAP, ATM, CDT1, CCND1, MAD2L1, STRA8, BRE, H2AFX, SMC1A, ZWILCH	3.3394	0.0814439
GOTERM_BP_FAT	GO:0009890~negative regulation of biosynthetic process	66	3.74574	5.50834e-05	CLSPN, THRA, RBM15B, EDN1, CBX4, CBX2, ZFP639, REST, CBX1, CITED2, CDT1, MEN1, EIF4EBP1, DYNLL1, STRA8, TIA1, ATF6B, PRMT6, PATZ1, NFX1, RARG, RBL1, NDUFA13, IRF2BP2, IRF2BP1, INHBB, HHEX, PA2G4, TIMELESS, EID1, GLIS3, EID2, BCLAF1, TIPIN, TXN1, ZBTB16, SOX9, WT1, PAIP2B, TCF21, HEXIM1, DRAP1, ZKSCAN17, DNMT3B, HELLS, HNRNPAB, TRP53, WDTC1, NACC1, EHMT1, GMNN, TRIM27, SUV39H1, CENPF, SMAD3, SIRT6…	1.65046	0.0992615
GOTERM_CC_FAT	GO:0043228~non-membrane-bounded organelle	309	17.5369	9.26658e-28	HMGN1, MRPL40, KIFC1, HMGN2, MRPL41, RPL13, SRP68, PDLIM3, STOML2, AURKA, AURKB, HMGN5, ADORA1, CITED2, WDR74, APP, PSKH1, H2AFV, MAK16, DDX11, INCENP, RPL10, RPL11, H2AFX, NUP37, MRPL34, H1F0, DBNL, MRPL51, MRPL50, KIF5B, TADA2A, HMG20B, ISG20L2, NCAPD2, UXT, MAD2L1, NOP2, SCYL1, RFC2, SPAG5, RPS17, ZWINT, RPS14, WDR89, CNTROB, MRPL49, RPS11, MRPL43, LMNB1, PUS1, LMNB2, NHP2L1, A730008H23RIK, NO…	1.78178	1.3425e-24
GOTERM_CC_FAT	GO:0043232~intracellular non-membrane-bounded organelle	309	17.5369	9.26658e-28	HMGN1, MRPL40, KIFC1, HMGN2, MRPL41, RPL13, SRP68, PDLIM3, STOML2, AURKA, AURKB, HMGN5, ADORA1, CITED2, WDR74, APP, PSKH1, H2AFV, MAK16, DDX11, INCENP, RPL10, RPL11, H2AFX, NUP37, MRPL34, H1F0, DBNL, MRPL51, MRPL50, KIF5B, TADA2A, HMG20B, ISG20L2, NCAPD2, UXT, MAD2L1, NOP2, SCYL1, RFC2, SPAG5, RPS17, ZWINT, RPS14, WDR89, CNTROB, MRPL49, RPS11, MRPL43, LMNB1, PUS1, LMNB2, NHP2L1, A730008H23RIK, NO…	1.78178	1.3425e-24
GOTERM_CC_FAT	GO:0031974~membrane-enclosed lumen	208	11.8048	4.2318e-23	MRPL40, MRPL41, SRP68, REST, HMGN5, WDR74, NONO, PSKH1, HTRA2, MAK16, DDX11, INTS5, MED29, LSM4, LUC7L3, MRPL34, MRPL51, RARG, GATM, MED11, ISG20L2, NOP2, JUN, MRPL43, PUS1, LMNB1, LMNB2, NHP2L1, NOC3L, A730008H23RIK, ZNRD1, ACP2, CALR, SERPINH1, HADHA, SDHAF1, PPAN, WDR55, COX6B1, TCF3, EMD, DHX9, MKI67, EME1, SRA1, SMAD3, NOP10, USF1, HNRNPA1, ATM, PEO1, HYOU1, NOP16, PCNA, PARP1, POP7, NCOR2, …	1.9605	6.13085e-20
GOTERM_CC_FAT	GO:0005694~chromosome	98	5.56186	2.82132e-22	HMGN1, HMGN2, CBX4, KNTC1, CBX2, CBX1, AURKB, HMGN5, CITED2, H2AFV, INCENP, ATF6B, NUP37, H2AFX, TUBG1, H1F0, TADA2A, SGOL2, SGOL1, HMG20B, NCAPD2, MAD2L1, SPAG5, RFC2, ZWINT, HMGB1, HMGB2, BLM, A730008H23RIK, TIPIN, CEP164, SYCP1, SPC24, SMARCB1, HNRNPD, SKA1, DNMT3B, TCF3, HELLS, ERCC6L, TRP53, SHPRH, MKI67, NUF2, SUV39H1, NDC80, PMF1, KAT5, BRCA1, HDAC1, PCNA, DNMT1, TMPO, SMC1A, CLSPN, KIF22,…	2.86883	4.08741e-19
GOTERM_CC_FAT	GO:0043233~organelle lumen	201	11.4075	3.23745e-22	MRPL40, MRPL41, SRP68, REST, HMGN5, NONO, WDR74, PSKH1, MAK16, DDX11, INTS5, MED29, LSM4, LUC7L3, MRPL34, MRPL51, RARG, MED11, ISG20L2, NOP2, JUN, MRPL43, PUS1, LMNB1, LMNB2, NHP2L1, NOC3L, A730008H23RIK, ZNRD1, ACP2, CALR, SERPINH1, HADHA, SDHAF1, PPAN, WDR55, TCF3, EMD, DHX9, MKI67, EME1, SRA1, SMAD3, NOP10, USF1, HNRNPA1, ATM, PEO1, HYOU1, NOP16, PCNA, PARP1, POP7, NCOR2, ENY2, TAF1C, BCKDK, G…	1.95789	4.69028e-19
GOTERM_CC_FAT	GO:0070013~intracellular organelle lumen	200	11.3507	5.61939e-22	MRPL40, MRPL41, SRP68, REST, HMGN5, NONO, WDR74, PSKH1, MAK16, DDX11, INTS5, MED29, LSM4, LUC7L3, MRPL34, MRPL51, RARG, MED11, ISG20L2, NOP2, JUN, MRPL43, PUS1, LMNB1, LMNB2, NHP2L1, NOC3L, A730008H23RIK, ZNRD1, ACP2, CALR, SERPINH1, HADHA, SDHAF1, PPAN, WDR55, TCF3, EMD, DHX9, MKI67, EME1, SRA1, SMAD3, NOP10, USF1, HNRNPA1, ATM, PEO1, HYOU1, NOP16, PCNA, PARP1, POP7, NCOR2, ENY2, TAF1C, BCKDK, G…	1.95331	8.14113e-19
GOTERM_CC_FAT	GO:0031981~nuclear lumen	157	8.91033	1.7646e-17	MAEA, RBM15B, SRP68, RBM4, CBX2, REST, HMGN5, WDR74, NONO, IMP3, PSKH1, MAK16, DDX11, INTS5, MED29, ZFML, WIBG, ATF6B, LSM4, PRKACA, LUC7L3, CIB1, RARG, RBL1, HNRNPA2B1, MED11, ISG20L2, ELL3, ZFP593, PA2G4, NOP2, JUN, PUS1, LMNB1, LMNB2, NHP2L1, NOC3L, A730008H23RIK, ZNRD1, TRRAP, DAZAP2, LIN28A, WT1, HNRNPL, PPAN, WDR55, DDX3X, HNRNPF, NPM1, NPM3, TCF3, EMD, TRP53, DHX9, TBL3, MKI67, EME1, TAF7,…	1.96748	2.55648e-14
GOTERM_CC_FAT	GO:0044427~chromosomal part	79	4.48354	6.46292e-17	HMGN1, KIF22, HMGN2, HP1BP3, KNTC1, CBX4, CBX2, AURKB, CBX1, HMGN5, CITED2, NDE1, H2AFV, INCENP, H2AFX, NUP37, H1F0, DSN1, SGOL2, SGOL1, RING1, MBD4, MCM2, MBD1, RAD51, MAD2L1, APITD1, RIF1, SPAG5, RFC2, ZWINT, NSL1, BUB1B, BLM, A730008H23RIK, TIPIN, POLA2, SYCP1, SPC24, RPA2, SMARCB1, CENPA, CENPB, SKA1, ZWILCH, DNMT3B, TINF2, TCF3, HELLS, TERF1, ERCC6L, TRP53, CENPN, CENPM, UPF1, SHPRH, MKI67, …	2.74897	1.55431e-13
GOTERM_CC_FAT	GO:0000793~condensed chromosome	41	2.3269	8.99313e-16	HMGB2, A730008H23RIK, KNTC1, SYCP1, SPC24, NDE1, CENPA, INCENP, ATF6B, NUP37, TUBG1, SKA1, ZWILCH, TOP2A, ERCC6L, CENPN, CENPM, MKI67, DSN1, SGOL2, SGOL1, NUF2, SUN2, CENPF, NDC80, CENPE, HMG20B, PMF1, BRCA1, MIS12, NCAPD2, CENPH, RAD51, MAD2L1, SPAG5, FANCD2, ZWINT, NSL1, BUB1B, CENPT, TEX11	4.24005	1.28786e-12
GOTERM_CC_FAT	GO:0030529~ribonucleoprotein complex	98	5.56186	9.68368e-16	MRPS36, MRPL40, MRPS35, RPL36A, MRPS34, MRPS33, MRPL41, RPL13, LSM6, SRP68, SNRPD1, IMP3, BTBD1, RPL10, LSM4, LSM3, RPL11, MRPL34, SNRPA1, MRPL51, MRPL50, HNRNPA2B1, BTBD6, HNRNPU, WDR83, PA2G4, RPS17, WDR89, RPS14, SNRPB, MRPL49, RPS11, SNRPE, MRPL43, SNRPG, MRPS16, NHP2L1, MRPS12, PPIL1, LIN28A, CALR, NAA38, DAZAP1, HNRNPA3, HNRNPL, RPS26, MOV10, HNRNPF, NPM1, MRPL54, RPL3, HNRNPD, HNRNPC, RPL7…	2.34722	1.44329e-12
GOTERM_CC_FAT	GO:0000775~chromosome, centromeric region	41	2.3269	4.02966e-15	A730008H23RIK, KNTC1, CBX1, AURKB, SPC24, NDE1, CENPA, CENPB, INCENP, NUP37, SKA1, ZWILCH, DNMT3B, HELLS, ERCC6L, CENPN, CENPM, MKI67, DSN1, SGOL2, SGOL1, NUF2, SUV39H1, CENPF, NDC80, CENPE, BIRC5, PMF1, CENPK, CENPI, MIS12, CENPH, MAD2L1, APITD1, SPAG5, ZWINT, NSL1, DNMT1, BUB1B, CENPT, SMC1A	4.08725	5.79536e-12
GOTERM_CC_FAT	GO:0000779~condensed chromosome, centromeric region	28	1.5891	2.23014e-13	A730008H23RIK, KNTC1, SPC24, NDE1, CENPA, INCENP, NUP37, SKA1, ZWILCH, ERCC6L, CENPN, CENPM, DSN1, SGOL2, SGOL1, NUF2, CENPF, NDC80, CENPE, PMF1, MIS12, CENPH, MAD2L1, SPAG5, NSL1, ZWINT, BUB1B, CENPT	5.16389	3.23142e-10
GOTERM_CC_FAT	GO:0000777~condensed chromosome kinetochore	26	1.4756	4.5856e-13	A730008H23RIK, KNTC1, SPC24, NDE1, CENPA, INCENP, NUP37, SKA1, ZWILCH, ERCC6L, CENPN, CENPM, DSN1, NUF2, CENPF, NDC80, CENPE, PMF1, MIS12, CENPH, MAD2L1, SPAG5, NSL1, ZWINT, BUB1B, CENPT	5.42835	6.64291e-10
GOTERM_CC_FAT	GO:0005730~nucleolus	70	3.97276	9.12448e-13	TAF1C, GAR1, SRP68, RBM4, TCOF1, MKI67IP, 2310008H09RIK, WDR74, IMP3, PARN, MAK16, DDX11, DKC1, WIBG, RTF1, TOP2A, INO80B, EXOSC8, EXOSC6, EXOSC7, EXOSC4, NIP7, EXOSC5, EXOSC2, ISG20L2, NCL, MBD1, ZFP593, TUT1, CD3EAP, PA2G4, NOP2, MRO, NHP2, MIDN, 2410016O06RIK, PUS1, NHP2L1, UTP6, A730008H23RIK, NOC3L, ZNRD1, LIN28A, DIMT1, PPAN, WDR55, TOE1, NPM1, NPM3, TRP53INP1, GEMIN4, TRP53, DHX9, TBL3, MK…	2.49866	1.32198e-09
GOTERM_CC_FAT	GO:0000776~kinetochore	27	1.53235	4.61815e-12	A730008H23RIK, KNTC1, SPC24, NDE1, CENPA, INCENP, NUP37, SKA1, ZWILCH, ERCC6L, CENPN, CENPM, DSN1, NUF2, CENPF, NDC80, CENPE, PMF1, MIS12, CENPH, MAD2L1, SPAG5, NSL1, ZWINT, BUB1B, CENPT, SMC1A	4.81884	6.69065e-09
GOTERM_CC_FAT	GO:0005739~mitochondrion	190	10.7832	2.15752e-11	MRPL40, MRPS36, MRPS35, LDHB, OXA1L, MRPS34, MRPL41, MRPS33, RNASEH1, STOML2, RAB1B, UXS1, FAHD1, ACSS1, UQCR10, MUTYH, UQCR11, HTRA2, NT5C3, PRKACA, PDHA2, AKR7A5, HADH, TMEM14C, MRPL34, LYRM2, MRPL51, NUDT2, RPUSD4, MRPL50, FECH, GATM, SUCLG2, APOA1BP, TAZ, PISD, CECR5, NME2, GLUL, NME3, PTRF, RPS14, SLC25A35, MRPL49, ATP5C1, ATPIF1, SLC25A39, AKAP1, MRPL43, GATC, ME1, MRPS16, CCDC90B, HAX1, MR…	1.59035	3.12572e-08
GOTERM_CC_FAT	GO:0005819~spindle	35	1.98638	4.84306e-11	HAUS4, KIF22, KIFC1, HAUS5, PRC1, KNTC1, AURKA, AURKB, LATS2, TUBGCP6, NUMA1, NDE1, APP, INCENP, FBXO5, TUBG1, SKA1, ASPM, CDC6, DLGAP5, KIF15, KIF18A, TPX2, CENPF, BIRC5, CENPE, BMYC, ATM, NEDD1, MAD2L1, RPS6KA1, SPAG5, CALM3, HAUS7, HAUS8, CALM1	3.55314	7.01642e-08
GOTERM_CC_FAT	GO:0015630~microtubule cytoskeleton	79	4.48354	1.07666e-08	KIF23, KIFC1, KIF22, LZTS2, KIF24, PRC1, KNTC1, AURKA, AURKB, LATS2, KIF2C, APP, NDE1, PSKH1, DYNLL1, MAP1LC3B, INCENP, ATF6B, TUBB5, SNTB2, RANBP1, CDK5RAP2, TUBG1, ASPM, ARL2, CDC6, KIF11, KIF5B, KIF15, TPX2, TACC3, SS18, UXT, MAD2L1, TBCB, SCYL1, SPAG5, CNTROB, HAUS7, STMN1, HAUS8, DYNLT1F, DYNLT1B, HAUS4, HAUS5, TUBA3B, TUBA3A, AKAP9, CEP164, CEP55, TUBGCP6, NUMA1, CEP57, KIF7, KIF4, NPM1, TO…	1.94261	1.55982e-05
GOTERM_CC_FAT	GO:0005840~ribosome	43	2.44041	4.67909e-08	MRPL40, MRPS36, MRPS35, MRPS16, RPL36A, MRPS34, MRPL41, MRPS33, RPL13, MRPS12, RPL27A, RPL38, RPS3, RPS26, MRPL12, MRPL15, NPM1, MRPL54, MRPL19, RPL3, RPL10, RPL11, RPL7A, MRPL34, RPS23, MRPL2, MRPL51, MRPL4, MRPL50, RPS9, RPS8, MRPS2, MRPL22, RPL41, RPS6KA1, RPL13A, RPS17, RPS14, WDR89, RPL7L1, MRPL49, RPS11, KPNA2, MRPL43	2.47821	6.77887e-05
GOTERM_CC_FAT	GO:0044429~mitochondrial part	84	4.76731	2.24587e-07	MRPS36, MRPL40, MRPS35, BCKDK, OXA1L, MRPL41, CYC1, STOML2, FAHD1, EFHD1, UQCR10, ACSS1, UQCR11, HTRA2, GPX4, DNAJC11, HADH, NDUFS2, ATP5H, ATP5K, MRPL34, MRPL2, MRPL51, FECH, GATM, AIFM1, SLC25A5, CYCT, NDUFA13, CBR4, HERC2, NDUFC1, NDUFA11, TIMM22, C1QBP, UQCRH, SLC25A35, ATP5C1, TOMM22, SLC25A39, AKAP1, MRPL43, FKBP8, APEX2, NDUFB8, COX7B2, COX7B, COX7C, ECHS1, TIMM13, SDHAF1, HADHA, FIS1, TOM…	1.77386	0.000325372
GOTERM_CC_FAT	GO:0031967~organelle envelope	85	4.82406	4.14936e-07	OXA1L, CYC1, STOML2, NRADD, FAHD1, EFHD1, UQCR10, UQCR11, HTRA2, GPX4, DNAJC11, NUP37, HADH, NDUFS2, ATP5H, ATP5K, FECH, GATM, AIFM1, SLC25A5, TMEM38A, NDUFA13, HERC2, NDUFC1, NDUFA11, TIMM22, NRM, UQCRH, IPO7, SLC25A35, ATP5C1, TOMM22, SLC25A39, AKAP1, KPNA2, FKBP8, APEX2, HAX1, LMNB1, LMNB2, NDUFB8, COX7B2, COX7B, COX7C, RPL38, TIMM13, HADHA, FIS1, TOMM7, POM121, CSE1L, TOMM6, DDX19A, GSTK1, CO…	1.74179	0.00060114
GOTERM_CC_FAT	GO:0031975~envelope	85	4.82406	4.89044e-07	OXA1L, CYC1, STOML2, NRADD, FAHD1, EFHD1, UQCR10, UQCR11, HTRA2, GPX4, DNAJC11, NUP37, HADH, NDUFS2, ATP5H, ATP5K, FECH, GATM, AIFM1, SLC25A5, TMEM38A, NDUFA13, HERC2, NDUFC1, NDUFA11, TIMM22, NRM, UQCRH, IPO7, SLC25A35, ATP5C1, TOMM22, SLC25A39, AKAP1, KPNA2, FKBP8, APEX2, HAX1, LMNB1, LMNB2, NDUFB8, COX7B2, COX7B, COX7C, RPL38, TIMM13, HADHA, FIS1, TOMM7, POM121, CSE1L, TOMM6, DDX19A, GSTK1, CO…	1.73536	0.000708504
GOTERM_CC_FAT	GO:0005654~nucleoplasm	91	5.16459	7.47946e-07	ENY2, E2F1, TAF1C, E2F3, E2F4, GAR1, RBM15B, E2F8, CBX2, REST, HMGN5, MEN1, NONO, PSKH1, INTS5, DKC1, MED29, ZFML, WIBG, LSM4, PRKACA, LUC7L3, CIB1, PRPF31, RBBP4, RARG, HNRNPA2B1, RBL1, RING1, NDUFA13, GTF2H3, MED11, ELL3, NCL, MBD1, TAF10, CCND1, JUN, RUVBL2, RANGRF, NHP2, MED1, ING4, POLR2E, 2410016O06RIK, POLR2L, PUS1, NOC3L, TRRAP, NFYA, ZBTB16, POLR2D, DAZAP2, WT1, HNRNPL, SRRT, DDX3X, TOE1…	1.68107	0.00108359
GOTERM_CC_FAT	GO:0019866~organelle inner membrane	56	3.17821	9.44773e-07	OXA1L, CYC1, STOML2, FAHD1, EFHD1, UQCR10, UQCR11, GPX4, DNAJC11, HADH, ATP5H, NDUFS2, ATP5K, FECH, GATM, SLC25A5, NDUFA13, NDUFC1, HERC2, NDUFA11, TIMM22, NRM, UQCRH, SLC25A35, ATP5C1, TOMM22, SLC25A39, APEX2, LMNB1, LMNB2, NDUFB8, COX7B2, COX7B, COX7C, TIMM13, HADHA, GSTK1, COX6B1, SLC25A44, COX6B2, EMD, NDUFA4, SHMT2, COX7A2, NDUFA3, ABCB8, ATP5F1, SLC25A11, USMG5, UCP2, PHB2, SLC25A10, NIPSNA…	1.98611	0.00136874
GOTERM_CC_FAT	GO:0005740~mitochondrial envelope	63	3.57548	7.54079e-06	OXA1L, CYC1, STOML2, FAHD1, EFHD1, UQCR10, UQCR11, HTRA2, GPX4, DNAJC11, HADH, ATP5H, NDUFS2, ATP5K, FECH, GATM, AIFM1, SLC25A5, NDUFA13, NDUFC1, HERC2, NDUFA11, TIMM22, UQCRH, SLC25A35, ATP5C1, TOMM22, SLC25A39, AKAP1, FKBP8, APEX2, NDUFB8, COX7B2, COX7B, COX7C, TIMM13, HADHA, FIS1, TOMM7, TOMM6, GSTK1, COX6B1, SLC25A44, COX6B2, AGK, NDUFA4, SHMT2, COX7A2, NDUFA3, ABCB8, ATP5F1, MUL1, TOMM40, SL…	1.78293	0.0109242
GOTERM_CC_FAT	GO:0005743~mitochondrial inner membrane	51	2.89444	1.0095e-05	OXA1L, CYC1, STOML2, FAHD1, EFHD1, UQCR10, UQCR11, GPX4, DNAJC11, HADH, ATP5H, NDUFS2, ATP5K, FECH, GATM, SLC25A5, NDUFA13, NDUFC1, HERC2, TIMM22, NDUFA11, UQCRH, SLC25A35, ATP5C1, TOMM22, SLC25A39, APEX2, NDUFB8, COX7B2, COX7B, COX7C, TIMM13, HADHA, GSTK1, COX6B1, SLC25A44, COX6B2, NDUFA4, SHMT2, NDUFA3, COX7A2, ABCB8, ATP5F1, SLC25A11, USMG5, UCP2, PHB2, SLC25A10, NIPSNAP1, HSPD1, MGST1	1.90655	0.0146242
GOTERM_CC_FAT	GO:0005815~microtubule organizing center	37	2.09989	1.24917e-05	HAUS4, KIFC1, LZTS2, HAUS5, TUBA3B, TUBA3A, AURKA, CEP164, AKAP9, CEP55, LATS2, TUBGCP6, NDE1, PSKH1, CEP57, NPM1, ATF6B, RANBP1, CDK5RAP2, TUBG1, ARL2, DLGAP5, CENPF, BIRC5, TACC3, BRCA1, CCNB1, UXT, NEDD1, PLK4, MAD2L1, SCYL1, CNTROB, NINL, HAUS7, MARCKS, HAUS8, SSNA1	2.16626	0.0180959
GOTERM_CC_FAT	GO:0005813~centrosome	33	1.87287	1.34206e-05	HAUS4, KIFC1, LZTS2, HAUS5, AURKA, CEP164, AKAP9, CEP55, LATS2, NDE1, PSKH1, CEP57, NPM1, RANBP1, CDK5RAP2, TUBG1, ARL2, DLGAP5, CENPF, BIRC5, TACC3, BRCA1, CCNB1, UXT, NEDD1, PLK4, SCYL1, CNTROB, NINL, HAUS7, MARCKS, HAUS8, SSNA1	2.28226	0.0194415
GOTERM_CC_FAT	GO:0033279~ribosomal subunit	19	1.07832	1.43709e-05	MRPL2, MRPS36, MRPS35, MRPL51, MRPL41, MRPS12, RPS9, MRPS2, RPS3, MRPL22, MRPL15, RPL13A, RPS17, RPL7L1, NPM1, RPL10, MRPL43, MRPL34, RPS23	3.18552	0.020818
GOTERM_CC_FAT	GO:0033279~ribosomal subunit	19	1.07832	1.43709e-05	MRPL2, MRPS36, MRPS35, MRPL51, MRPL41, MRPS12, RPS9, MRPS2, RPS3, MRPL22, MRPL15, RPL13A, RPS17, RPL7L1, NPM1, RPL10, MRPL43, MRPL34, RPS23	3.18552	0.020818
GOTERM_CC_FAT	GO:0031966~mitochondrial membrane	59	3.34847	1.77102e-05	OXA1L, CYC1, STOML2, FAHD1, EFHD1, UQCR10, UQCR11, GPX4, DNAJC11, HADH, ATP5H, NDUFS2, ATP5K, FECH, GATM, AIFM1, SLC25A5, NDUFA13, NDUFC1, HERC2, NDUFA11, TIMM22, UQCRH, SLC25A35, ATP5C1, TOMM22, SLC25A39, AKAP1, APEX2, NDUFB8, COX7B2, COX7B, COX7C, TIMM13, HADHA, FIS1, TOMM7, TOMM6, GSTK1, COX6B1, SLC25A44, COX6B2, AGK, NDUFA4, SHMT2, COX7A2, NDUFA3, ABCB8, ATP5F1, MUL1, TOMM40, SLC25A11, USMG5,…	1.77409	0.0256548
GOTERM_CC_FAT	GO:0005874~microtubule	42	2.38365	4.77711e-05	HAUS4, KIF23, KIF22, KIFC1, LZTS2, KIF24, HAUS5, PRC1, TUBA3B, TUBA3A, KIF2C, NUMA1, NDE1, CEP57, KIF7, DYNLL1, MAP1LC3B, INCENP, KIF4, TOR1A, TUBB5, SNTB2, TUBG1, SKA1, EMD, GABARAPL1, KIF11, KIF5B, KIF15, KIF18A, TPX2, BIRC5, MID2, SS18, TBCB, SPAG5, KIF20B, NINL, HAUS7, DYNLT1F, STMN1, HAUS8, DYNLT1B, KIF20A	1.93646	0.0691865
GOTERM_MF_FAT	GO:0003723~RNA binding	125	7.09421	2.47766e-15	THRA, DZIP3, LSM6, RBM15B, SRP68, RBM4, NONO, IMP3, DDX17, DDX11, ZFML, OASL2, TIA1, LSM4, RPL11, LSM3, DND1, LUC7L3, RBM12, RBMS1, PABPN1, SNRPA1, RPUSD4, FECH, RPUSD3, RPUSD1, HNRNPA2B1, PTBP1, CSTF2T, RNASEH2A, PA2G4, NOP2, PTRF, RPS14, SNRPB, RPS11, MCTS2, AKAP1, XRN1, SNRPE, SNRPG, FUS, CNBP, PUS1, NHP2L1, BICC1, CALR, LIN28A, NAA38, WT1, DAZAP1, HNRNPL, HNRNPA3, MOV10, DDX3X, DDX49, HEXIM1,…	2.06666	3.87468e-12
GOTERM_MF_FAT	GO:0003677~DNA binding	254	14.4154	4.88273e-15	HMGN1, MEF2B, HMGN2, PRR12, ZFP639, REST, HMGN5, SOHLH2, CITED2, NONO, APP, H2AFV, DDX11, ZFP90, PATZ1, H2AFX, LUC7L3, H1F0, RARG, TADA2A, LIG1, HMG20B, TAF6L, RFC3, UHRF1, HUWE1, RFC2, MTF2, JUN, MNT, FUS, PUS1, A730008H23RIK, MYBL2, NR1H2, TCF21, LHX1, DRAP1, TCF3, DNMT3B, HNRNPAB, DHX9, AEBP2, KLF9, SPHK1, EME1, SRA1, ZBTB41, SMAD3, RAD54L, USF1, HNRNPA1, ATM, POLRMT, PEO1, NOTCH1, PCNA, PARP1…	1.58452	7.73825e-12
GOTERM_MF_FAT	GO:0003735~structural constituent of ribosome	32	1.81612	9.7991e-06	RPL36A, MRPS16, MRPL41, RPL13, MRPS12, RPL27A, RPL38, RPS3, RPS26, MRPL12, MRPL15, RPL3, MRPL19, RPL10, RPL11, RPS23, MRPL34, MRPL2, MRPL51, MRPL4, RPS9, RPS8, MRPS2, MRPL22, RPL41, RPL13A, RPS17, RPS14, WDR89, RPL7L1, MRPL49, RPS11, KPNA2	2.35452	0.015526
GOTERM_MF_FAT	GO:0000166~nucleotide binding	248	14.0749	3.12707e-05	KIFC1, RAB1B, AURKA, AURKB, NONO, DDX17, PSKH1, DDX11, NT5C3, OASL2, TYRO3, KIF5B, SUCLG2, LIG1, PTBP1, PIM1, RND2, PNKP, NME2, RFC3, GLUL, NME3, SCYL1, RAB18, RFC2, PDGFRA, FUS, GNAI2, ERBB2, CHEK2, HADHA, TK1, ACSBG1, HNRNPA3, MOV10, EPHB6, SNRNP35, HNRNPAB, DCAKD, RECQL4, DHX9, MOCS3, MAP2K1, MAP2K2, SPHK1, HNRNPA1, RAD54L, EPHA1, ATM, HNRNPA0, ABCG1, GART, PEO1, HYOU1, PPRC1, RHEB, PARP1, SPG…	1.26219	0.0495385
INTERPRO	IPR006649:Like-Sm ribonucleoprotein, eukaryotic and archaea-type, core	10	0.567537	7.8035e-06	LSMD1, LSM6, SNRPD1, SNRPB, LSM4, LSM3, LSM10, NAA38, SNRPE, SNRPG	6.24974	0.0135034
INTERPRO	IPR001163:Like-Sm ribonucleoprotein, core	10	0.567537	1.36566e-05	LSMD1, LSM6, SNRPD1, SNRPB, LSM4, LSM3, LSM10, NAA38, SNRPE, SNRPG	5.9208	0.0236307
INTERPRO	IPR012335:Thioredoxin fold	25	1.41884	1.49393e-05	TMX2, TMX3, PRDX2, PDIA5, TXN1, PRDX3, GSTM6, PRDX1, GSTM7, GSTM1, GSTM2, GPX4, GSTZ1, GPX8, GSTA3, GSTA4, ERP29, TXNDC12, SH3BGRL, MAGT1, CLIC4, CLIC6, PDCL, SH3BGRL3, CASQ2	2.65319	0.0258499
KEGG_PATHWAY	mmu03030:DNA replication	21	1.19183	1.30643e-12	SSBP1, LIG1, RNASEH1, POLA2, MCM2, MCM3, RNASEH2A, MCM4, MCM5, RNASEH2C, RPA3, MCM6, RPA2, RFC3, MCM7, POLE2, RFC2, POLE3, POLD1, PCNA, FEN1	6.47143	1.60159e-09
SMART	SM00651:Sm	10	0.567537	5.79117e-06	LSMD1, LSM6, SNRPD1, SNRPB, LSM4, LSM3, LSM10, NAA38, SNRPE, SNRPG	6.46214	0.00785087
SMART	SM00360:RRM	37	2.09989	5.1817e-05	FUS, RBM15B, RBM4, MKI67IP, DAZAP1, HNRNPL, HNRNPA3, NONO, ZFML, GPX4, TIA1, HNRNPF, HNRNPD, HNRNPC, SNRNP35, DND1, RBM12, EWSR1, HNRNPAB, RBMS1, PABPN1, RBM44, PTBP1, HNRNPA2B1, G3BP2, CSTF2T, NCL, HNRNPA1, HNRNPA0, TUT1, SFPQ, RBMX2, PPRC1, PSPC1, CIRBP, RBM14, HNRNPH1	2.03009	0.070226
SP_PIR_KEYWORDS	cell cycle	122	6.92395	1.75812e-28	KIFC1, MRPL41, MAEA, PRC1, KNTC1, AURKA, AURKB, DDX11, INCENP, CDCA2, ZFP830, NUP37, H2AFX, CDCA5, CCNA2, ASPM, CDCA3, SGOL2, LIG1, RBL1, SGOL1, PIM1, HMG20B, WEE1, NCAPD2, UHRF1, MAD2L1, TIMELESS, SPAG5, ZWINT, CNTROB, ANAPC7, EID1, A730008H23RIK, TIPIN, NEDD9, CEP164, CHEK2, ANAPC11, RCC1, SYCP1, PIN1, SPC24, PRR5, GADD45GIP1, NCAPG2, SMARCB1, CDC123, FBXO5, SKA1, HELLS, ERCC6L, TRP53, CKAP5, S…	2.94613	2.5471e-25
SP_PIR_KEYWORDS	mitosis	70	3.97276	1.8447e-26	KIFC1, LZTS2, KNTC1, AURKB, LATS2, KIF2C, NDE1, INCENP, CDCA2, NUP37, ZFP830, CDCA5, CCNA2, ASPM, CDCA3, CDC6, CDK1, KIF11, DSN1, SGOL1, CCNF, UBE2C, WEE1, NCAPD2, MAD2L1, TIMELESS, SPAG5, ZWINT, NSL1, BUB1B, HAUS7, HAUS8, ANAPC7, HAUS4, HAUS5, TIPIN, NEDD9, CEP164, ANAPC11, CEP55, RCC1, PIN1, SPC24, NCAPH, NCAPG2, FBXO5, SKA1, ZWILCH, HELLS, ERCC6L, TERF1, ACTB, CKAP5, NUF2, CASC5, CDC23, CDC20,…	4.22129	2.67253e-23
SP_PIR_KEYWORDS	cell division	80	4.5403	7.61382e-23	KIFC1, LZTS2, MAEA, PRC1, KNTC1, AURKB, LATS2, KIF2C, NDE1, CDC45, CDCA7, INCENP, CDCA2, NUP37, ZFP830, CDCA5, CCNA2, ASPM, CDCA3, CDC6, CDK1, KIF11, DSN1, SGOL2, LIG1, SGOL1, CCNF, UBE2C, MCM5, WEE1, NCAPD2, CCND1, MAD2L1, TIMELESS, SPAG5, ZWINT, NSL1, CNTROB, BUB1B, HAUS7, HAUS8, ANAPC7, HAUS4, CKS1B, HAUS5, TIPIN, NEDD9, CEP164, ANAPC11, CEP55, RCC1, SYCP1, SPC24, NCAPH, NCAPG2, CDC123, FBXO5,…	3.37326	1.10306e-19
SP_PIR_KEYWORDS	dna replication	39	2.21339	8.62556e-18	BLM, NFIX, POLA2, MCM10, RPA3, CDT1, RPA2, CDC45, MCM7, POLE2, STRA8, RBMS1, GINS1, GINS2, SSRP1, CDC6, RBBP4, SSBP1, DTL, GINS3, LIG1, NASP, MCM2, MCM3, MCM4, MCM5, MCM6, PEO1, RFC3, RFC2, POLD1, RRM2, RRM1, PCNA, CHTF18, CHAF1A, NFIC, CHAF1B, REV3L	4.95274	1.24963e-14
SP_PIR_KEYWORDS	ribonucleoprotein	73	4.14302	1.89973e-17	MRPS36, MRPL40, MRPS35, MRPS34, RPL36A, MRPS33, MRPL41, RPL13, GAR1, LSM6, SRP68, SNRPD1, RPS3, IMP3, DKC1, GPX4, PCBP1, RPL10, LSM4, RPL11, LSM3, MRPL34, MRPL2, SNRPA1, PRPF31, MRPL4, MRPL51, MRPL50, HNRNPA2B1, HNRNPU, MRPS2, PA2G4, RPL41, RPS17, WDR89, RPS14, SNRPB, MRPL49, RPS11, NHP2, SNRPE, KPNA2, MRPL43, SNRPG, MRPS16, NHP2L1, MRPS12, RPL27A, RPL38, NAA38, HNRNPL, HNRNPA3, RPS26, MRPL12, MR…	2.96238	2.75225e-14
SP_PIR_KEYWORDS	kinetochore	30	1.70261	9.75207e-15	KNTC1, SPC24, KIF2C, NDE1, CENPA, INCENP, NUP37, SKA1, ZWILCH, ERCC6L, CENPN, CENPM, DSN1, SGOL2, SGOL1, NUF2, CASC5, NDC80, CENPE, PMF1, CENPK, MIS12, CENPH, MAD2L1, SPAG5, PLK1, NSL1, ZWINT, BUB1B, CENPT	5.30874	1.41553e-11
SP_PIR_KEYWORDS	rna-binding	101	5.73212	9.95193e-15	DZIP3, RBM15B, LSM6, SRP68, RBM4, NONO, DDX17, IMP3, DDX11, ZFML, TIA1, OASL2, LSM4, LSM3, RPL11, DND1, RBM12, RBMS1, PABPN1, SNRPA1, HNRNPA2B1, PTBP1, CSTF2T, HNRNPU, PA2G4, PTRF, SNRPB, RPS11, AKAP1, XRN1, SNRPE, SNRPG, FUS, NHP2L1, BICC1, LIN28A, NAA38, WT1, DAZAP1, HNRNPA3, HNRNPL, MOV10, DDX49, DDX3X, HNRNPF, METTL1, NPM1, TDRKH, HNRNPD, HNRNPC, SNRNP35, EWSR1, HNRNPAB, XPOT, DHX9, RPS9, HNR…	2.24791	1.44773e-11
SP_PIR_KEYWORDS	rna-binding	101	5.73212	9.95193e-15	DZIP3, RBM15B, LSM6, SRP68, RBM4, NONO, DDX17, IMP3, DDX11, ZFML, TIA1, OASL2, LSM4, LSM3, RPL11, DND1, RBM12, RBMS1, PABPN1, SNRPA1, HNRNPA2B1, PTBP1, CSTF2T, HNRNPU, PA2G4, PTRF, SNRPB, RPS11, AKAP1, XRN1, SNRPE, SNRPG, FUS, NHP2L1, BICC1, LIN28A, NAA38, WT1, DAZAP1, HNRNPA3, HNRNPL, MOV10, DDX49, DDX3X, HNRNPF, METTL1, NPM1, TDRKH, HNRNPD, HNRNPC, SNRNP35, EWSR1, HNRNPAB, XPOT, DHX9, RPS9, HNR…	2.24791	1.44773e-11
SP_PIR_KEYWORDS	dna-binding	197	11.1805	1.45239e-09	HMGN1, MEF2B, HMGN2, ZFP639, HMGN5, SOHLH2, NONO, H2AFV, DDX11, ZFP90, H2AFX, LUC7L3, H1F0, RARG, TADA2A, HMG20B, RFC3, UHRF1, HUWE1, MTF2, JUN, MNT, FUS, A730008H23RIK, MYBL2, NR1H2, TCF21, DRAP1, LHX1, TCF3, DNMT3B, HNRNPAB, AEBP2, DHX9, KLF9, ZBTB41, RAD54L, USF1, ATM, PCNA, PARP1, NCOR2, TAF1C, CLSPN, ZFP41, TAF1D, ZMAT2, PHF20, CDT1, HSF1, SCX, TOP2A, ZFP239, ZFP422, ZBTB22, SNAPC1, AIFM1, S…	1.5146	2.10416e-06
SP_PIR_KEYWORDS	DNA damage	46	2.61067	5.47056e-09	CLSPN, APEX2, UNG, MGMT, TIPIN, CEP164, TTC5, NONO, MUTYH, FANCI, PRMT6, H2AFX, RTEL1, EXO1, SSRP1, SHPRH, RAD51AP1, GEN1, DTL, LIG1, EME1, GTF2H3, ATAD5, MBD4, GTF2H5, RAD54L, ATM, BRCA1, RAD51, PNKP, UHRF1, RIF1, TIMELESS, FANCD2, TDP1, SFPQ, BRE, DDB2, TDG, SMC1A, OGG1, PARP1, CHAF1A, CHAF1B, REV3L, BARD1	2.55951	7.92552e-06
SP_PIR_KEYWORDS	ribosomal protein	42	2.38365	2.69249e-08	MRPL40, MRPS36, MRPS35, MRPS16, RPL36A, MRPS34, MRPL41, MRPS33, RPL13, MRPS12, RPL27A, RPL38, RPS3, RPS26, MRPL12, MRPL15, MRPL54, RPL3, MRPL19, RPL10, RPL11, RPL7A, MRPL34, RPS23, MRPL2, MRPL51, MRPL4, MRPL50, RPS9, RPS8, MRPS2, MRPL22, RPL41, RPS6KA1, RPL13A, RPS17, RPS14, WDR89, RPL7L1, MRPL49, RPS11, KPNA2, MRPL43	2.56139	3.90076e-05
SP_PIR_KEYWORDS	dna repair	41	2.3269	4.18472e-08	CLSPN, APEX2, UNG, MGMT, CEP164, TTC5, NONO, MUTYH, FANCI, PRMT6, H2AFX, RTEL1, EXO1, SSRP1, SHPRH, RAD51AP1, GEN1, LIG1, EME1, GTF2H3, MBD4, GTF2H5, RAD54L, ATM, BRCA1, RAD51, PNKP, UHRF1, FANCD2, TDP1, SFPQ, BRE, TDG, DDB2, SMC1A, OGG1, PARP1, CHAF1A, CHAF1B, REV3L, BARD1	2.55822	6.06265e-05
SP_PIR_KEYWORDS	mitochondrion	119	6.75369	1.00379e-07	MRPS36, MRPL40, MRPS35, MRPS34, OXA1L, MRPL41, MRPS33, UQCR10, ACSS1, UQCR11, HTRA2, PGAM5, PDHA2, HADH, TMEM14C, MRPL34, MRPL51, FECH, MRPL50, GATM, SUCLG2, PISD, PTRF, SLC25A35, ATP5C1, MRPL49, ATPIF1, SLC25A39, AKAP1, MRPL43, MRPS16, CCDC90B, HAX1, MRPS12, COX7B, ISOC2A, SFXN3, COX7C, HADHA, SDHAF1, FIS1, TOMM7, TOMM6, GSTK1, MRPL54, COX6B1, FH1, COX6B2, LIPT2, ABCB8, MUL1, TOMM40, GLOD4, 2810…	1.626	0.000145424
SP_PIR_KEYWORDS	ubl conjugation	87	4.93757	1.01825e-07	KIF22, THRA, CBX4, AURKA, RNF181, MCM10, CDT1, RPS3, POMGNT1, CUL7, H2AFV, HSF1, FANCI, TUBB5, SPRED2, RPL10, H2AFX, CDCA5, PSMD7, PLS3, CDCA3, ARL2, CDK1, RBBP4, LIG1, SGOL1, ENC1, SLC3A2, UBE2C, MBD1, WEE1, PJA1, PSMA1, UHRF1, CCND1, TBCB, FANCD2, ZFYVE28, DDB2, BUB1B, GNAS, PCYOX1, EPN1, HMGB1, SYVN1, KEAP1, GON4L, ANAPC11, SYCP1, WT1, PFN1, HNRNPF, NPM1, ZFP410, HNRNPC, GUF1, DNMT3B, TERF1, T…	1.79221	0.00014752
SP_PIR_KEYWORDS	transcription regulation	199	11.294	8.59855e-07	MEF2B, ZFP639, REST, HMGN5, SOHLH2, CITED2, NONO, CDCA7, MED29, ZFP90, FIZ1, RARG, TADA2A, MED11, HMG20B, TAF6L, UHRF1, PTRF, JUN, MNT, MCTS2, CRTC2, MYBL2, NR1H2, TCF21, HEXIM1, DRAP1, LHX1, TCF3, HNRNPAB, HIP1, AEBP2, KLF9, SRA1, ZBTB41, SMAD3, PMF1, USF1, NOTCH2, NOTCH1, RNF4, ZFP740, PPRC1, CHAF1A, PARP1, CHAF1B, NCOR2, ENY2, TAF1C, ZBTB32, ZFP41, TAF1D, PHF20, RLIM, HSF1, ELOF1, ACTR5, ANP32…	1.38945	0.00124572
SP_PIR_KEYWORDS	Transcription	219	12.4291	3.77701e-06	MEF2B, ZFP639, REST, HMGN5, SOHLH2, ZFP87, CITED2, NONO, CDCA7, MED29, ZFP90, FIZ1, RARG, TADA2A, MED11, HMG20B, TAF6L, UHRF1, PTRF, JUN, MNT, MCTS2, TRAPPC2, CRTC2, ZNRD1, MYBL2, NR1H2, TCF21, LHX1, HEXIM1, DRAP1, TCF3, HIP1, HNRNPAB, AEBP2, KLF9, SRA1, ZBTB41, SMAD3, PMF1, USF1, ZFP748, NOTCH2, POLRMT, NOTCH1, RNF4, ZFP740, PPRC1, CHAF1A, PARP1, CHAF1B, NCOR2, ENY2, ZBTB32, TAF1C, ZFP41, TAF1D,…	1.33634	0.00547183
SP_PIR_KEYWORDS	rrna processing	18	1.02157	1.58171e-05	EXOSC8, EXOSC6, EXOSC7, GAR1, EXOSC4, LSM6, UTP6, EXOSC5, EXOSC2, SUV39H1, NOP10, DIMT1, DDX56, IMP3, PA2G4, WDR55, DKC1, NHP2	3.29322	0.0229127

## Sheet: Table S5B
Additional file 6: Table S5. GO terms enriched for the differentially expressed genes identified by the DAVID analysis
Downregulated in transition from P0.5 PSGs to P7.5 Kit- SGs
Category	Term	Gene Count	%	P-Value	Genes	Fold Enrichment	FDR
GOTERM_BP_FAT	GO:0006936~muscle contraction	12	1.40187	4.29975e-05	KCNMA1, ANK2, DRD2, MYL6B, COL4A3BP, MYH2, CAMK2D, MYH7, MYH6, MYOM1, ACTN3, TPM2	4.63754	0.0757868
GOTERM_CC_FAT	GO:0005856~cytoskeleton	86	10.0467	7.51694e-08	KIFC2, PRPH, SEPT3, DYNC2LI1, PDLIM1, TTLL7, KIFC3, ACTG2, DES, ANK2, GSN, CHRNA7, TUBA1A, INA, MYH3, VIL1, MYH2, TANC1, MYH7, MYH6, SPIRE2, ACTN3, ARHGAP24, FLNC, PALLD, WAS, ELMO3, MARK4, FARP1, EML5, ELMO1, MYO18B, KRT19, KRT18, FRMD4A, FHOD3, MAPRE3, LCP1, ABLIM1, MYL7, PARD3, MYL4, SSH1, STK17B, KLC3, TPM2, APBB1IP, KRT25, ELMOD3, NPHP4, KRT27, PROCR, GP1BB, MYL6B, RAC3, CRMP1, TEKT1, KRT7, …	1.80154	0.000103196
GOTERM_CC_FAT	GO:0043292~contractile fiber	19	2.21963	8.02277e-08	TRPC1, CRYAB, MYH3, MYH2, MYH7, ACTN3, MYH6, TPM2, FLNC, MMP2, KRT19, MYO18B, DES, ANK2, NRAP, NEB, KRT8, PECAM1, MYOM1	4.70075	0.00011014
GOTERM_CC_FAT	GO:0030016~myofibril	18	2.1028	2.28107e-07	TRPC1, CRYAB, MYH3, MYH2, MYH7, ACTN3, MYH6, FLNC, TPM2, MMP2, KRT19, MYO18B, DES, ANK2, NRAP, NEB, KRT8, MYOM1	4.6491	0.000313153
GOTERM_CC_FAT	GO:0044449~contractile fiber part	17	1.98598	5.48246e-07	TRPC1, CRYAB, MYH2, MYH7, ACTN3, MYH6, FLNC, TPM2, MMP2, KRT19, MYO18B, DES, ANK2, NEB, KRT8, PECAM1, MYOM1	4.64609	0.000752651
GOTERM_CC_FAT	GO:0030054~cell junction	45	5.25701	6.7299e-07	PRKCZ, CLDN7, PARD3, SEPT3, CLDN18, LIMS2, GABRB3, SYT3, GRIK5, GABBR1, CTNND2, SYT7, RIMS1, APBB1IP, RIMS4, PVRL4, COL17A1, SYN1, PCP4, MARVELD2, WNK4, LRFN1, CHRNA7, DLG5, SV2C, GRID1, PHACTR1, DLGAP1, DLGAP3, MAGI1, NF2, TANC1, CRB3, PTPRU, ARHGAP24, HOMER2, CBLN1, NRAP, PKP2, PKP3, CYFIP2, DSP, PERP, LCP1, SNTA1	2.25036	0.000923904
GOTERM_CC_FAT	GO:0030017~sarcomere	16	1.86916	1.11688e-06	TRPC1, CRYAB, MYH2, MYH7, ACTN3, MYH6, FLNC, TPM2, MMP2, MYO18B, KRT19, DES, ANK2, NEB, KRT8, MYOM1	4.70075	0.00153329
GOTERM_CC_FAT	GO:0016459~myosin complex	14	1.63551	1.27237e-06	MYL7, MYL4, MYO1A, MYO1E, MYH3, MYH2, MYLPF, MYH7, MYH6, MYO18B, MYL6B, MYOM1, MYH14, MYO5B	5.39431	0.00174675
GOTERM_CC_FAT	GO:0015629~actin cytoskeleton	25	2.92056	6.43259e-06	ABLIM1, MYL7, MYL4, STK17B, TPM2, RAC3, MYL6B, MYOM1, MYO5B, MYO1A, MYO1E, MYH3, MYH2, MYLPF, MYH7, ACTN3, MYH6, PALLD, FLNC, WHRN, WAS, MYO18B, NEB, MYH14, LCP1	2.86631	0.00883055
GOTERM_CC_FAT	GO:0045202~synapse	31	3.6215	3.815e-05	SEPT3, GABRB3, CLSTN3, SYT3, GRIK5, GABBR1, SYT7, RIMS1, RIMS4, DES, SYN1, GP1BB, CAMK2D, LRFN1, CHRNA7, SV2C, GRID1, KCNMA1, PHACTR1, CLN3, DLGAP1, DLGAP3, NRXN2, TANC1, HOMER2, SYNGR3, CBLN1, CDH15, CYFIP2, SYT17, SNTA1	2.28406	0.0523612
GOTERM_CC_FAT	GO:0043005~neuron projection	26	3.03738	4.47597e-05	MYL7, PRPH, GABRB3, DRD2, GRIK5, KLC3, TTLL7, RAC3, CRMP1, CHRNA7, CABLES1, KCNMA1, PTPRK, NGEF, CLN3, CPNE5, FBXO2, NFASC, WHRN, MARK4, THY1, 4930506M07RIK, RASGRF1, MAPK8IP1, MYH14, CACNA1A	2.49428	0.0614304
GOTERM_CC_FAT	GO:0044430~cytoskeletal part	57	6.65888	5.76967e-05	KIFC2, PRPH, SEPT3, DYNC2LI1, TTLL7, KIFC3, DES, CHRNA7, TUBA1A, INA, MYH3, MYH2, TANC1, MYH7, ACTN3, MYH6, PALLD, MARK4, EML5, KRT19, MYO18B, KRT18, MAPRE3, LCP1, MYL7, MYL4, PARD3, KLC3, TPM2, KRT25, NPHP4, KRT27, PROCR, GP1BB, MYL6B, RAC3, TEKT1, KRT7, KRT8, KRT4, MYOM1, MYO5B, MYO1A, DLGAP1, DLGAP3, NIN, MYO1E, LMNA, MYLPF, GAS8, HOMER2, WHRN, CDC25B, NEB, KRT79, MYH14, FEZ1	1.7309	0.0791793
GOTERM_MF_FAT	GO:0008092~cytoskeletal protein binding	45	5.25701	3.50482e-08	ABLIM1, SSH1, ABLIM3, KLC3, FHDC1, TPM2, SDC3, CORO2A, SYN1, GSN, AVIL, DLG5, MYO5B, RAB27A, PHACTR1, MYO1A, NF2, BAIAP2L1, BAIAP2, MYH3, VIL1, MYH2, MYH7, MYH6, ACTN3, SPIRE2, PALLD, FLNC, HOMER2, MARK4, FARP1, TNNI1, RAB11FIP5, NRAP, TPPP, LIMCH1, MIB2, FHOD3, MYH14, MAPK8IP1, ANTXR1, MAPRE3, LCP1, FEZ1, SNTA1	2.49887	5.28549e-05
GOTERM_MF_FAT	GO:0005083~small GTPase regulator activity	30	3.50467	1.20873e-07	DENND5A, CYTH4, RIMS1, ADAP1, GARNL3, SOS2, TBC1D4, ARHGEF10L, FBXO8, IQSEC1, ARHGDIB, IQSEC2, NGEF, TBC1D10C, VAV3, MADD, ARHGEF6, ARHGEF5, ARHGEF16, WAS, FARP1, THY1, MAP4K3, ARHGAP33, SGSM1, ACAP3, RASGRF1, SYTL3, ARAP3, SRGAP1	3.09277	0.000182284
GOTERM_MF_FAT	GO:0003779~actin binding	32	3.73832	2.94476e-06	ABLIM1, SSH1, ABLIM3, FHDC1, TPM2, CORO2A, SYN1, GSN, AVIL, MYO5B, PHACTR1, MYO1A, BAIAP2L1, MYH3, MYH2, VIL1, MYH7, ACTN3, SPIRE2, MYH6, PALLD, FLNC, HOMER2, TNNI1, NRAP, LIMCH1, MIB2, FHOD3, MYH14, ANTXR1, LCP1, SNTA1	2.5544	0.00444078
GOTERM_MF_FAT	GO:0030695~GTPase regulator activity	36	4.20561	7.34172e-06	RAB3GAP2, DENND5A, CYTH4, RASGEF1C, RIMS1, ADAP1, GARNL3, SOS2, TBC1D4, IQSEC1, ARHGEF10L, FBXO8, ARHGDIB, ARHGAP9, IQSEC2, NGEF, VAV3, TBC1D10C, MADD, ARHGEF6, ARHGEF5, ARHGEF16, SIPA1L2, ARHGAP24, WAS, FARP1, THY1, MAP4K3, ARHGAP33, GAPVD1, SGSM1, ACAP3, RASGRF1, SYTL3, ARAP3, SRGAP1	2.29259	0.0110712
GOTERM_MF_FAT	GO:0060589~nucleoside-triphosphatase regulator activity	36	4.20561	1.05533e-05	RAB3GAP2, DENND5A, CYTH4, RASGEF1C, RIMS1, ADAP1, GARNL3, SOS2, TBC1D4, IQSEC1, ARHGEF10L, FBXO8, ARHGDIB, ARHGAP9, IQSEC2, NGEF, VAV3, TBC1D10C, MADD, ARHGEF6, ARHGEF5, ARHGEF16, SIPA1L2, ARHGAP24, WAS, FARP1, THY1, MAP4K3, ARHGAP33, GAPVD1, SGSM1, ACAP3, RASGRF1, SYTL3, ARAP3, SRGAP1	2.25511	0.0159139
INTERPRO	IPR001849:Pleckstrin homology	38	4.43925	1.69421e-10	CYTH4, ADRBK2, SKAP2, APBB1IP, ADAP1, PLCL2, PLEKHB1, COL4A3BP, SOS2, PLEKHO1, IQSEC1, TEC, ARHGAP9, IQSEC2, IRS4, NGEF, PLD2, VAV3, OSBPL6, ARHGEF6, OSBPL7, ARHGEF5, ARHGEF16, DGKK, ARHGAP24, ELMO3, FARP1, ELMO1, PLEKHA4, PRKD1, GRB10, ACAP3, PLEKHA8, RASGRF1, PLCG2, ARAP3, GRB14, SNTA1	3.37622	2.74209e-07
INTERPRO	IPR011993:Pleckstrin homology-type	39	4.55607	8.74743e-10	CYTH4, ADRBK2, SKAP2, APBB1IP, ADAP1, PLEKHB1, COL4A3BP, SOS2, PLEKHO1, TBC1D4, SHC3, TEC, ARHGAP9, IRS4, NGEF, PLD2, VAV3, NF2, OSBPL6, OSBPL7, ARHGEF16, DGKK, ARHGAP24, HOMER2, WAS, ELMO3, FARP1, ELMO1, PRKD1, PLEKHA4, GRB10, ACAP3, PLEKHA8, RASGRF1, FRMD4A, PLCG2, MAPK8IP1, ARAP3, GRB14	3.12935	1.41578e-06
INTERPRO	IPR018249:EF-HAND 2	25	2.92056	8.71207e-06	MYL7, MYL4, S100A6, NKD2, TNNC2, EFCAB3, NECAB2, DGKA, CALML4, MYL6B, SLC25A23, CIB2, S100A1, EFCAB10, S100A16, NIN, MYLPF, ACTN3, CAPN3, S100Z, CAPN1, SLC25A12, SCGN, RHBDL3, LCP1	2.82796	0.0140996
INTERPRO	IPR000008:C2 calcium-dependent membrane targeting	18	2.1028	4.31252e-05	BAIAP3, CPNE5, CPNE7, SYT3, UVRAG, SYT7, ESYT1, PRKCD, RIMS1, RIMS4, PRKCB, PLCL2, RAB11FIP5, DYSF, PLCG2, NEDD4L, SYTL3, SYT17	3.21083	0.0697755
INTERPRO	IPR011992:EF-Hand type	25	2.92056	4.72098e-05	S100A3, MYL7, MYL4, S100A6, NKD2, TNNC2, EFCAB3, NECAB2, PLCL2, CALML4, MYL6B, SLC25A23, SMOC1, CIB2, S100A1, S100A16, MYLPF, ACTN3, CAPN3, S100Z, CAPN1, SLC25A12, SCGN, RHBDL3, LCP1	2.55389	0.0763818
INTERPRO	IPR018029:C2 membrane targeting protein	16	1.86916	4.77334e-05	BAIAP3, CPNE5, CPNE7, SYT3, SYT7, RIMS1, ESYT1, RIMS4, PRKCB, PLCL2, RAB11FIP5, DYSF, PLCG2, NEDD4L, SYTL3, SYT17	3.50027	0.0772286
PIR_SUPERFAMILY	PIRSF002282:cytoskeletal keratin	11	1.28505	5.71339e-05	PRPH, KRT25, KRT19, DES, KRT27, KRT18, KRT7, KRT79, KRT8, LMNA, KRT4	4.93744	0.0787886
SMART	SM00233:PH	38	4.43925	2.69894e-08	CYTH4, ADRBK2, SKAP2, APBB1IP, ADAP1, PLCL2, PLEKHB1, COL4A3BP, SOS2, PLEKHO1, IQSEC1, TEC, ARHGAP9, IQSEC2, IRS4, NGEF, PLD2, VAV3, OSBPL6, ARHGEF6, OSBPL7, ARHGEF5, ARHGEF16, DGKK, ARHGAP24, ELMO3, FARP1, ELMO1, PLEKHA4, PRKD1, GRB10, ACAP3, PLEKHA8, RASGRF1, PLCG2, ARAP3, GRB14, SNTA1	2.76386	3.5171e-05
SP_PIR_KEYWORDS	muscle protein	17	1.98598	2.27261e-10	MYL7, MYL4, TNNC2, MYH3, PHKA1, MYH2, MYLPF, MYH7, MYH6, TPM2, TNNI1, ACTG2, TNNT1, DES, MYL6B, MYOM1, CASQ1	7.6646	3.19671e-07
SP_PIR_KEYWORDS	cell junction	41	4.78972	8.25962e-07	CLDN7, PARD3, SEPT3, CLDN18, LIMS2, GABRB3, SYT3, GRIK5, GABBR1, CTNND2, SYT7, RIMS1, APBB1IP, RIMS4, PVRL4, COL17A1, SYN1, PCP4, MARVELD2, WNK4, LRFN1, CHRNA7, SV2C, GRID1, PHACTR1, DLGAP1, DLGAP3, MAGI1, TANC1, CRB3, PTPRU, ARHGAP24, HOMER2, SYNGR3, CBLN1, PKP3, PECAM1, CYFIP2, PERP, LCP1, SNTA1	2.35781	0.00116182
SP_PIR_KEYWORDS	myosin	12	1.40187	4.85737e-06	MYL7, MYO1A, MYL4, MYL6B, MYO1E, MYH3, MYH2, MYLPF, MYH7, MYH6, MYH14, MYO5B	5.75564	0.00683231
SP_PIR_KEYWORDS	actin-binding	27	3.15421	8.49202e-06	ABLIM1, SSH1, TPM2, CORO2A, SYN1, GSN, AVIL, MYO5B, PHACTR1, MYO1A, BAIAP2L1, MYH3, MYH2, VIL1, MYH7, ACTN3, SPIRE2, MYH6, PALLD, FLNC, TNNI1, NRAP, MIB2, FHOD3, MYH14, LCP1, SNTA1	2.69318	0.0119445
SP_PIR_KEYWORDS	calmodulin-binding	16	1.86916	4.68527e-05	ADCY1, MYO1A, PHKG2, MYH3, MYH2, PHKA1, MYH7, MYH6, DAPK1, ENKUR, PDE1B, CAMK2D, CAMK2B, MYH14, MYO5B, SNTA1	3.50181	0.0658842
UP_SEQ_FEATURE	domain:PH	28	3.27103	1.39849e-06	CYTH4, ADRBK2, SKAP2, APBB1IP, PLCL2, PLEKHB1, COL4A3BP, SOS2, PLEKHO1, IQSEC1, IQSEC2, TEC, IRS4, NGEF, PLD2, VAV3, OSBPL6, ARHGEF6, ARHGEF16, ARHGAP24, ELMO3, ELMO1, PRKD1, PLEKHA4, GRB10, PLEKHA8, PLCG2, GRB14	2.88407	0.00241892
UP_SEQ_FEATURE	domain:EF-hand 2	24	2.80374	2.39291e-06	EFCAB10, S100A3, MYL7, S100A6, MYL4, TNNC2, NIN, EFCAB3, MYLPF, ACTN3, CAPN3, NECAB2, CAPN1, SLC25A12, DGKA, SCGN, CALML4, MYL6B, SMOC1, SLC25A23, RHBDL3, CIB2, LCP1, S100A1	3.12097	0.00413891
UP_SEQ_FEATURE	domain:EF-hand 1	24	2.80374	2.66779e-06	EFCAB10, S100A3, MYL7, S100A6, MYL4, TNNC2, NIN, EFCAB3, MYLPF, ACTN3, CAPN3, NECAB2, CAPN1, SLC25A12, DGKA, SCGN, CALML4, MYL6B, SMOC1, SLC25A23, RHBDL3, CIB2, LCP1, S100A1	3.10159	0.00461434
UP_SEQ_FEATURE	domain:IQ	12	1.40187	3.47971e-05	ENKUR, RASGRF1, PCP4, MYH3, MYH2, MYH7, MYH6, MYH14, SPA17, IQSEC1, RNF32, IQSEC2	4.7109	0.060171

## Sheet: Table S5C
Additional file 6: Table S5. GO terms enriched for the differentially expressed genes identified by the DAVID analysis
Upregulated in transition from P7.5 Kit- SGs to P7.5 Kit+ SGs
Category	Term	Gene Count	%	P-Value	Genes	Fold Enrichment	FDR
GOTERM_BP_FAT	GO:0007169~transmembrane receptor protein tyrosine kinase signaling pathway	11	8.33333	1.89632e-06	NRTN, GRB10, FGFR3, EPHA8, NTRK1, MET, BEX1, KIT, EPHB4, GFRA3, EPHB2	7.48538	0.00298837
GOTERM_BP_FAT	GO:0007167~enzyme linked receptor protein signaling pathway	11	8.33333	4.14451e-05	NRTN, GRB10, FGFR3, EPHA8, NTRK1, MET, BEX1, KIT, EPHB4, GFRA3, EPHB2	5.26444	0.0652934
GOTERM_MF_FAT	GO:0004714~transmembrane receptor protein tyrosine kinase activity	7	5.30303	2.44638e-06	FGFR3, EPHA8, NTRK1, MET, KIT, EPHB4, EPHB2	17.6702	0.00316384
GOTERM_MF_FAT	GO:0004714~transmembrane receptor protein tyrosine kinase activity	7	5.30303	2.44638e-06	FGFR3, EPHA8, NTRK1, MET, KIT, EPHB4, EPHB2	17.6702	0.00316384
INTERPRO	IPR001245:Tyrosine protein kinase	8	6.06061	2.2272e-05	FGFR3, EPHA8, NTRK1, MAP3K9, MET, KIT, EPHB4, EPHB2	9.39344	0.0300648
INTERPRO	IPR001245:Tyrosine protein kinase	8	6.06061	2.2272e-05	FGFR3, EPHA8, NTRK1, MAP3K9, MET, KIT, EPHB4, EPHB2	9.39344	0.0300648
INTERPRO	IPR008266:Tyrosine protein kinase, active site	7	5.30303	6.59646e-05	FGFR3, EPHA8, NTRK1, MET, KIT, EPHB4, EPHB2	10.091	0.089021
INTERPRO	IPR008266:Tyrosine protein kinase, active site	7	5.30303	6.59646e-05	FGFR3, EPHA8, NTRK1, MET, KIT, EPHB4, EPHB2	10.091	0.089021
SMART	SM00219:TyrKc	8	6.06061	8.54228e-05	FGFR3, EPHA8, NTRK1, MAP3K9, MET, KIT, EPHB4, EPHB2	7.45692	0.0916534
SMART	SM00219:TyrKc	8	6.06061	8.54228e-05	FGFR3, EPHA8, NTRK1, MAP3K9, MET, KIT, EPHB4, EPHB2	7.45692	0.0916534

## Sheet: Table S5D
Additional file 6: Table S5. GO terms enriched for the differentially expressed genes identified by the DAVID analysis
Downregulated in transition from P7.5 Kit- SGs to P7.5 Kit+ SGs
Category	Term	Gene Count	%	P-Value	Genes	Fold Enrichment	FDR
GOTERM_BP_FAT	GO:0035239~tube morphogenesis	14	4.26829	1.02503e-05	B4GALT1, RET, CDH1, CXCL12, TGFB1, DDR1, HHEX, OVOL2, CXCR4, FOXC2, TGIF1, PTCH1, ETV4, TWIST1	4.63528	0.0171291
GOTERM_BP_FAT	GO:0045941~positive regulation of transcription	24	7.31707	1.11381e-05	GLIS3, KLF7, UTF1, KAT2B, EGR2, SOX4, MED14, NEUROG3, ARNTL, SIX4, USF1, ARID2, TCF7L2, TGFB1, STAT3, CITED2, OVOL2, ZFP462, POU5F1, IRF8, FOXC2, NR5A2, ETV5, ETV4	2.86063	0.0186125
GOTERM_BP_FAT	GO:0045893~positive regulation of transcription, DNA-dependent	22	6.70732	1.44858e-05	GLIS3, KLF7, UTF1, KAT2B, EGR2, SOX4, MED14, NEUROG3, ARNTL, SIX4, USF1, ARID2, TCF7L2, TGFB1, STAT3, CITED2, OVOL2, ZFP462, POU5F1, IRF8, FOXC2, NR5A2	2.99415	0.0242061
GOTERM_BP_FAT	GO:0051254~positive regulation of RNA metabolic process	22	6.70732	1.63042e-05	GLIS3, KLF7, UTF1, KAT2B, EGR2, SOX4, MED14, NEUROG3, ARNTL, SIX4, USF1, ARID2, TCF7L2, TGFB1, STAT3, CITED2, OVOL2, ZFP462, POU5F1, IRF8, FOXC2, NR5A2	2.97271	0.0272443
GOTERM_BP_FAT	GO:0010628~positive regulation of gene expression	24	7.31707	1.71183e-05	GLIS3, KLF7, UTF1, KAT2B, EGR2, SOX4, MED14, NEUROG3, ARNTL, SIX4, USF1, ARID2, TCF7L2, TGFB1, STAT3, CITED2, OVOL2, ZFP462, POU5F1, IRF8, FOXC2, NR5A2, ETV5, ETV4	2.78443	0.0286044
GOTERM_BP_FAT	GO:0035295~tube development	17	5.18293	1.7805e-05	B4GALT1, RAB3A, RET, CDH1, CXCL12, TGFB1, DDR1, HHEX, OVOL2, LHX1, CXCR4, SALL1, FOXC2, TGIF1, PTCH1, ETV4, TWIST1	3.64577	0.0297518
GOTERM_BP_FAT	GO:0006357~regulation of transcription from RNA polymerase II promoter	27	8.23171	3.23114e-05	GLIS3, SOX4, HMGN5, TCF7L2, ARID2, TGFB1, CITED2, POU5F1, PCGF6, TXNIP, UTF1, EGR2, KAT2B, MED14, NEUROG3, SIX4, ARNTL, MYPOP, USF1, STAT3, IFNAR2, HHEX, ZFP462, BCL6B, FOXC2, TGIF1, NR5A2	2.48157	0.0539855
GOTERM_BP_FAT	GO:0045935~positive regulation of nucleobase, nucleoside, nucleotide and nucleic acid metabolic process	24	7.31707	3.43955e-05	GLIS3, KLF7, UTF1, KAT2B, EGR2, SOX4, MED14, NEUROG3, ARNTL, SIX4, USF1, ARID2, TCF7L2, TGFB1, STAT3, CITED2, OVOL2, ZFP462, POU5F1, IRF8, FOXC2, NR5A2, ETV5, ETV4	2.66431	0.0574667
GOTERM_BP_FAT	GO:0042552~myelination	7	2.13415	4.09433e-05	SERINC5, EGR2, FYN, NAB2, NAB1, HEXB, TGFB1	10.7113	0.068403
GOTERM_BP_FAT	GO:0001508~regulation of action potential	8	2.43902	4.1783e-05	SERINC5, EGR2, FYN, NAB2, NAB1, HEXB, CHRNA4, TGFB1	8.38765	0.0698053
GOTERM_BP_FAT	GO:0051173~positive regulation of nitrogen compound metabolic process	24	7.31707	5.53798e-05	GLIS3, KLF7, UTF1, KAT2B, EGR2, SOX4, MED14, NEUROG3, ARNTL, SIX4, USF1, ARID2, TCF7L2, TGFB1, STAT3, CITED2, OVOL2, ZFP462, POU5F1, IRF8, FOXC2, NR5A2, ETV5, ETV4	2.58327	0.0925112
GOTERM_BP_FAT	GO:0008366~axon ensheathment	7	2.13415	5.57966e-05	SERINC5, EGR2, FYN, NAB2, NAB1, HEXB, TGFB1	10.162	0.0932071
GOTERM_BP_FAT	GO:0007272~ensheathment of neurons	7	2.13415	5.57966e-05	SERINC5, EGR2, FYN, NAB2, NAB1, HEXB, TGFB1	10.162	0.0932071
